# Supplementary material for: A novel signalling screen demonstrates that CALR mutations activate essential MAPK signalling and facilitate megakaryocyte differentiation
Source: Leukemia. 2016 Dec 2;31(4):934–44. doi: 10.1038/leu.2016.280 (PMC5383931; doi:10.1038/leu.2016.280)
Supplement: Supplementary Data Set 1 [file leu2016280x2.xlsx]

## Sheet: kinase off-target profile
Enzymatic inhibition (%) of 279 kinases by 202 kinase inhibitors. Adapted from Anastassiadis et al.4 and Davis et al.3
	1	2	3	4	5	6	7	8	9	10	11	12	13	14	15	16	17	18	19	20	21	22	23	24	25	26	27	28	29	30	31	32	33	34	35	36	37	38	39	40	41	42	43	44	45	46	47	48	49
Compound CAS#:	587871-26-9	905973-89-9	65678-07-1	226717-28-8	35943-35-2	612847-09-3	925681-41-0	237430-03-4	852527-97-0	496864-16-5	496864-15-4	220792-57-4	866405-64-3	879127-16-9	443797-96-4	19542-67-7	778270-11-4	133052-90-1	119139-23-0	189232-42-6	174709-30-9	220749-41-7	190654-01-4	443798-55-8	40254-90-8	301836-43-1	934358-00-6	546102-60-7	141992-47-4	265312-55-8	300801-52-9	784211-09-2	3895-92-9	516480-79-8	212779-48-1	171745-13-4	199986-75-9	444723-13-1	154447-35-5	404009-40-1	404009-46-7	120166-69-0	5812-07-7	179248-61-4	879127-07-8	881001-19-0	865362-74-9	345616-52-6	301305-73-7
Compound name:	ATM Kinase Inhibitor	ATM/ATR Kinase Inhibitor	AG 1024	AGL 2043	Akt Inhibitor V, Triciribine	Akt Inhibitor VIII, Isozyme-Selective, Akti-1/2	Akt Inhibitor X	Alsterpaullone	Alsterpaullone 2-Cyanoethyl	Aloisine A, RP107	Aloisine, RP106	Aminopurvalanol A	AMPK Inhibitor, Compound C	Aurora Kinase Inhibitor III	Aurora Kinase/Cdk Inhibitor	BAY 11-7082	Bcr-abl Inhibitor	Bisindolylmaleimide I	Bisindolylmaleimide IV	Bohemine	BPIQ-I	Cdk1 Inhibitor	Cdk1 Inhibitor, CGP74514A	Cdk1/2 Inhibitor III	Cdk1/5 Inhibitor	Casein Kinase I Inhibitor, D4476	Casein Kinase II Inhibitor III, TBCA	Cdk4 Inhibitor	Cdk4 Inhibitor II NSC 625987	Cdk4 Inhibitor III	Cdc2-Like Kinase Inhibitor, TG003	Cdk/Crk Inhibitor	Chelerythrine Chloride	Chk2 Inhibitor II	Compound 52	Compound 56	Cdk2 Inhibitor III	Cdk2 Inhibitor IV, NU6140	DNA-PK Inhibitor II	DNA-PK Inhibitor III	DNA-PK Inhibitor V	Diacylglycerol Kinase Inhibitor II	DMBI	EGFR/ErbB-2 Inhibitor	EGFR Inhibitor	EGFR/ErbB-2/ErbB-4 Inhibitor	ERK Inhibitor II, FR180204	ERK Inhibitor III	Flt-3 Inhibitor
Kinase ↓
ABL1	0.476819	0	40.1715	19.6356	0.145064	1.79773	0	42.346	52.1996	20.9511	16.6231	54.4921	92.1298	5.10719	49.8806	1.29388	11.0802	0	10.8796	6.20282	67.4172	4.84551	6.016	95.0438	8.43125	3.34517	18.5036	16.7279	8.30504	9.18731	7.121	4.35212	7.26577	3.88125	26.7071	35.6698	4.38147	32.9061	0	1.07639	0	0	0	1.98898	0	2.2242	16.7139	0	0
ABL2/ARG	7.99641	0	42.8829	0	0	3.2264	0	45.4034	50.1893	35.1213	29.5048	78.6839	86.4076	16.2483	46.0887	0	0	3.74961	17.693	6.42405	63.0419	8.59788	34.3417	89.4822	4.54242	0.898515	11.3385	6.23243	7.5214	1.72303	3.85737	3.67704	3.32629	1.07892	39.2735	47.9133	0	32.2163	0	0	0	0	0	0	0	10.6291	42.4674	4.25471	0
ACK1	4.33178	2.04125	6.87711	0.016684	7.49283	7.71257	5.34899	25.1462	24.5568	50.1203	48.7642	52.1836	17.8275	33.524	31.9718	5.12867	1.52447	5.31608	5.1404	0.200573	12.6746	1.59647	7.58301	93.5929	0	0	0	2.6354	3.73306	5.7444	0	1.14018	0	0	29.1907	41.2204	0	78.5789	0	0	0	0	0	46.8816	1.31907	4.86841	17.3141	0.123809	6.61622
AKT2	3.96347	8.43396	2.28927	8.4998	0	3.20848	0	0	0	4.70278	6.20763	0	12.3675	0	0	5.14299	0	11.2759	0	0	0	3.23404	0	0	9.94343	4.05201	2.48319	13.0881	5.42841	8.66425	4.79143	7.60172	6.43972	4.13831	7.56091	12.373	10.1133	7.95772	1.0515	3.76602	2.06664	0	1.92956	0	0	0	2.47359	0.324399	2.96098
AKT3	0	0	0	0	0	0	0	5.85314	4.48482	4.18804	0	0	0	0	4.95891	6.30924	6.46947	68.5315	10.0402	10.6655	10.5198	6.40386	4.20666	3.58888	4.71157	0	7.28119	8.92013	8.04507	7.18803	3.91533		0	0	0.115183	0	0	0	1.7168	0	0	0.576718	0	0	0.640242	2.16673	2.52188	5.66398	0
ALK	3.83739	0	2.06041	0.20429	0	0	0	5.82916	21.1643	14.9955	3.33207	20.353	15.5165	0.236882	9.85341	0	0	13.0438	4.30669	5.65293	7.57371	2.12742	7.65304	83.3117	3.32428	0	1.3837	6.04348	0	0	0	0	0	0	8.21349	14.2092	1.02489	25.0898	0	0	0	0	0.276513	0	0	0	0	6.35069	33.781
ALK1/ACVRL1	0.078699	0	0	0	0	0	0	23.8334	46.4391	23.8045	23.0206	0	78.4221	15.3941	11.4897	0	0.805094	0	3.48618	0	0	0.16507	0.085189	84.9419	0	0	0	0	1.02006	0	0	0	0.772049	0	0	0	0	0	0	0	0	0	0	0	0	0	0	0	0
ALK2/ACVR1	2.48684	1.24422	0	0.717851	0	0	0	20.3064	41.2233	16.2146	13.0573	0.575817	84.6222	0	0	0	0.550433	3.66941	2.91424	0.711287	0	0	7.28745	39.6411	5.67555	14.2728	7.93805	0	0.79324	0.890396	11.9085	5.26206	6.78322	7.49041	19.715	2.8633	14.0819	1.16578	0	0	0	0	0	0	0	0	0	2.01963	0
ARAF	0	0	0.826851	0	0.067354	0.79374	0	3.81084	5.54326	7.44816	5.9316	17.6135	44.3702	9.80027	6.92552	4.16987	9.84329	0	0	0	0	0	0	0	0	0	0	0.164289	0	0	0	0	0	0	0	0	7.31386	4.61381	7.98269	6.42128	6.68092	5.51521	5.71156	36.0425	4.93292	25.9148	1.5881	7.32433	5.13379
ARK5/NUAK1	6.86044	4.69389	4.62991	4.65615	2.2435	0	9.29189	88.0261	85.8819	80.8995	75.0266	38.4547	73.4473	32.7906	96.7106	0	3.25339	74.0759	21.4518	2.91381	9.5249	13.9588	47.5506	97.8741	13.6582	6.61274	12.3829	85.7354	0.721756	6.99813	6.5512	3.08334	3.39624	2.37932	32.6934	6.00328	5.15332	96.3314	9.90693	7.21676	5.08651	0	19.5538	5.23446	0	1.93013	7.46924	3.60747	18.16
ASK1/MAP3K5	0	2.92346	0	1.14189	0	6.22095	0	0	0	0.743049	5.02141	4.41766	1.5922	0	0	0	9.73458	9.76045	0	0	0	0	0	98.8829	0	0	5.95431	5.07099	0	0	0	0	0	0	0	0	0	3.05864	1.75849	0.619401	2.2411	1.9136	0.588264	2.22645	0	1.14948	0.684423	7.53901	5.18984
Aurora A	8.26872	19.1645	10.2087	15.1603	3.79322	0.966608	6.72372	4.04764	21.2882	75.5029	74.5498	19.5496	25.1724	33.0285	86.9933	0	0	0	0	0	12.171	0	0	98.564	0	0	22.8032	39.3163	0	0	0	0	0	0	0	0	0	96.9681	2.01889	0	0	0	0	8.71139	0	3.45807	0	0	2.1092
Aurora B	4.1623	4.69959	2.93787	15.0802	8.8519	1.28031	5.92163	14.086	20.0431	33.0553	35.5027	12.2051	45.0256	27.2222	88.2987	7.68823	3.12346	13.3992	10.7359	4.54857	21.8245	2.14233	1.15214	87.0853	0	0	11.4837	55.7451	10.432	10.2084	12.1249	0	0.753076	8.46998	0	8.07074	0	69.872	2.44561	8.55038	4.48176	0	38.5889	49.706	1.06938	0	3.24079	0.929072	3.84447
Aurora C	15.0986	6.19389	12.3872	6.65542	0	4.00493	0.697507	5.00895	16.4376	55.0722	44.1688	8.09796	29.5784	19.1571	71.6595	2.91846	0	15.2617	0	0	3.52403	10.5462	5.50298	83.787	9.1708	12.1942	9.72406	48.1019	11.7638	9.253	5.22838	12.416	6.51589	11.6736	7.94217	16.2996	10.1313	79.2674	0	0	0	0.626919	8.93469	15.157	0	4.0867	3.58686	9.45743	2.76093
AXL	0	0	0	0	0	0	4.80741	0	4.46211	0	0	6.91661	8.91341	0	5.7958	0	0	0	0	0	0	2.18597	1.32337	65.8193	8.74975	4.86381	9.09935	17.0781	0	3.01557	0	2.01014	1.99572	12.7591	8.7316	10.0509	2.20702	19.1502	1.88833	3.69599	4.916	8.28918	6.19839	5.20688	1.29967	0	0.876705	0	15.5976
BLK	3.83739	0	2.06041	0.20429	0	0	0	5.82916	21.1643	14.9955	3.33207	20.353	15.5165	0.236882	9.85341	0	0	13.0438	6.28673	7.18944	18.9968	4.59194	12.9393	61.3791	3.4119	2.41	4.86009	16.0857	3.4644	4.59871	4.58513	1.16459	1.34394	0	8.84716	25.1058	0.972402	39.1491	0	0	0	0	0.810249	11.8396	0	78.6834	1.91586	0	0
BMX/ETK	0	0	0	0	0	0	0	0	0.549227	13.164	17.7931	18.112	4.59436	16.4249	6.31149	0	0	0	0	0.935013	3.43795	0.194726	9.31665	22.4861	0.517881	0	3.01539	7.99184	0	0	0	0	0	0	7.48492	4.5455	2.01918	57.0979	7.32669	9.38257	9.62421	14.5389	7.78206	10.329	6.31496	97.4638	15.5584	9.86978	10.184
BRAF	0	0	0.063422	1.76336	0	0	1.20464	0.518573	0.711169	0.692351	0.626759	2.54766	6.71813	0	45.03	0.89385	0.553376	0	0	3.57041	5.78127	5.46837	6.98834	12.7915	0	3.16484	1.79238	1.06529	11.5016	3.31678	4.67644	3.82347	6.82187	3.50086	2.99012	2.92696	1.6341	3.18343	4.30502	6.14955	2.45997	1.87927	0	24.3759	3.16154	17.9378	4.34522	1.6524	2.81207
BRK	9.35296	12.1767	8.64811	11.4283	2.17306	8.85682	5.02052	7.30003	5.44503	70.292	69.5791	14.399	62.7537	27.6865	16.1121	6.85766	5.53126	4.72851	15.366	17.2828	45.9582	23.0517	17.939	65.165	15.8609	8.71755	4.99625	7.3063	15.9877	10.8319	14.7437	12.9251	5.59812	8.92522	9.81977	72.3348	9.49589	69.3465	0	0	1.75252	0	1.20375	62.1329	1.58721	43.2105	9.18538	0	2.24074
BRSK1	1.84688	1.6922	5.96905	1.346	2.5584	1.73637	1.72659	60.2888	53.2015	10.9465	10.9492	6.87229	25.5362	2.93178	50.8129	2.80192	1.58302	23.0902	15.5927	5.97884	18.3713	8.07898	7.63795	97.387	8.45455	6.07163	19.5106	78.5231	6.30428	11.4375	10.5892	8.65781	9.24277	13.0659	6.85098	13.9303	6.9158	15.9609	0	2.40617	0	1.67409	0.423448	0	0	0	1.41455	2.75092	0
BRSK2	0	0	5.45713	2.04461	0.11004	0	0	65.5146	58.0013	12.78	9.23581	11.7511	32.0887	10.6661	51.045	0.627446	7.04708	44.3906	14.0044	2.46075	11.4201	3.80281	6.00367	90.9706	3.54593	1.23959	8.90837	64.4066	7.48293	6.85567	10.539	1.71582	2.99086	5.84944	4.97636	5.97593	3.55992	17.4985	7.38273	0	4.48218	0.200484	6.95736	1.30865	4.17703	6.73902	3.91995	0	2.12049
BTK	0	0	0	0	0	1.5976	0.829018	1.83748	5.41573	38.3051	35.2626	66.9749	57.1713	16.294	12.9467	5.55145	0.932198	6.22285	1.79323	5.41856	13.2191	5.36665	17.4879	15.8817	6.14895	8.37485	2.17845	25.1909	0	0.776849	0	0	1.42947	0.730457	13.6738	27.3488	1.19724	62.9259	0	0	0	0	0	9.40211	0	97.1167	6.4229	0	0
c-Kit	3.178	2.84342	2.12526	59.5545	0	8.31142	0	16.2895	23.4304	19.1737	17.1362	13.8493	78.6041	13.9474	18.282	0	0	30.4784	31.4842	14.5484	21.449	9.84228	0	21.5571	0	0	10.7788	0	21.432	25.3176	32.2438	28.9973	31.1839	38.6332	23.7184	25.5808	23.6584	59.2568	0	0	3.77309	0	54.3961	36.9647	0.074098	1.51962	2.88919	3.59763	53.7527
c-MER	3.03192	3.77017	2.71808	9.56037	6.05452	3.84003	4.53135	16.8934	22.4612	5.94133	7.36764	20.2966	17.8079	9.87983	29.8498	3.56141	1.88651	7.85013	13.8648	10.1265	22.5409	11.7927	23.8228	85.2129	7.12106	7.31876	7.57521	30.9083	13.2506	19.5106	11.4403	3.94001	9.21862	6.1095	10.3233	12.9044	9.23015	28.3737	3.64077	0	5.48933	3.02232	7.31287	80.498	2.68093	15.4658	23.6195	7.74612	14.5596
c-MET	0	0	0	0	0	0	0	0	0	17.3239	13.1973	0	8.93408	12.2732	24.7304	5.29425	0	0	0	0	0	0	0	59.5705	9.89258	11.7282	15.4732	23.4267	0.770879	0.295159	0	8.97799	5.26994	18.6641	16.1261	21.4063	26.8321	14.672	0	0	0	0	0	1.07436	0	3.73495	5.03605	3.72463	17.2214
c-SRC	0	3.8687	12.5539	10.0898	7.68023	0	0	60.3357	69.2285	34.8105	41.161	96.2522	94.181	35.516	23.6859	0	3.01449	7.41408	6.30623	0	18.8093	21.5173	45.3057	58.4469	0	8.89386	11.2267	11.0555	9.37401	20.4231	5.58821	13.3309	8.46379	4.71796	31.1351	25.1892	9.57228	27.2367	0.653439	0	2.24969	0	0	0	0	2.28147	0	0.988411	0
CAMK1a	5.76393	6.93011	2.47276	1.91562	3.22657	4.91397	0	5.21706	3.97758	7.53043	9.05628	4.68774	9.19153	4.51885	9.57033	1.15744	2.4938	17.3243	0	0	0	0	0		5.61957	3.0533	0	0.961836	24.8269	12.4149	11.4638	14.8546	18.609	27.4968	28.7571	20.1368	9.84215	14.4369	0	0	2.53854	1.40647	0	1.61519	0	2.06788	0	0	9.088
CAMK1d	0	0.975643	0	0	0	0	0		8.16353	3.14014	2.05922	0	4.61393	0	2.3272	0	0	32.0394	0	0	0	0	3.3105	6.57902	1.74693	1.00745	1.88791	7.75801	0	0	0	0	0	0	1.94178	0	0	0	8.94007	3.1123	0.886498	3.1852	1.24183	0	0.046176	0	4.0585	3.57345	6.19491
CAMK2a	0	4.01487	0	0	1.3056	0	0	11.6273	30.863	2.18432	0.034442	16.0733	30.912	1.99541	0	0	0	64.7864	14.6838	3.46898	0	0	3.46995	85.7175	0.486436	0	35.5592	21.6673	0	0	0	0	0.493437	0	0.862943	0	0	0	0.568598	0	0	0	0	0	0	0	0	0	0
CAMK2b	0	0	0.736647	0	0.144583	0	0	1.8642	0.742657	3.02364	2.35121	1.81934	32.8308	0	0.271087	0	0	25.5316	3.12827	0.693596	0	0	0	90.4998	10.0441	0	43.9179	19.702	0	0	0	0	1.0717	0	4.13109	1.20785	0	2.41415	1.88429	0	0	0	0	0	0	0.448921	0	0	0.083265
CAMK2d	0	0	4.02537	0	0	2.28142	0	20.7235	42.1583	12.7376	6.73447	12.6865	45.5461	6.46434	5.35202	0	9.15065	61.3201	35.0071	9.79772	7.77315	13.2731	10.976	84.4103	10.6212	4.76969	22.2503	36.9468	10.2003	6.77538	7.77172	14.255	9.60777	11.7509	15.7975	12.9843	9.7428	5.45895	0.072951	0	4.93396	2.14728	3.56971	4.16056	0	0	3.52413	9.91501	0
CAMK2g	0	0	0	0	0	0	0	5.47986	33.9687	0	0	0	25.1568	0	0	0	0	26.7382	0	0	0	0	0	84.4009	0	2.58351	0	0.517123	4.24691	9.57731	9.55243	1.11733	4.11611	2.90312	0	3.48255	3.49228	4.75745	4.47693	9.78667	5.95624	2.14331	0.407488	5.84598	3.85785	2.347	3.29765	17.8504	4.1875
CAMK4	6.04284	1.49191	5.80873	5.30284	0.948273	0	1.13351	10.8381	1.58601	6.14031	2.42138	2.57231	8.00217	2.13956	3.19061	3.64691	9.53619	10.4625	0	1.91773	1.44252	0	0	1.21364	0	0	0	3.76122	0	1.48702	0.145445	0	0.091127	0	0	1.27783	4.69955	2.31698	6.02341	7.03267	5.28629	5.28756	2.22003	0	1.47825	2.60794	5.75723	4.78787	4.29381
CAMKK1	0	0	0	0	0	0	0	8.32967	13.3318	10.29	0	13.1639	40.7589	2.05936	13.565	0	0	9.20506	0	0	0	0	0	64.013	0	0	0	0.913171	0	0	0	0	0	0	11.8303	11.7709	13.2193	3.18795	0	0	0	0	1.39029	0	0	0	0	0	0
CAMKK2	0	0	7.4663	0	0	0	0	20.5284	13.1625	8.27603	20.8503	66.7503	69.5511	0.494697	38.4743	0	0.893739	40.22	7.19403	10.7533	0.384604	2.17888	13.8575	94.6017	1.17138	0	20.4059	51.8847	0	7.49323	4.50869	9.07058	1.83985	17.3426	31.7895	0	5.63641	2.53911	0	0	0	0	0.029276	0.34673	1.52734	0	0	0	3.07565
CDK1/cyclin A	0	0	12.2194	0	0	0	0.687841	45.5045	75.2168	39.7199	34.558	74.1471	7.7831	4.11194	89.6608	3.3476	0	0	3.72892	4.23527	4.21287	0	39.2543	100.154	4.69575	2.86312	11.4362	8.11101	3.83737	24.0582	2.45397	92.2892	10.3402	8.3917	21.5434	5.32735	14.1609	4.7756	0	0.18685	0	3.19397	3.10509	2.81519	2.14097	3.50764	0	0	0
CDK1/cyclin B	11.5243	7.93888	27.4405	3.25494	8.28746	14.9726	3.17583	76.8074	90.1133	54.8383	52.25	82.9603	20.6887	10.6739	94.346	7.69526	7.52864	7.98932	3.51861	6.81426	2.05494	5.6964	83.6234	101.78	20.4488	16.1162	37.3189	52.1926	2.23661	30.2948	6.80975	101.204	15.5693	18.3028	53.4455	19.1968	46.3721	37.5851	14.4951	13.1588	7.71115	16.9563	5.94928	10.0825	3.57102	0.531893	9.78575	12.0624	5.68714
CDK2/cyclin A	0	0	9.30137	0	0	1.96869	1.28435	91.6316	97.0696	77.5905	63.6655	95.9282	12.2723	1.75613	97.7922	2.0054	3.5415	14.8002	18.0854	34.8799	9.85634	8.50897	76.3885	98.4364	13.8334	4.95187	14.4391	47.504	11.4197	11.8739	10.2522	98.0408	14.861	19.9468	57.9923	8.05813	67.7941	44.2015	0	0.748054	0.697372	0.133783	0	0	0.528137	2.24582	7.11975	0	0
CDK2/cyclin E	15.3707	10.769	22.3533	8.5943	12.3713	4.44234	10.5898	80.3752	86.6398	70.0577	57.8772	92.029	22.5092	14.9398	92.8517	10.7661	13.3616	19.59	28.6028	60.4736	21.7726	20.1367	83.2045	91.0844	14.503	6.54008	10.5922	25.1293	22.0752	27.1069	12.2647	91.4013	11.0698	10.4227	62.8497	5.59797	56.3865	23.4507	0	5.19703	0.379306	2.70329	2.88632	3.25511	3.28534	1.86119	0	0	5.39516
CDK3/cyclin E	0	0	1.09704	6.39959	5.44875	2.54149	9.72457	43.2327	60.3064	23.1751	16.211	68.0914	10.0912	1.86606	67.5625	0.338132	1.22261	6.77867	8.46957	15.8148	7.54752	5.90689	50.2996	100.912	6.85949	0.626554	1.65057	11.9127	12.2516	11.5159	8.48309	93.8604	8.30714	9.53433	23.0832	4.78831	24.3366	9.64042	0	0	0	0	1.31407	3.68392	5.22278	3.15106	3.23091	15.0497	0
CDK4/cyclin D1	0	0	0	0	0	0	0	61.3262	88.2425	33.552	39.6487	28.0426	64.7464	0	80.0022	0	0.175466	39.3199	2.61164	12.636	16.0071	1.5633	10.1307	12.2508	7.57931	16.0126	10.7305	15.094	6.49525	8.04119	7.93879	13.235	12.4963	7.59493	23.0476	5.75232	10.42	17.9998	4.41588	5.56929	3.86056	0.389398	2.2738	0.793756	0	1.39543	10.7824	3.37988	4.08407
CDK4/cyclin D3	0.773104	6.30862	3.5115	0	0	0.290579	0	42.3532	74.1288	29.0113	30.3377	23.4934	39.3396	0	65.3407	0	1.55841	33.0321	10.1866	1.56579	4.06097	2.5987	28.4944	96.3306	5.1833	5.86561	2.06417	78.9399	4.54321	6.29191	2.56658	54.3669	1.2449	4.49534	6.70045	2.21146	9.03214	40.795	3.22556	3.62787	3.83107	1.04499	1.10807	0	0	0	0	0	1.15801
CDK5/p25	3.22603	3.15625	1.84671	0.696249	0	3.06513	9.04716	89.534	94.2137	67.2745	58.7472	96.6901	31.768	0.971198	97.4599	13.2398	19.9484	19.8492	12.5634	34.1625	11.9787	13.9618	94.8375	99.8438	14.607	9.03877	15.9019	56.563	14.64	38.0539	12.0571	97.4631	13.8489	13.1693	73.7558	10.5338	53.5178	22.807	1.05889	0.259379	1.17155	6.51243	0	2.15227	0.546026	0.788601	0	3.45755	5.7997
CDK5/p35	0.472639	0	0	0	0	8.12484	9.66198	92.0156	97.3993	64.3399	51.7178	99.8666	32.3047	0	99.7884	3.03342	4.02416	10.0055	20.509	51.6796	15.4082	13.3074	86.784	88.6967	11.2753	2.02571	7.60662	55.8575	13.6487	13.7357	8.88014	90.3635	4.30328	12.1095	77.2914	0.817907	59.3189	22.9191	3.28742	2.88186	2.96839	0	0	0	0.464611	2.11144	0	10.7883	9.21845
CDK6/cyclin D1	1.86456	0	0.916814	0.652099	1.44103	0	2.02367	83.2437	93.214	38.4487	45.224	43.5773	78.8437	6.60915	82.9201	8.60992	0.859458	41.7387	11.2833	1.16547	0	0	39.128	97.1086	0	0	0	87.8324	0	0	0	80.1854	0	0	4.51278	0	0	47.099	0	0.674193	2.16344	1.28713	0	3.27533	0.895141	1.02177	0	0	4.87218
CDK6/cyclin D3	0	0.731202	10.6709	12.1942	0.959491	0.947943	0	56.627	74.0053	15.3602	20.3214	48.9228	85.1775	1.49562	63.7495	0	3.76598	26.6873	0	0.297687	0	0	23.0867	92.3075	0	0	0	59.8248	0	0.367525	0	53.4383	5.40355	0	10.3054	0	0.757279	52.7825	4.8833	2.56412	2.27049	1.77049	3.61823	2.17721	0	0	9.56202	5.30516	5.1118
CDK7/cyclin H	3.47417	0.974487	1.51001	0	0.976574	0.902481	0.966048	0.13977	6.26207	11.8169	7.43962	45.2999	16.3013	7.36345	18.8906	1.75479	0	7.8675	5.55401	12.0383	0.459982	0.33087	41.6162	56.4357	1.97862	2.4174	11.3824	6.94202	8.29447	4.64774	5.23453	39.7315	8.14767	9.67081	21.4966	6.99897	11.8926	12.3954	1.82164	0	0	0.354564	0.604101	1.19829	2.35597	0	0.966377	0	0.119752
CDK9 cyclin K	0	0	0	0	0	0	0	75.8086	76.2819	57.2211	43.108	34.3248	63.3232	0	72.5851	0	0	39.7017	20.0134	29.3811	0	1.67981	53.06	92.5402	11.6766	2.87023	34.6936	17.3418	7.78111	15.586	13.8031	78.3861	4.4449	4.06238	13.1101	0	39.3796	27.3535	0.143435	0	2.24057	0	0	0	0	1.64265	1.48028	4.31445	14.2592
CDK9/cyclin T1	0	4.96471	4.60956	11.7015	2.67572	6.79691	0	77.3616	71.4196	54.0602	44.8348	32.403	35.0336	13.2116	72.4124	1.81191	17.8208	34.7208	10.126	22.9394	11.4851	1.63584	46.3066	84.4129	18.439	3.23559	41.0742	12.4789	1.15151	2.38699	0	77.2952	3.64536	2.16796	12.6284	1.52463	38.4309	11.2343	0.919103	0	2.09317	0	5.52135	5.49758	2.76406	9.42438	2.74367	0	0
CHK1	0	0	0	0.170443	0	0	0	62.5401	54.8541	7.10334	6.90526	3.80563	13.5957	3.38662	23.6857	2.4699	5.78804	60.9065	6.93924	10.5618	0	6.28245	14.1973	0	0	0	0	20.2697	7.30077	8.85648	12.0673	3.80798	5.55995	13.578	12.8969	0	0	33.9492	0	0	0	0	1.83471	0	0	0	0	0	0
CHK2	0	2.36111	0	5.3731	0	0	0	92.1009	87.4051	38.9466	27.1787	3.71789	7.31298	0	36.3777	0	0	31.5184	0	0	0	0.648521	20.1241	98.0419	5.55033	5.02287	22.4556	62.5036	0	0	0	1.23849	3.5484	98.5595	21.4542	7.96885	18.2889	28.6514	0	0	0	0	8.36899	85.8407	0.50224	1.16389	2.96916	0	7.0047
CK1a1	5.09563	5.87369	15.4606	3.27761	8.8534	3.95245	3.87413	0	4.89305	7.06761	7.10666	24.4872	44.8758	4.18657	4.89763	4.36107	0	3.53773	1.64829	4.91368	0	0	1.25747	9.83726	0	62.9325	20.6626	4.59654	0	0	46.9607	1.038	0	0	37.6504	1.43706	16.1806	0	0	0	0	0	0	0	0	0	0	0	0
CK1d	0	0	14.4567	4.09613	0	0	0	0	2.62809	6.28313	5.25522	34.2694	77.3564	0	5.46287	0	0.857219	2.44183	4.26425	20.0793	6.05959	9.49829	2.21917	16.3031	5.79337	59.1247	40.9113	3.12682	0	0	45.7968	2.93861	7.07325	6.02053	51.4897	0	25.0637	0	2.09915	0	0	0	30.9657	3.38808	1.12375	0.7413	36.7609	0.15214	0
CK1epsilon	0	0	7.88258	5.48556	0	0	0	4.08717	8.60282	0	0	17.2775	48.3663	0	3.10906	0	0	3.69969	7.59506	18.0663	9.70161	12.2258	7.86206	8.24349	9.8349	53.0916	16.3529	17.7805	9.73051	6.60527	39.9096	16.3561	9.34515	3.85459	34.6213	6.17794	33.9881	4.38928	7.47192	3.77055	2.28515	0	42.7889	1.61114	1.92181	6.44861	19.1318	8.97428	6.03342
CK1g1	0.684628	16.6613	0	7.75337	0	0.661454	0	0	18.4024	6.94628	6.67931	73.5707	11.2728	0	28.7071	0	2.19053	0.876595	0	3.31853	0	0.749251	43.1576	83.2878	0.974597	0	2.77269	3.7955	0	0	12.1781	0	0	1.12302	83.9689	0	6.52051	31.4988	0	8.15663	0	7.4656	7.02256	9.41944	5.22757	4.52599	0	3.58762	9.93487
CK1g2	6.69639	1.70424	0	0	0	0	0	8.32798	15.2397	21.475	7.45294	64.8143	25.5775	0	49.1239	1.4165	10.5105	9.66579	7.97113	12.2365	10.7828	3.6536	30.4813	85.1904	6.22157	9.77962	9.9397	10.4731	0	0.132436	40.4432	4.27764	3.22262	3.86682	79.3923	0	23.6703	40.2214	0	0	3.86553	1.40546	3.31334	1.61139	0.943252	5.13881	6.29011	0	1.26069
CK1g3	12.06	12.2933	14.1548	3.88193	4.90713	3.48678	21.7015	9.99964	10.3163	17.702	10.7871	86.6008	13.736	6.48544	37.3925	11.7223	6.64827	3.13393	10.0574	15.7388	11.9002	7.21662	54.0842	79.1867	4.42715	8.20039	7.87086	5.36256	13.7924	9.88945	41.2332	4.30041	7.45815	6.90476	93.1056	1.33224	18.1586	38.337	1.85158	0	1.15387	2.93309	0	7.0622	0	0	0	13.8217	8.34146
CK2a	2.60321	4.64748	0.656141	0	2.8662	5.71842	3.83788	13.1617	8.77608	4.07747	2.22166	0.7283	12.5355	5.91586	0	5.74231	5.42788	0.474283	0	0	1.03629	10.6011	15.7981	23.445	12.419	0	86.8932	6.87269	0	1.84234	1.87544	11.1505	16.7128	16.0833	16.2439	4.06719	11.2508	12.5558	29.1294	0	8.90778	2.05678	10.3382	4.24489	7.40193	9.12231	5.18444	8.99411	1.17901
CK2a2	3.96992	3.04775	5.45857	1.04274	0	0	5.35971	35.5666	7.07016	5.32793	5.89477	0	65.367	4.57433	2.46995	2.08374	7.34994	7.9877	7.96009	9.20537	8.33358	5.73711		18.0756	6.04413	4.13085	83.0403	6.81345	12.9104	12.2062	10.3047	7.78854	10.3169	5.04279	8.22851	6.17807	6.8221	9.07357	21.4251	1.22516	3.20504	2.30128	1.38819	4.74382	5.13242	3.45542	6.58798	0	0
CLK1	0	0	0	0	0	0	0	0	0.445451	2.13876	0	48.0886	79.9672	0	14.8653	0	0	39.7084	0	0.26958	0	0	10.7383	97.7434	0.796749	0	1.45586	3.00794	1.6491	0	58.2091	5.26959	0	3.75866	22.0685	2.84405	4.47006	25.8638	1.69588	0	0	0	0	0	0	17.4563	0	0	3.14873
CLK2	15.2633	6.53747	0	4.74593	3.24241	0	0	2.26716	0	23.5657	14.6813	82.3462	78.6596	12.449	28.4565	0	6.91085	71.9767	53.3341	41.2418	6.08963	7.34483	73.432	96.193	3.91806	0	15.0379	15.2539	18.7955	16.3633	74.0959	55.9538	9.41387	12.425	74.9851	7.44509	30.4569	59.3611	0	0	0	12.2288	0.340791	0	2.68289	0	5.09711	11.687	13.5019
CLK3	0	0	0	0	0	0	0	0	0	0	0	14.5416	7.81781	0	34.2383	0	0	5.66633	0	0	0	0	0.220301	95.3571	5.67219	0	3.90108	6.62521	3.74375	1.39633	5.03328	8.71635	4.77748	9.39517	22.245	14.6606	21.4002	15.8805	18.9213	0	9.7913	0	10.567	1.82438	0	52.8665	5.12307	2.30494	37.0133
CLK4	0	0	11.3955	20.7743	19.5961	7.1962	3.03739	13.6152	22.9138	35.6585	26.8452	83.5113	94.2703	15.728	58.4335	10.2619	2.21483	55.1728	23.8722	14.1963	11.4924	0	50.073	98	13.1262	0	54.6166	50.4924	0	0.867426	81.4672	18.8457	10.1496	9.81794	63.9384	16.9384	30.0015	55.7837	0	0	0	0	5.87243	0.534061	2.65404	9.57995	0	0	13.2272
COT1/MAP3K8	0	0	0	1.00548	0	4.80792	5.33235	0.969176	12.511	0	1.77629	0	0	0	5.56479	3.78282	3.16978	6.0724	9.22681	3.41115	9.92224	5.69459	6.43167	0	18.7267	0	16.9575	11.0348	0	9.76107	0	3.61991	8.66428	0	7.83509	0	11.5358	0	1.68943	0.595922	0.39064	0	0.423899	9.93966	1.57358	5.76425	4.97671	1.15282	0
CSK	4.33297	0.736583	0	0	0	0	0.879824	3.3992	3.69142	21.8429	12.9827	20.7234	40.8918	2.62542	11.1011	2.78036	0	3.04526	0	0	11.9093	0	14.5503	23.2244	0	0	0	0	0	0	0	0	0	0	1.80945	5.97398	0	16.8994	0	0.929016	0	0	3.07224	27.4592	0	0	1.97825	1.46725	1.17169
CTK MATK	0	3.51652	0	0	0	0	0.052162	1.1389	0	0	0	0	0	0	0	0	0	0	8.94938	14.3353	14.0713	10.5115	11.6534	0	8.08697	8.61688	12.8368	2.66819	10.5338	11.7239	10.7814	8.86908	10.5313	31.5027	6.67238	9.51179	9.40851	4.4185	9.34065	7.93372	7.4849	7.05037	4.72232	2.48525	3.93899	4.18355	4.39702	5.73526	7.29036
DAPK1	17.3239	24.864	14.0921	0.495863	7.24814	17.1272	23.4213	0	3.48056	14.7429	9.35738	4.6683	10.3786	16.471	6.20594	0	18.9276	12.0938	20.5608	7.36657	12.7832	11.8883	20.9413	18.7084	8.54227	2.40087	26.301	26.4771	0	0	0	0.530438	13.283	14.0373	21.1515	22.6113	14.1559	18.4497	9.13313	7.19067	7.54559	6.24583	7.81467	1.51374	5.30637	5.34523	4.14921	2.17164	21.764
DAPK2	1.15517	0	0	5.91355	1.79328	0.997832	0.985003	2.81311	3.50832	0	0	0	9.80147	0	0	0	0.893438	0	11.4207	5.98174	7.45489	3.17698	0.993417	16.9557	8.97394	8.12261	0	1.6169	5.98438	8.11673	9.65356	11.683	6.09012	13.4901	7.20129	0	12.8927	8.29427	0	0	0	0	0	0.087063	1.03756	0	0	19.8609	0
DCAMKL2	0	0	0	0	0	0	0	0	0	0.305392	0	0	5.94726	2.55905	14.7253	3.90099	0	4.96908	10.6879	6.51689	7.05811	6.52945	6.85152	59.5576	5.41161	4.48672	5.17454	12.813	5.3741	4.73329	2.07016	4.10624	3.97464	1.75912	2.2497	0.48708	4.20947	2.72672	0	0	0	0	0	0	0	0	0	0	1.37748
DDR2	0.8437	3.64127	0	0	5.97235	0.788132	0.63756	0	0	4.00218	5.7233	0	9.76459	18.349	0	3.61463	0	0	0	0.015951	0	7.26221	2.81323	0	5.44449	4.97191	5.72005	8.2335	2.91856	4.38634	3.41992	3.74555	3.89262	8.3088	6.74539	0	9.26605	0	0	0	0	2.41046	0	0	0	0	0	0	0
DRAK1/STK17A	1.83951	0.21867	7.68053	19.5071	0	1.81872	3.92333	53.5941	53.2423	15.0627	4.46082	3.69649	51.2264	2.43323	16.0638	2.16548	1.34535	13.073	7.76385	10.3123	17.4626	4.83063	1.6094	88.8583	4.83881	1.83855	15.4317	70.482	9.71351	6.31676	0.672346	1.72853	0	3.41358	3.21803	1.08718	0	40.2288	5.4119	4.11801	2.13721	0	6.15206	0.404988	0.834926	7.12446	0.085238	0	1.51724
DYRK1/DYRK1A	4.99893	0.241391	4.63892	0.119491	0.237433	0	0	13.849	14.1364	7.11011	0	42.9024	79.3289	0	0	0	0	45.3073	19.2022	1.94846	0	0	0	84.745	4.9287	0	25.2416	15.9533	0	0	71.1005	0	0	0.904132	11.3743	1.25178	6.9882	8.11731	20.9553	1.97751	0	0.053495	0	0	0	3.58771	0	4.17492	2.55307
DYRK1B	0	0	0	0	0.662309	2.0717	0	12.471	23.1734	26.7029	5.47367	61.7323	73.8382	3.66641	12.4246	0	2.11249	23.9787	13.1751	17.1175	1.91934	0.688786	5.62208	85.921	3.96552	0	20.8682	17.1959	0	5.4321	67.0563	0.064813	0	1.44819	21.1764	0	20.404	9.80415	9.48525	0.05888	0	2.87849	0	0	0	0	0	0	0
DYRK2	0	0	0	0	0	0	0	27.9676	53.1594	6.93295	7.13672	6.78403	52.9539	0	0	0	21.2585	0	2.28901	0	4.51668	0	0	39.6099	8.43123	0	20.5704	29.492	3.24129	0	80.4747	0	5.53937	4.76456	6.14328	11.248	7.20612	1.84522	11.1208	0	3.20355	4.55414	0	0	0.14995	8.7198	0	6.91746	7.9652
DYRK3	15.6732	0	0	0	0	0	1.0248	0.663357	2.4351	9.05763	3.86299	0	23.1976	0	0	0	0.109309	2.08676	0	0.245557	0	0	16.2959	1.479	0	0.637171	0	5.4685	1.83526	3.78128	49.5725	0.972277	0	6.38064	2.76517	1.5405	1.68469	2.40876	3.97415	6.12777	1.11654	0	0.471047	0	0	0	0.173232	0	2.03781
DYRK4	0	0	1.84659	0	0	0	0	0	0	0.291647	2.34165	8.37953	7.02037	0	0	4.93089	3.70972	4.97433	5.70271	6.16027	2.48679	2.63834	4.90326	3.49741	10.8025	14.3992	3.64569	14.0135	0	2.06456	17.7392	3.30812	4.87017	0	8.81417	3.06606	0	6.40954	8.12802	4.41229	5.06018	2.47392	5.16556	2.4143	1.97107	1.98184	4.66659	7.3069	1.50088
EGFR	0	0	0	0	0	0.151842	0.753484	13.0886	5.55847	0	0	6.09772	0	12.3905	3.03743	2.51363	3.43291	5.95279	2.91788	5.43478	96.4365	2.45426	1.85657	4.84826	3.55507	0	1.64552	0	8.96854	2.09032	0.872023	4.84705	0.375472	18.3142	8.46806	97.9848	2.41495	11.5459	3.84842	2.59246	5.12278	0	7.93345	78.6753	94.1834	98.8428	16.1096	0	0.133076
EPHA1	15.3293	11.8769	14.8776	12.9061	10.1591	15.6455	9.53828	5.15968	8.25819	31.211	32.1194	23.1096	68.6298	18.229	26.2729	6.81635	9.90167	10.0649	7.85651	8.22239	15.5608	1.51064	20.3922	62.5973	0	0	5.41019	1.89552	11.005	13.9394	4.16746	5.04362	1.72384	3.01702	5.94486	15.2559	4.31938	9.7942	5.81402	6.04369	10.922	0	6.31686	0	7.0635	11.7346	7.41391	11.1339	11.8889
EPHA2	3.78085	0	0	0	0	0	0	7.33822	6.40175	18.3158	12.1204	32.4622	63.7976	12.727	19.0675	0	5.14285	18.1556	8.40813	5.50934	18.1541	2.6529	13.2982	70.0774	1.54808	3.41347	2.06592	0.824875	0	0	0.855323	0	2.64962	1.98649	6.67599	19.7202	0.292547	9.35711	0	0	0	0	0	0	0	0	1.68872	0	0
EPHA3	0	0	0	0	0	28.0545	0	2.18099	6.09871	5.00715	8.11133	13.3611	44.3036	0	0	5.00743	2.48966	6.99148	4.88966	3.46176	17.056	4.94954	14.3048	14.1334	4.75927	5.56	7.73863	0	5.05836	3.35944	10.0822	13.7882	5.06731	5.48076	9.66378	16.6948	0	0.053472	0	0	0	0	0	1.92583	1.5549	0.183087	2.18164	0.726303	0
EPHA4	0	0	5.27361	6.93821	10.4833	2.87502	8.10198	3.51275	14.8116	12.5112	14.4834	38.6498	62.2868	18.9878	8.71489	13.8611	5.60888	11.837	12.4148	9.78468	19.2821	6.58137	21.5107	45.2122	13.4508	7.47482	11.2475	8.71032	11.2424	13.5282	4.4654	0	0	4.4828	12.5241	24.8726	5.5337	13.2973	5.55622	0	0	0.570702	4.78792	1.47138	3.54947	5.37174	14.0826	0	0
EPHA5	0	0	0	0	0	0	0	1.40359	11.5322	3.61103	8.37552	36.0175	33.5984	3.75724	7.76896	0	0	8.04203	4.68404	14.9824	28.4681	16.6055	26.0774	43.2521	9.69458	10.3114	11.3207	9.45347	0	1.78757	2.18869	0	5.37242	5.62566	8.27855	30.4996	0.052421	5.04499	0	0	0	0	0	0	0	0	0	0	0
EPHA6
EPHA7	0	0	0	7.52033	0	0	0	4.97547	4.71496	11.0006	2.03872	19.8034	20.1863	0	31.3039	0.219081	0.862608	2.99135	5.70513	5.8673	27.9884	4.71279	12.4207	85.7675	4.70526	3.46985	5.87211	4.67138	10.3437	7.69767	4.1871	2.10473	4.62743	3.91167	12.9433	41.4907	5.07732	27.1585	1.36261	4.51963	1.64952	3.12988	0.918478	3.0469	0	8.74347	0.549201	2.14721	3.80388
EPHA8	0	0	0	0	0	0	0	0	0	2.57347	0	7.50399	20.1693	3.74241	0	3.18678	5.54628	0	0	0	14.5725	0	7.00437	1.52693	0	0	0.924389	0	6.24519	5.92131	1.49151	0	0	0	1.80928	12.6856	10.3503	7.91529	0	0	0	0	0	0	0	0	0	0	0
EPHB1	0	0	0	0	0	0	0	0	0.915736	21.9592	23.968	40.8061	82.9668	14.3598	15.881	0	0	12.5576	16.9206	11.1377	27.8357	9.15428	43.4454	80.5913	7.65917	8.97856	4.80793	4.53911	12.8867		9.43328	8.70795	9.55959	8.14784	23.1407	26.1626	3.311	24.6246	0	0	0	0	0	0	0	7.95848	1.37683	0	5.03726
EPHB2	0	0	0	0	0	0	0	0	1.5339	7.74777	11.1604	26.381	66.4142	2.15286	3.91479	0	0	0	3.1405	0.167185	23.8469	5.80898	17.0701	18.6018	0	2.41151	0	0.52517	5.12435	0.016253	1.73196	7.46209	2.94867	0	10.152	22.9625	0	6.33387	15.0148	17.4927	5.10891	7.93758	13.5346	6.11923	11.3876	19.1034	6.93516	15.417	26.4729
EPHB3	0	0	0	0	0	0	0	0	0	0	0.202316	4.66537	3.02357	0	1.49359	0	1.96446	4.75313	5.69407	7.32616	6.22867	8.6514	7.35006	9.57482	9.66748	8.1998	10.1871	8.07695	9.00405	10.8403	9.68045	7.38154	4.56005	0	0	0.321121	0	0.540194	10.0378	7.6846	7.79435	7.18979	5.12283	9.96121	12.0642	14.6088	3.20915	8.28255	7.57183
EPHB4	5.72488	0		7.88911	0.026342	3.5932	2.08027	12.768	17.8433	13.992	10.497	41.6081	62.3175	8.72045	19.0264	0	9.43266	13.1751	11.5166	10.177		9.7979	29.1807	49.0318	15.0869	11.956	18.8172	13.4679	8.86931	10.3085	7.58336	9.32933	8.26777	9.25894	17.9806	56.9774	10.3865	15.0321	3.66442	2.38334		2.85448	2.63613	5.39775	2.15731	16.5671	1.54008	8.40389	6.09244
ERBB2/HER2	2.70384	5.19883	4.28169	7.96979	7.40878	11.1358	3.43161	5.17386	1.42603	2.26594	3.55943	7.09182	5.39831	6.217	8.89128	5.84786	10.5289	3.48177	5.67843	0.459032	52.553	2.73777	4.396	0	4.82588	2.05918	4.62415	0	6.44707	5.79199	0.051288	0	0	1.5792	3.81416	86.17	5.00527	0.594983	0	1.84983	5.16785	1.18917	9.02274	57.3994	17.5408	97.6445	0	0	6.7272
ERBB4/HER4	0	0	6.00211	4.99859	0.935655	0	0	12.6688	8.24045	0	0	0	4.55873	0	0	0.32828	14.6798	12.3215	0	0	24.5174	0	0	2.04368	0	0	0	0	0	1.4864	0	0	0.078005	0.832684	0	65.6883	0.505867	9.04827	0	0	0	12.5991	2.27466	90.8118	0.826643	98.0548	8.63646	0	2.7726
ERK1	0	0	0	0	0	0	0	6.50139	4.94649	0	0	0	0	1.8323	0	1.79334	5.49329	0	0	0	0	0	0	21.1135	0	0	0	0	0	0	0	0	0	0	0	0	0	0	0	0	0	0	0	1.57948	0	0	34.1751	11.6194	4.83104
ERK2 MAPK1	0	2.44482	8.72906	0	1.8937	0	15.3419	0	0	0	0	4.59019	0.737578	11.0166	1.55819	0	3.41898	0	9.48576	7.22367	5.75961	3.60995	8.31776	23.7622	0	0	1.452	7.5762	8.53294	8.603	2.85885	8.2582	0	0	0	0	0	0	0	2.41982	3.31128	0	3.62743	0	0	0	12.794	0.273414	8.75633
FAK/PTK2	0	0	0	0	0	0	0	11.9335	17.8137	16.9015	18.2741	40.4718	0	10.8655	4.49687	0	0	13.9292	0	6.11447	0	0	16.8589	74.6877	5.35015	0	6.04038	8.23396	0	0	0	0	0	0.526135	31.1406	0	4.34509	23.1008	0	0	0	0	0	0	0	0	0.835206	0	0
FER	0	0	0	0	0	0.372044	0	24.8587	27.2782	44.4446	40.2317	45.0982	6.74624	7.01827	18.029	0	0	30.2119	16.4584	13.2063	9.4454	8.18488	13.1919	78.3402	5.59134	6.74602	3.36322	11.0622	15.9689	16.1245	12.0994	10.6402	10.2301	8.11902	20.4808	9.25283	4.34848	57.952	8.79159	9.60833	5.84433	4.79516	5.52256	9.2113	0	1.75849	9.18779	5.33426	10.2472
FES/FPS	0	0	0	0	1.50634	0	0.239583	53.7242	62.0633	35.5202	33.9909	30.807	23.2105	5.68591	15.8225	0	3.67718	9.14188	0.226537	8.36937	0	3.38103	16.4551	89.8296	3.18674	1.6121	11.1977	11.8809	0	0	0	2.94969	0	3.35502	33.7813	3.2141	26.2899	36.7975	0	0	4.79869	5.08974	2.22491	2.98727	0	0.574021	2.15639	0	0
FGFR1	0.75545	2.26587	4.12356	11.1938	0.431937	0	0	11.3778	8.10247	18.2011	16.696	23.3436	40.1224	0.383357	61.7885	0	3.13892	25.9172	58.5974	7.94536	10.3917	8.04707	14.27	93.4053	6.08213	5.51602	4.81871	14.7293	10.3593	14.7343	10.9574	15.8462	3.95692	6.03731	15.8409	9.07197	9.65694	27.1509	7.9069	8.6364	4.13755	0	7.9895	8.70004	0	8.9302	5.28139	2.37478	5.22241
FGFR2	1.32837	2.30308	3.64537	8.21723	0	5.79831	4.28976	3.27369	6.80203	5.51097	10.4928	2.73057	19.6083	0	20.3493	0	4.13624	4.64177	10.5918	0	1.96296	0	0	92.5729	1.94607	0.620977	0.450257	1.61363	4.16907	8.98154	2.86807	2.49339	0	0.685258	5.51874	3.73015	3.47225	23.3833	0	0	0.89406	0	1.76942	0	0	0	0	0	0
FGFR3	5.31945	3.23153	7.21056	32.8717	0	0	8.16909	9.46691	9.72758	20.027	13.1911	20.6027	29.0767	5.00097	53.5966	4.78569	6.81859	12.1014	29.323	0	1.40045	0	9.62378	95.0418	3.484	0	5.14073	13.7998	5.10568	14.0222	0.875525	3.0026	0.889141	4.04316	4.90731	0	0.490173	33.0905	1.83578	0	0	0.731211	3.68874	0	0	0	0	0.368528	1.73486
FGFR4	0	0	1.98717	3.65279	0	2.78114	7.37296	9.38367	10.8872	8.20723	7.51632	6.61444	10.9516	0	9.67126	5.68408	7.10015	11.0085	12.2282	3.75157	5.91713	3.0965	2.4596	67.8081	5.05112	8.882	11.6981	9.41768	8.93146	13.3482	7.71656	8.4904	9.93962	15.0248	13.4892	12.8908	6.72587	5.64136	0	0	0	0	2.56641	0	0	0	0	0	0
FGR	15.0929	15.4758	24.5955	10.7489	9.05303	4.30845	0	49.6986	68.9852	36.9806	42.8622	84.9849	72.4889	19.0606	36.4973	0	3.2102	9.09758	11.4957	9.64455	44.1598	9.52587	54.1597	82.8964	3.74513	3.25266	1.57444	11.229	9.16314	14.7042	8.25045	7.95599	8.65458	10.3032	38.4521	38.1292	4.17089	45.8414	5.42884	4.39141	0	4.55199	9.95018	27.7867	3.6269	10.4184	7.09983	9.12811	10.0114
FLT1/VEGFR1	9.2108	2.80715	7.49414	6.38022	4.40555	7.80059	5.68319	1.79325	0.339074	13.7053	0	2.45829	40.4671	2.9627	9.334	7.19507	1.57046	21.9228	46.0597	8.35185	22.5922	11.3908	7.22725	88.5948	7.87375	10.6174	12.5489	43.4693	0	10.235	11.6112	12.8153	11.156	14.2564	6.64648	15.0047	9.33428	16.0109	4.48827	2.91239	2.57591	4.77651	7.99448	3.97354	0.586686	0	3.33529	2.3787	0.889149
FLT3	1.63357	0.685013	0	72.5328	1.45646	5.40245	1.0104	80.3489	84.9207	54.6874	52.1778	91.6487	99.8363	26.8782	55.719	0	1.10094	94.3993	83.9045	21.0341	66.5838	19.5119	87.2567	98.9329	24.0806	11.2959	21.0481	91.8119	29.044	27.523	23.8749	25.844	23.1301	51.5108	84.8702	71.0289	20.9787	89.6684	0	0	9.41777	0	84.6923	43.6275	2.10995	7.92479	36.4673	0.734571	58.0169
FLT4/VEGFR3	0	0	0	13.794	1.32062	1.2502	1.24718	22.1753	33.5078	22.5805	18.9345	19.302	83.7185	4.08291	61.9514	3.51038	1.52589	69.4271	64.7985	0	10.2891	0	0	96.2511	0	0	1.81368	72.0002	1.93458	4.33593	0.287818	0	2.38027	0	7.40522	11.8776	8.71856	74.0738	0	0	0	0	1.19231	1.08633	0	7.22621	10.0594	13.6734	0
FMS	8.08006	3.75342	3.21638	36.524	0	3.00519	2.21636	49.0293	56.592	61.5881	62.3266	28.9104	80.2484	36.8958	50.8342	6.35686	5.93951	23.257	6.28429	6.16632	5.64122	2.76479	5.81956	89.4168	4.7171	2.02698	0.976171	3.9505	6.60652	10.0735	6.23529	5.42082	1.01275	3.79868	5.242	12.3997	6.0884	94.2716	0	0	0.323527	0	22.4776	2.21259	0.072199	0	3.19232	5.54663	9.78095
FRK/PTK5	0.540717	0	0.668855	1.11046	0	0	1.5962	2.84594	7.32012	12.4011	13.5001	29.7089	33.5443	7.76712	9.1148	8.4395	4.54435	7.6839	11.8379	9.47688	6.4002	0	12.2981	29.3703	3.24191	0	0	6.09188	11.2185	12.1413	0.509359	10.4159	10.7109	7.70164	5.76832	14.1208	0	0	1.16798	8.38434	0	0	0	0	0	0	0	9.94539	11.2068
FYN	11.3737	8.7838	32.8386	0	0	0	0	46.9156	47.7702	37.8514	38.7401	81.0803	79.1276	45.9176	21.4025	4.57417	0	11.7387	0	0	14.0586	0	51.3615	75.2256	3.94648	2.17649	2.11601	4.79774	0	4.35784	0.945648	0	0	0	39.5639	21.1426	1.04774	37.4439	0	0	0	0	0	13.6787	0	4.15494	4.98479	0	6.08396
GCK MAP4K2	0	0	0	0	0	0	0	91.2335	86.0282	71.8073	34.8982	9.29312	89.2143	0	41.6239	0	0	5.83338	15.11	7.26347	9.63145	2.13391	12.5786	97.8663	8.2665	7.37197	10.7327	25.9442	3.50677	0	0	0	3.89611	18.7893	12.3898	8.51685	11.8564	40.3282	0	0	0	0	0	0	0	0	1.42036	0	0
GRK4	0	0	0	0	0	0	0	0.74312	0	0	3.25319	0	2.05803	3.13436	5.34789	3.23606	5.21238	15.503	2.88255	1.42709	0.525912	0	3.80317	7.7791	1.07356	0	0	0.21547	0	6.88722	3.75936	2.66208	5.24019	4.67701	6.5082	3.8337	3.04121	7.00962	0	0	0	0	0	0	0	0	0	4.54534	4.89431
GRK6	16.9643	2.49821	5.43822	0	7.27711	12.0159	11.5629	6.21009	8.46979	16.5014	11.6546	27.8643	9.84192	6.23886	22.842	0	0	27.9693	0	0	0	0	0.358839	10.6341	0	0	2.7938	0	2.81312	3.16151	0	0	0	0	11.2427	3.95382	6.02134	0.470371	6.19185	0	0.550367	0	0	0	1.68486	0	0.687797	1.73518	1.47044
GRK7	0.760805	0	0	3.36577	6.09579	1.52565	3.84567	1.03915	2.27822	17.6053	5.9098	20.6813	7.22477	0	34.0818	7.39376	2.92086	39.595	8.19605	0	0	0	2.11011	3.41553	0	0	0	1.82069	0	0	0	0	0	0	11.2721	0	0	0	0	0	0.419369	0	0	0	0.988913	0	3.29344	3.00485	4.50624
GSK3a	13.2951	0	0	5.86297	0	0	0	99.0286	99.1962	42.2841	44.2431	0	19.2628	4.98211	90.4098	0	6.1272	88.8278	72.3011	2.03528	0	0.712635	0	93.7033	8.39455	0	8.46977	66.1061	0	0	14.3458	26.9078	0	0	0	0	0	19.6527	2.91848	0	0	0	0	0	0	0	18.8463	0	16.433
GSK3b	1.30109	0	0	0	0	0	0	97.3231	97.2856	24.6197	29.8382	0	20.3864	0	78.0413	0	0	92.9899	71.6302	13.424	0	0	0	90.975	0.278566	1.08769	0	36.2511	38.7264	18.0341	1.90776	52.9051	11.747	1.61389	4.02023	3.20858	2.35279	15.0401	0	0	0	0	0	0	0	6.97995	0	0	2.25642
Haspin	0	0	32.7786	0	0	0	0	0	0	34.6861	20.0154	0.12172	35.9532	0	0	0	0	6.43367	15.2917	12.5257	10.6469	9.00922	9.6102	14.6534	17.9466	13.9663	11.6328	27.1009	10.8071	13.3647	74.9527	5.72362	1.20012	1.40851	5.30063	9.42705	4.80925	5.85205	14.4113	20.4367	1.52106	4.64852	11.5427	13.7864	3.56928	0	2.91223	10.8933	17.1631
HCK	0	0	33.8769	1.96784	0	0.44226	0	28.2453	36.1863	8.89673	5.63272	72.6883	37.367	0	13.7553	0	7.149	7.67959	4.00983	1.22811	29.6096	1.51942	30.4409	62.0586	1.42798	0	0.069956	7.57202	4.21385	5.58016	2.46188	5.34445		1.62303	22.0408	40.6331	1.69901	36.9313	0	0	0	0	0	25.4971	1.04605	7.77994	8.92319	0	0
HGK MAP4K4	6.79896	7.29427	3.83837	15.4621	8.80897	0.495579	0	95.5263	93.1791	39.1063	33.5256	13.9465	71.0151	7.60194	16.1856	0	0	44.0663	41.4848	26.4944	47.9385	24.2893	27.4811	95.5421	23.8462	21.4356	36.4541	70.7448	0	15.5405	16.7532	15.4995	15.0742	44.0638	24.5164	32.9558	3.6128	14.1142	10.6527	3.06077	13.5978	0.237659	25.4646	0	0	0	37.9652	4.44237	20.1458
HIPK2	0	0	0	0	0	0	0	0	0	11.5497	0	5.72639	29.1702	0	27.1659	16.1414	0	22.4554	0	1.74714	0	3.45339	6.00221	37.9336	4.13571	10.1907	17.7611	0	1.70752	1.47577	0	0	7.42497	4.53281	6.73229	3.23382	6.19567	7.57293	0	0	0	0	0	0	0	0	0	0	0
HIPK3	0	0	1.81327	0	10.5096	0	5.82397	3.41947	0	0	0.136077	0.582426	10.5864	0	8.788	0	0	0	4.01117	0	0	0.015248	0	21.8494	2.56475	3.49111	3.32576	6.74439	0	0	0	0.990686	3.3892	1.23459	0.087864	0	0.561787	3.61576	0	0	1.88067	2.34225	5.55385	14.7117	2.97174	7.07256	4.72619	0	0
HIPK4	0	0	0	0	0	0.72201	0.791497	0	0	0	0	3.591	0	0	32.3107	0	0	0	0	0	11.4438	1.15916	11.5757	49.4088	4.23126	0	0	5.94412	2.68414	6.31198	5.98855	5.31116	4.07543	5.90992	5.3591	10.109	9.97828	3.54943	0	0	0.471633	1.63863	1.67962	0	0	0.276703	0	0	0
IGF1R	1.82396	6.30272	3.36034	3.57499	5.5551	8.83349	10.6294	6.99469	7.81507	12.6617	16.0968	27.0062	6.01571	4.32248	13.1099	6.47509	8.96393	8.34464	20.0416	3.65626	0	0	48.1811	99.3754	2.53398	9.8627	4.03695	85.0374	2.79589	7.76643	1.68736	75.183	6.7448	1.90094	9.96331	0	3.13065	71.591	0	0	0	0	0	0	0	0	0	3.64842	2.29125
IKKa/CHUK	12.5879	8.48629	10.3179	3.83153	8.35491	9.87268	1.20909	0	0	22.3786	2.74261	2.73609	0	4.30806	1.03813	12.7326	5.03563	0	6.62648	11.5327	10.2987	5.82612	8.27699	45.6425	14.1081	10.269	10.4852	18.4853	5.70055	8.09485	10.1424	1.48965	2.52636	3.60356	3.93606	0	5.79347	0	6.62885	3.79025	0	4.99513	6.64704	4.8992	4.41505	7.89273	2.52045	11.9487	16.6708
IKKb/IKBKB	0	0	4.2642	0	2.79198	0	3.40266	0	3.71775	0	0	0	0	2.05622	0	0	1.44898	0	0	0	0	0	0	50.7296	0	0	4.33193	7.79133	0	2.69662	0	0	0	0	0	0	0	2.71659	0	0	0	0.505504	0	0	0	0	0	13.986	12.3649
IKKe/IKBKE	3.47765	0	13.2446	10.2421	0	8.10967	0	6.60838	10.7614	11.6957	0	11.5632	28.083	2.46984	4.106	0	0	10.5657	0	0	1.33978	2.04858	0.533801	32.8303	0.617678	0.285819	3.18416	16.555	0	0	1.03776	4.36884	0	0	2.43151	1.25567	0	22.0582	0	0	0	0	1.81774	0.285056	2.33263	1.06102	4.5363	0	0
IR	0	0	0	0.080087	0	0	0	0	5.92	0.386525	2.4466	14.9684	5.11591	10.201	5.11486	0	0	11.1434	0.410987	2.61494	5.62574	8.78019	8.68393	11.5914	4.73018	3.67409	1.404	13.5719	0	7.36801	0	0.035411	5.08998	3.24449	2.72819	1.33167	0	7.24906	7.65136	6.00922	7.14439	5.69411	6.59694	0.003856	0	0.391478	21.7217	8.02879	6.75631
IRAK1	0	0	0	0	0	0	0	6.94213	25.0804	36.633	35.6885	2.91743	84.7113	3.55403	10.2439	0	0	8.88544	10.3937	10.4729	19.4831	10.4968	18.3048	83.1146	11.0553	3.3913	5.56056	18.1533	8.92762	0	0	0.8316	0	0	0	4.93989	0	6.21955	0	0	0	0	0	2.6464	0	0	0	0	20.2402
IRAK4	0	0	0	0	0	0	0	0	0	0	0	13.2431	0	0	0	0	0	0	7.96366	8.06341	10.9194	0	5.22789	80.3505	5.34861	0	13.3884	23.7522	0	0	0	0	0	4.7859	4.79777	0	0	7.63595	0	0	0	0	0	0	0	0	0.314769	12.7253	5.17727
IRR/INSRR	1.28252	6.2502	0	0.471649	0.127692	0	0	5.46185	0.798593	13.4357	16.8488	29.2388	9.86786	10.0774	6.236	1.96859	9.34025	8.74345	9.86713	8.70093	7.87947	6.33791	9.2701	13.4587	10.7103	13.3961	11.841	14.2196	11.3467	10.0141	8.38486	5.81632	8.18409	5.64561	17.5417	11.2343	10.7392	19.1926	2.62514	3.26141	2.40818	1.71885	5.46758	0.121439	0	0	4.28785	0.760366	0.338323
ITK	3.3619	5.11613	1.60166	3.292	2.6495	0.234992	0	2.92761	0.105306	0	0.560533	19.7569	60.1377	0	0	0	4.70307	0	0	1.84753	0	0	0	38.9843	0	0	0	15.9363	0	1.35159	0	1.37243	0.819552	0	3.98973	0	0	42.6599	0	2.96137	0.517014	2.87924	0.982844	3.77444	2.75337	23.7195	9.16665	0.508712	0.441434
JAK1	0	0	0	0	0	5.42066	0	2.16439	8.06371	46.2376	32.9439	0	0	25.9641	94.808	1.84603	1.0741	11.3269	0	5.72991	3.59031	3.36997	1.41517	95.1354	0.154299	1.94038	1.1519	0	0	4.92215	1.1214	0	11.5008	2.55455	0	0	0	48.2177	0	0	0	0	0	0	0	0	0	0	0
JAK2	0	0.120459	0	0	0	0	0	0	6.99281	22.1639	22.0711	0.047518	0	52.267	80.7753	0.5311	0	6.0587	0	0	0	0	0	96.8424	0	0	0	4.24582	4.04507	0.867078	2.86563	1.68981	0	0	0	0.981626	3.55774	95.7877	5.09749	6.38365	5.90925	8.01618	5.16357	5.68534	0.502024	2.57205	2.93153	1.17763	0.051208
JAK3	0	0	0	0	0	0	0	0.265982	0	7.78266	7.22285	0	2.25531	0	91.4956	0	0	18.5387	37.0202	0.808061	0	0	0.358567	94.7906	32.0354	0	28.1557	23.0243	3.34886	2.63765	0	0	0	0	75.3227	0	0	93.6081	0	0	0	0	0	0	0	100.181	0	0	0
JNK1	16.0252	17.8795	9.57847	6.34684	10.3424	10.4476	10.3303	0.382144	6.92981	18.1431	25.459	6.58131	8.49093	14.2501	14.1022	25.2516	9.74606	9.7782	4.9254	5.42601	3.05805	6.52995	2.37649	21.2425	10.3922	2.58048	13.2061	14.7735	3.23432	0.047794	0	4.58371	10.2118	4.88428	5.20795	9.29581	0	48.9479	2.82971	3.18464	0.531184	1.07467	0	0	6.55833	1.09589	1.96414	8.84591	5.27323
JNK2	2.34143	11.3517	0	25.2766	2.75512	8.1335	0	2.80803	2.929	9.75323	15.1976	0.17128	12.1585	1.27747	6.28685	0	0	1.29071	4.56028	0.117472	7.66035	0	0	19.0745	0	0	3.55772	0.386024	0	3.46884	0	3.45399	0	0	0	1.45181	4.2639	39.1716	0	0	1.12459	3.03541	0	0	1.76519	8.19264	51.598	0	0
JNK3	6.35973	3.75814	7.45356	3.72474	1.10198	3.9846	0	2.77389	6.69852	0	2.78077	5.42657	0	0.985806	0	0	0	0.69601	0	0	0	0	1.15687	0	7.88189	0.086826	3.72875	0	0	0	0	0	0	5.30472	0	0	0	0	26.1514	21.5667	24.7482	23.754	17.0723	15.4675	16.6238	14.565	0	13.0414	15.5378
KDR/VEGFR2	4.06912	7.46397	2.23174	22.6391	11.7605	9.14972	6.26819	12.2312	24.5114	10.2326	11.2354	0	77.7737	8.39869	35.3622	5.29095	0.24272	34.5437	39.1611	2.68884	28.2956	3.66114	3.45554	93.4549	4.17936	4.00773	9.94041	32.071	0	0	0	0	0	0	0	7.96145	0	23.5023	13.1943	2.33112	3.21781	6.8798	5.69243	3.16838	0	1.7916	0	3.26548	21.8016
KHS MAP4K5	6.39024	8.98362	4.17119	5.22874	5.41277	8.0957	6.55403	84.0668	92.3906	34.6591	36.1778	17.5217	92.7645	5.11498	54.7482	2.18824	2.22163	31.5186	12.9372	4.24629	43.8891	4.99685	8.85155	98.2883	3.24126	4.92463	19.6733	57.6855	4.76474	3.11324	7.73358	10.086	10.731	15.141	18.5247	52.3185	7.01726	22.0217	0	0	0	1.21182	15.4616	34.6089	3.94303	0	49.6962	0	5.72885
LCK	1.9333	8.15263	12.2124	13.6958	8.55923	1.79076	5.4194	18.8189	21.7992	13.1797	15.0435	29.8256	48.2026	6.61735	12.1252	6.28744	6.67763	8.1673	14.8981	2.92803	52.3428	4.48066	10.5214	76.4263	6.42891	0	0.734206	11.0766	5.34615	5.83791	0.609547	11.405	11.0197	11.0085	15.1253	47.1101	6.1799	60.219	0.803362	0	0	0.537093	6.98189	57.8466	0	7.83766	4.92666	1.38153	6.19429
LIMK1	0	5.54053	1.53848	0	0	0	5.68406	5.73593	0.060204	35.6959	34.6939	0	33.6247	54.8716	83.4202	2.88706	0	5.27707	0	0	1.0073	0	0	100.611	0	0	0	16.4836	0	0	0	0	0	0	0	0	0	64.8497	1.95768	6.36965	16.107	1.5529	2.27505	4.59433	4.13517	15.8316	1.80924	0.331513	6.78459
LKB1	3.52621	5.79942	14.7887	10.3978	6.9803	4.3713	5.60592	9.77127	3.66704	66.5055	25.5081	39.7498	14.6923	17.2129	14.2079	8.89725	2.82712	7.18035	0	1.60686	8.8987	16.586	21.9974	76.4752	14.2877	9.11157	57.212	9.8015	15.5997	14.4482	13.3816	52.2955	17.856	12.1919	23.9278	12.0305	20.0819	14.8465	0	0	0	0	0.584147	0	0	0.370433	8.15451	1.28993	0
LOK/STK10	2.93976	0	4.59767	5.29083	3.50774	7.39051	2.91895	19.6282	25.9214	17.2388	4.62987	44.3973	58.2413	9.92457	83.0412	9.35124	0	80.6212	50.3677	4.12582	64.1824	9.05334	24.9338	96.0422	5.37233	6.95015	14.2495	15.4023	6.35323	4.97117	3.20411	3.36598	7.27322	9.36432	13.096	69.5449	4.98514	42.6978	3.1232	0	2.12451	3.80978	4.64804	31.7837	4.26208	27.3881	29.1478	0.397546	6.09325
LRRK2	0	0.712881	0	0	5.23919	0	0	3.52331	26.1502	19.9872	16.9856	0	0	6.34069	51.7044	0	0	10.1536	22.48	0	31.7878	0	29.9843	98.6737	9.49375	0	12.4226	50.1549	1.9966	0	1.9144	0	0	17.8557	27.1661	21.3373	1.62396	97.7935	3.06535	3.90073	4.5821	6.12563	10.2208	7.83296	4.39762	7.74709	8.16574	9.01073	12.6208
LYN	0	0	25.9456	2.23063	0	0	0	62.8453	77.0271	12.6857	14.5169	76.932	87.1473	8.08501	19.512	0	0.200209	15.8508	0	0	47.6358	0.311676	32.7237	72.7677	2.9816	0.113091	0.677054	6.76047	0	0	0	0	0.020819	5.18639	19.7506	67.9456	0	21.8027	0	0	0	0	0	8.75379	0	11.6583	5.07144	3.65244	6.53538
LYN B	0	0	0	0	0	0	0	10.6662	22.3047	0	0	14.323	32.3439	0.067994	0	0	0	0	0	0	24.2102	6.43892	7.111	43.9318	0	0	0	7.89739	3.09549	4.61154	5.62137	7.3228	4.55931	14.2491	5.42123	50.4562	0	10.3287	0	1.1667	0	0	2.20772	7.22875	0.88085	3.86829	2.89173	0.609511	4.12981
MAPKAPK3	0	0	0	0	0	0	0	3.0104	3.24619	7.17546	1.43105	1.59372	5.82549	7.04385	1.98447	2.16658	1.96117	4.65685	9.50317	9.2832	5.56871	8.66122	8.7154	10.3864	0	3.82833	13.6574	0	12.3059	23.4922	9.86176	10.7752	16.951	14.6753	8.98238	12.5735	8.54987	0	0	0	0	0	0	0	0	0	0	4.59353	2.80981
MAPKAPK5/PRAK	5.49956	0	2.5501	0	3.18479	2.61504	4.05381	7.2739	5.71988	6.87267	4.7275	4.18932	8.73932	8.06586	19.7446	11.1106	5.68607	6.25727	0	0	0	0	1.66959	47.7991	17.3491	30.4385	27.37	13.8135	0	0	0	0	16.5168	26.5009	31.4191	28.3884	20.8219	12.1829	1.5965	3.05345	0.220899	0	1.43382	0	0	3.74414	2.3068	5.41131	13.598
MARK1	0	0	1.21919	0	0	0	0	37.4603	32.6333	8.05979	7.08413	12.5273	41.274	0	35.9133	0	5.25891	15.8676	9.39193	6.58392	5.73536	3.96874	6.87126	97.3225	4.29598	1.4154	6.29674	58.0117	11.7159	10.3588	8.99642	6.67887	8.62511	8.42747	12.3685	9.67365	7.82809	17.3116	0.486394	3.30475	2.39433	0.30608	2.74572	0	0	1.82571	2.04438	9.29621	2.08132
MARK2/PAR-1Ba	13.7266	7.71801	18.4361	18.5661	4.12776	7.78273	13.9473	47.6254	34.5098	23.8846	16.9469	25.879	46.9433	2.95858	36.5053	16.0354	9.21912	28.2856	11.0683	5.54034	3.42965	5.34028	9.91141	96.574	0	2.86353	17.9089	59.6342	6.12978	8.90672	10.4768	11.9563	4.98792	6.19385	1.28442	5.52383	8.33559	24.6856	0	0	0	0	0	0	0	0	0	0	1.31418
MARK3	0	0	0	0	0	0	0	32.3435	32.7238	11.793	8.75199	14.802	41.5757	0	32.437	0	0	28.0388	1.53205	0	0	0	1.27902	99.7098	0	0	0	42.7313	3.25086	4.94542	0	7.77538	1.2975		7.65347	1.23941	0	14.6288	0	0	0	0	0	0	0	0	0.655752	0	5.92945
MARK4	0	0	0	0	0	0	2.84639	44.5531	37.4563	15.3955	11.7168	28.844	51.656	0	51.9847	0.952216	1.92172	33.1307	4.70033	0	0	0	4.53101	97.6707	0.187289		6.87977	61.3011	4.32086	0	0	0.543955	0.677684	0.454534	11.9082	0.794405	0.178327	6.18818	0	0.600823	0	0	2.97077	0.53982	0	0	0	12.3555	13.5115
MEK1	5.10064	4.92852	9.23282	10.2588	7.32735	3.24122	1.90913	7.41456	2.93539	5.20559	11.3394	8.66797	1.23253	2.04105	6.09509	6.14587	4.4983	16.3679	4.20094	1.79262	0	15.1823	7.83661	5.39482	1.23748	4.7308	4.19812	9.71057	8.30171	3.90968	1.27679	0.298475	2.16837	4.79101	7.21603	3.93655	3.35815	5.89881	0.726551	4.79557	1.93196	2.51892	2.19211	5.32415	1.12653	4.69304	5.65059	0	0.876069
MEK2	18.1868	17.7463	14.2178	22.4988	10.4459	13.3697	11.5757	7.53181	9.69868	15.2865	20.5546	12.5022	18.1404	10.7709	14.4118	9.0304	7.5272	1.13628	17.2987	4.84466	0	1.33516	0	3.41298	0	0	0	0	0	1.17192	13.6284	1.5255	4.35246	10.8683	2.4195	4.48048	3.44846	5.96008	0.009763	0.24305	0	0	0.564613	1.47405	0	0	0.621362	21.8035	4.71853
MEKK2	7.31266	3.23348	6.31994	9.77088	13.6766	7.64403	11.7691	21.9733	38.4515	22.8187	9.11783	16.9286	7.85537	8.44669	88.6553	8.24642	20.529	17.2164	0	2.415	2.44671	5.97178	8.34233	100.498	7.43171	1.21362	0	0	0	6.65583	0	5.25493	0.211263	0	2.3752	0	3.41413	74.7167	0	0	0	0.386879	0.216277	0	8.15607	0	2.22271	3.01219	0
MEKK3	0	0	0	0	0	0	0	0	16.6543	0	0.230226	0	0	2.07925	72.4743	1.8739	0	3.01913	0	0	0	0	0	94.591	0	0	0	0	0	0	0	0	0	3.32169	2.60654	7.11282	0	52.7105	0	0	2.15831	0	0	11.2842	4.80737	0	0	6.17859	0
MELK	0.082005	0	8.40826	4.35535	0	0	4.72348	28.2831	11.4	17.4958	15.5928	48.5001	93.3681	0	12.7693	7.98869	5.46443	58.0082	17.9989	7.04214	10.9853	14.3363	23.0271	67.2618	7.1194	5.01016	9.02167	53.3644	3.42304	6.78848	5.3914	16.0318	10.4416	3.78225	40.3014	11.9445	27.7269	23.703	0	0	0	0	10.6845	0	0	0	0	0	53.9982
MINK/MINK1	0.03509	0	0	1.14735	0	0	0	79.6488	70.1445	18.0391	15.5642	5.51218	40.5827	0	1.94033	0	0	7.89801	16.593	0	17.8545	5.08563	4.77782	96.9399	2.11869	2.89274	4.02122	47.7806	4.09868	0	3.02078	2.94421	2.53261	23.536	13.6906	22.1686	4.39617	11.5204	4.03489	5.71927	8.93996	5.61913	20.9778	5.7409	4.05537	8.11214	27.0495	15.9307	14.9581
MKK6	0	0	0	0	0	0	0	1.68928	2.77912	0	3.98292	7.45787	12.1976	1.73596	9.47299	1.62408	0	2.61432	2.04859	0	0	6.6101	0	37.2587	0	0	3.86917	5.82191	10.1199	9.5618	13.3387	7.30205	5.0263	3.17724	11.0766	7.37164	6.09733	6.88965	5.8721	5.79074	6.49543	0	5.25392	0	0	0	9.05793	0	0
MLCK/MYLK	0	0.392422	9.35457	3.03947	0	0	2.95469	11.1664	4.78627	0	3.15284	18.6969	8.38238	9.96069	20.0207	6.08238	8.14794	76.7736	25.5716	10.8773	16.6714	9.62165	8.95573	21.1604	6.35491	0.774314	16.671	14.6515	10.2147	9.85145	6.29537	1.65926	0	0.513511	12.1797	10.6333	3.96048	8.39706	7.70352	8.86072	8.21094	3.83205	9.48372	4.95095	0.997351	1.17006	1.66463	7.47147	58.8347
MLCK2/MYLK2	2.55694	0	0.692876	25.5217	8.50585	0	0	5.15351	6.14521	4.3441	0	0.50919	90.7138	6.3522	3.88516	0	2.89945	26.1159	8.06499	5.24592	12.3951	5.41805	4.82844	33.3805	9.46873	4.11188	13.1903	56.6916	4.30732	7.17322	4.87883	3.42996	4.72755	3.68972	3.7391	6.45929	3.48369	5.30675	2.25813	1.36825	0.910275	0.065764	17.3515	2.51552	1.11836	0.082377	0	0	5.56915
MLK1/MAP3K9	4.5232	6.0235	9.7555	9.73554	0	6.13725	4.28296	89.508	81.7788	62.6963	60.2186	92.1942	29.4711	4.79643	74.4443	3.14468	4.28112	54.0068	44.5621	5.3524	20.1733	2.09554	45.1407	100.373	2.25581	0	0	92.4287	0	13.2884	1.15638	4.27679	1.86492	4.80079	72.7603	3.88367	0.043425	96.1968	0	0	0	0	9.77558	3.45831	0	4.21692	0.0658	0	0
MLK2/MAP3K10	4.06253	1.14476	0	0	0	0	0	51.411	70.0079	25.6525	17.2974	4.91699	4.16415	3.59953	22.1887	0	4.64514	18.2278	20.9862	3.69333	6.01766	5.26994	7.0829	96.9983	6.88949	5.56725	7.72996	29.6465	7.22777	5.35666	4.98694	9.72887	8.28438	7.59818	9.66221	6.75548	7.64418	84.8004	0	0	0	0.413914	3.44516	5.13722	0	1.10847	9.29189	0	3.38926
MLK3/MAP3K11	1.44149	0	2.63449	8.92221	0	5.39067	0.116749	88.1915	81.5668	67.4655	60.6002	82.2902	42.4981	10.4886	52.8073	1.77853	0.64573	38.9748	31.3345	0	5.21756	0	22.3593	98.6735	3.68383	4.0425	3.66264	85.9901	0	0	0	0	4.97177	5.36314	48.9548	7.0265	0	94.4476	0.791125	5.18734	6.83063	4.84522	11.5526	7.7727	2.27184	0.695987	5.68137	0.603637	3.2394
MNK1	0.487967	0	4.08389	7.30395	0	0	4.35752	23.0986	33.3343	5.49451	2.34537	0.86128	59.5588	9.00019	9.10096	0.611086	4.13402	18.7777	0	0	60.1333	0	0	76.6462	2.63696	0	38.892	18.4777	0	0	0	0	0	3.52252	1.29696	53.9581	0	2.49419	4.97089	0	0	0	2.68645	0	3.26009	10.473	1.47547	2.59107	1.79016
MNK2	0	0	0	0	5.27808	1.32712	0	7.12293	12.2694	0	0.735976	0	34.5998	8.74953	4.11884	0	4.60211	14.6545	10.3642	5.68453	67.7636	6.48863	6.49829	82.7916	10.9108	7.74775	46.1515	56.0481	13.8325	11.0243	6.16016	11.1058	0	17.5886	5.21044	65.7465	7.1136	10.6927	11.4986	9.34638	9.38249	10.5283	9.52997	11.9421	16.2331	33.9834	1.7041	10.7073	21.2999
MRCKa/CDC42BPA	0	0	0	0	0	0	0	3.78571	26.8996	0.682137	0.326654	0.596391	0	0	2.53997	3.62708	0.720511	2.86168	10.0732	7.40526	6.78973	4.30972	6.56048	45.3825	4.63796	0.71105	1.46368	2.52491	17.2923	22.4167	14.9895	10.5208	15.2337	15.7189	16.1083	14.6005	5.00211	9.27754	12.3959	0	4.53692	2.33818	0	0	22.3282	6.85809	10.3458	12.6697	18.2421
MRCKb/CDC42BPB	0	2.80601	0	0	0.253101	0	0.284289	16.6882	45.9384	0	7.46388	1.55082	4.30692	3.42768	4.02216	3.64285	6.79322	9.22591	0.968084	0.625408	0	0	2.30611	51.9019	0	0	2.62043	15.947	0	0	0	0	0	0	0	0	17.3869	0.69843	1.66476	12.8326	9.07083	0	10.5434	1.18868	2.63049	3.58269	6.6239	4.60349	5.49191
MSK1/RPS6KA5	0	0	0	0	0	0	0	0	5.8101	0	0	0	17.0194	0	2.76053	0	0	83.0092	38.023	9.1848	6.45445	14.5489	12.25	31.9054	7.60294	2.61275	11.718	23.9425	14.0105	12.2844	12.5829	14.4369	16.6572	2.44117	13.0032	4.19584	3.29749	10.158	0	0	0	0	1.30787	0	0	0	0	0	0
MSK2/RPS6KA4	11.8724	7.27437	9.12594	11.5791	0	1.19042	19.1656	9.35793	14.1798	12.4642	10.5749	10.697	10.7807	0	9.83524	17.1635	14.1737	65.0831	12.5982	0	3.69707	6.39377	11.8108	57.2353	20.9885	2.28502	0	24.0637	6.53659	11.6278	8.20723	4.69186	11.7288	19.9501	16.2475	4.57378	3.48874	20.1944	0.566434	0	0	0	4.82282	0	0	0	5.30511	1.10427	0
MSSK1/STK23	0.375257	2.0177	20.6044	3.43288	0	0	0	7.33655	5.36582	1.41313	2.06181	62.3055	5.1596	0	13.8107	0	5.68045	13.1239	9.98091	15.4163	5.07998	2.86638	5.08977	51.3458	4.39094	1.53279	33.118	10.794	3.21325	1.80337	4.96343	7.13305	3.91654	7.6458	52.2872	6.49012	10.3804	31.9468	0	0	0	0	1.31467	7.21485	0	0	11.1477	0	8.02197
MST1/STK4	5.02419	3.83724	9.48579	2.5943	0.299094	4.83563	1.05579	47.6866	69.0834	21.7451	17.798	36.3576	13.1856	16.8996	80.0891	5.3294	11.343	74.9461	38.1966	4.83876	5.83703	8.95578	8.70527	97.8448	5.47506	0	0	47.9614	3.24554	6.53798	2.18857	3.2563	1.14457	1.2075	6.92252	1.47939	2.22499	53.6888	0.528881	0	0	0	6.76266	0	1.01502	1.30583	0.864356	3.47623	0
MST2/STK3	0	0	0	2.94933	0	0	0	29.701	59.1096	23.3852	12.9844	29.9909	6.12406	3.9622	65.6601	6.35054	6.41712	55.7655	35.2773	11.3445	10.0563	10.9343	16.0943	98.6722	11.0533	9.39513	8.55935	44.1737	0	0	0	6.45667	0	0	5.4449	0.457337	1.51367	37.9062	0.933757	1.10119	0	0	0.005038	2.38221	0	0	0	0	0.416543
MST3/STK24	2.23513	7.17251	3.68246	0	1.89795	9.309	9.98751	33.6129	42.3016	16.4454	12.7415	24.0847	4.53802	1.66876	23.0922	10.7021	10.4955	47.1011	38.4793	17.5319	16.5922	18.5159	21.0374	97.1205	10.8961	9.56836	13.8768	19.9018	21.1193	17.2446	17.7688	52.1296	15.828	13.252	12.3193	2.43019	2.52801	15.4882	0	0.958887	11.0378	6.57674	3.32321	0	2.90145	0	25.3941	12.3007	6.12798
MST4	9.56556	10.7048	4.79254	0.695882	4.58587	0	2.02938	21.4096	34.8972	20.926	24.2173	32.1759	12.7088	15.5929	35.8293	9.34465	5.32255	62.7993	40.8383	0	5.7386		0	95.4641	8.78215	11.6857	11.3366	19.5398	9.15946	13.3727	12.0654	53.1842	10.5706	15.5958	12.121	5.08604	13.3032	15.0915	6.83012	0.482244	0	8.42165	9.1036	8.38499	1.12003	0	24.0849	0.464797	3.42237
MUSK	10.8937	0	0	9.40236	9.79023	3.23105	0	31.496	37.0485	18.0358	4.56806	53.9632	52.6921	0	16.8585	0	4.06266	28.0631	23.5984	31.8611	14.7331	3.61654	20.1866	91.9844	17.413	7.45995	46.4175	11.5504	12.7064	10.8612	71.6148	3.76563	1.78423	16.0504	41.3956	7.43673	27.8272	22.5076	24.3977	6.08154	0	6.41345	3.5935	0.654956	0	20.4411	3.22327	5.58626	20.5675
MYO3b
NEK1	0	0	2.29803	6.00727	4.1619	0	0	0	0	7.83835	13.1167	18.5134	11.0515	17.1514	23.6653	7.70504	10.409	7.49242	6.16527	4.26583	2.05622	3.27802	4.9772	93.8854	8.26372	1.54205	14.5889	10.864	0	23.543	9.88514	9.10313	8.67224	10.1833	9.64923	0.790892	0	46.8659	0	0	0	0	0	0	0	0	0	2.2774	10.2307
NEK11	11.4951	7.83922	13.0432	6.94806	8.80356	13.555	8.01293	4.58436	0	7.4946	6.38087	15.775	3.32092	0	4.22079	4.1601	1.69095	0	0	2.76308	0	1.48135	0	0	0	0	0	0	0	1.72317	0	0	0	0	0	0	0	0	0.889149	1.4426	2.32644	6.01271	3.59979	9.55544	5.67579	13.351	4.8579	0	0
NEK2	0	0	3.98394	2.96496	5.86262	3.24065	0	7.61853	7.25981	0	0	5.59439	0	4.69033	5.19727	0	4.39778	3.75697	0	0	0	0.953817	0	1.71965	0.350043	0	7.96499	7.98852	5.00275	3.59767	2.37914	2.27132	1.35732	0.062264	2.40483	1.25848	0	8.60893	5.22983	18.6839	0	0	1.62627	0	0.496477	0	4.69053	11.1357	4.61649
NEK3	0	3.78849	3.39116	0	6.32993	2.80932	0	0	0	0	0.895342	0	0	4.19655	7.4124	0	0	0	11.8129	11.7771	11.754	8.83191	0	80.4406	5.10746	4.98232	16.5318	11.6771	0	11.8454	17.5104	12.6847	4.85036	3.11588	7.41016	0	15.0075	30.5605	0	0	4.43147	5.97325	4.77368	0.853626	5.61519	23.8164	17.2797	0	4.18947
NEK4	10.0348	12.1598	6.26189	4.75354	0.748363	0	0	0	0	17.7833	18.7222	19.8202	17.4496	16.6209	20.7584	5.68122	2.00151	5.73227	3.6047	2.93057	3.23834	2.28119	3.1519	39.462	2.23022	1.83279	45.3704	11.0189	12.2866	4.74809	7.23718	3.69085	3.36979	6.60918	10.9012	15.2335	6.66593	12.0527	2.6102	0	2.27613	0.87203	0	13.1187	9.38553	14.1783	11.5716	0	0
NEK9	0	0	0	0	0	0.835143	1.21052	0.749216	0	0	0	30.5789	3.63007	0	17.7769	4.4453	6.19191	0.011441	2.73117	7.09248	9.99005	5.77412	4.58859	60.9273	1.53466	5.29415	5.33539	16.4472	4.23705	0.555643	0	2.6643	3.03159	0	18.9	3.27401	16.8077	18.1018	0	6.07772	0	2.95916	0.197664	0	0	0	6.64969	8.20937	5.43427
NIK/MAP3K14	5.09597	7.86147	2.67279	2.64124	0	3.22561	4.35309	0	0	4.5896	0	0	0	0	0	0	0	0	8.96432	7.94695	9.41516	7.4121	14.8707	70.915	0.841059	6.59012	0	0	4.01219	1.76213	13.8558	2.72893	11.9348	10.6768	2.63575	6.63894	1.13581	0	18.8078	17.3668	24.8692	24.2662	32.273	15.5998	22.1121	19.6295	0	22.1169	11.9776
NLK	0	0	6.42196	0	0	0	0	4.50481	10.3079	9.69869	11.5597	6.08831	41.9076	0	14.0209	0.842089	6.61695	6.03331	0	0.547648	0	0	9.20112	54.8997	4.76626	0	0.909264	18.2995	1.23857	0	0	2.40683	0	0	0	4.06772	0	5.53961	0	4.43702	2.68556	0.548264	0	3.46622	4.06489	0.289801	0	0	6.33975
OSR1/OXSR1	3.90176	1.67683	1.95804	0.639713	0	0	10.181	2.96902	5.40846	4.54537	0	0	0.634939	21.0601	11.1961	0	2.12783	2.61976	13.6788	8.79081	5.38388	10.8989	7.68698	32.4397	7.29975	7.27739	6.46036	4.17381	9.43403	13.411	6.48583	6.22205	5.20855	10.7921	2.25026	0	0	0.954306	0	0	0	0	0	0	0	0	0	0	0.077996
P38a/MAPK14	0.6739	0	1.70585	2.48213	3.8193	0.311974	4.15135	7.89049	8.18445	0	0	1.08392	7.75619	8.46573	2.16884	2.6116	7.97932	9.28115	0	0	6.35785	0	0	4.58458	3.37578	8.06769	0.4586	9.38223	0	7.64457	4.57069	3.24891	5.86885	5.1216	9.28236	12.4779	4.11934	5.25894	3.30713	2.91246	3.71152	0.962465	7.58871	0	1.82066	0	5.4222	9.83974	2.51532
P38b/MAPK11	0	0	0	0	0	0	0	0	0	0	0	3.71	3.07626	0	6.03725	0	0	3.93754	11.0198	7.27303	14.142	5.54889	5.92538	21.5416	6.23121	4.60851	7.31854	6.37955	13.3219	0	15.4908	18.1676	8.41894	12.7909	7.75266	10.9723	1.67954	14.466	2.05478	0.204791	0.678056	0.736365	6.49449	3.05415	2.79938	3.83	9.99889	3.40971	0
P38g	0	0	0	0	0	6.88303	2.63484	0	1.07017	0	0	0	0	0.25564	10.0678	9.47569	0	4.12764	6.99237	5.25946	7.99478	6.98626	3.39408	4.77733	0	0	0	0	1.92745	0.708898	0.231387	0	0	0	0	0	6.09053	0.589584	2.55278	21.2871	0	1.04557	0	0	10.8012	0.616323	0	6.62287	3.45724
p70S6K/RPS6KB1	8.49199	8.06566	8.66538	4.963	3.77976	0	2.30008	0	2.02247	0	0	4.45743	17.7788	1.97552	7.89797	0	0	88.4356	24.4028	0	0	0.346224	2.74724	69.9548	0.171786	0	8.57983	54.8237	0.602786	2.84665	4.9638	5.17731	0.186895	0	6.73247	4.16244	7.28548	10.4547	0.701921	4.83948	4.65269	2.08907	2.94708	4.86397	1.99364	2.91201	2.28347	0	15.7416
p70S6Kb/RPS6KB2	0	0.651924	0	2.00331	5.92541	0	0	3.49521	3.88919	0	0.2974	1.82766	5.14083	4.04529	0	0	0	41.0297	5.40701	0	3.24122	0.588006	0	3.84591	0	0	6.16181	16.1369	0	4.78932	0	0	0.42915	2.73769	3.03714	0	3.8886	0	0.392637	0	0	0	0	0	0	2.8118	0	0	0
PAK1	7.6995	13.9714	10.0754	13.3957	11.368	9.37993	12.2778	63.3025	47.8965	18.6269	16.3491	18.2428	10.16	10.5444	10.5005	10.49	6.72036	15.844	16.4782	14.0414	8.55764	7.19396	11.2117	71.0434	2.88896	4.98215	0	12.1962	10.8497	12.518	7.06473	10.3245	1.32167	0	2.86396	4.77089	1.21529	6.18411	6.46459	6.28234	8.20866	5.42895	4.26602	6.82414	3.38339	5.46509	8.08312	8.63405	6.0273
PAK2	0	0	3.47443	0	0.659177	0.84213	1.35808	59.0225	44.4072	15.473	2.50483	4.53133	0	0	1.04676	0	0	3.82393	3.03109	0	0.203742	0	6.14003	73.5796	0	0	16.7916	0	0	0	0	4.40182	0	0	0	0	0	9.25487	0	1.18827	0	0	0	0	0	0	0	0	0.855857
PAK4	0	0	0	0	2.99306	0	0	6.10279	13.6401	0	0	0	0	12.6381	10.0217	8.05621	5.43789	6.37684	0	0	0	0	15.49	52.3826	0	0	0	3.60913	0	0	0	0	0.533356	16.3833	0	0	0	48.5222	0	0	0	0	0	0	0	0	0	4.65593	4.11909
PAK5	1.17334	0	0	0	3.01084	0	0	28.5923	39.7312	17.0915	11.9175	55.6554	6.78216	10.8205	14.5647	0	11.9284	7.24004	0	0.513765	13.9261	0	35.2584	56.2163	1.58334	1.17049	9.38186	3.33868	17.0867	22.6232	15.2748	23.5805	22.5833	26.7475	19.6116	0.87619	24.7188	50.946	0	0	0.775751	2.63883	0	0.39294	2.52884	0	1.82952	3.03174	3.35236
PAK6	4.36557	0	0	3.38036	0	0	0	0	0	5.72177	3.16579	42.7443	5.83919	0	0	0	0	0	7.63198	0.15509	5.0313	0	3.25971	18.086	3.71874	1.81343	0	2.29146	0	0	4.36182	0	3.86399	7.88677		0	0.361129	4.54158	8.02297	6.34224	6.35786	1.61015	3.05453	4.56771	0.746579	3.07522	3.57902	0.982332	14.2696
PASK	0	0	3.32171	0	0	0	23.4334	13.1241	3.09896	0.503339	2.42403	0	13.7158	0	8.89858	0.747114	0	32.988	9.23562	12.1138	10.1966	10.7054	11.962	8.24955	6.28049	7.37457	75.1667	13.6838	9.8508	10.6253	27.1983	4.34622	8.9085	5.06384	7.3447	7.71096	3.14201	0	5.07464	4.97299	5.6888	1.00495	5.02748	1.43512	1.67993	0	0.205569	11.6186	0
PBK/TOPK	0.559103	0	0	1.12086	0	0	0	14.8647	4.64242	24.3506	19.4202	24.366	20.2617	0	7.8965	16.7991	27.8085	18.724	0	0	0	0	0	0	0	0	3.83625	13.7085	0	14.1531	5.22462	0	0	0	0	0	0	0	0	0	0	0	0	0	0	0.056973	4.98765	0	0
PDGFRa	0	0.042442	4.63515	76.1943	3.54051	1.77831	0	8.2501	12.5931	4.9344	9.7498	10.579	96.3012	10.6973	17.9726	5.80179	8.2291	30.8036	9.42517	1.26473	0	11.2847	0	43.6244	0	4.16703	0	2.37672	14.4425	14.1215	0	8.40231	0	0.465111	3.56026	15.2743	11.187	33.4146	16.0568	5.29409	8.14821	2.99105	20.1142	8.69731	13.6411	5.11435	0.318958	6.80313	3.57467
PDGFRb	0	0	0	36.7047	0	0	0	12.5562	16.1087	8.6463	4.10467	1.93378	79.6242	0	10.8561	0	5.19876	21.8557	4.41885	0.595662	0.326994	0	0.398842	54.4205	1.87998	0.711719	4.01824	17.3801	1.91839	5.52704	0	1.08137	6.50821	0	5.27134	5.20122	0.600794	45.4166	0	0	3.54127	0	14.2025	6.99458	0	0	0	0	9.12294
PDK1/PDPK1	0	0	0	0	0	0	0	6.32507	20.2454	4.05207	0	0	0	0	7.69579	0	1.68211	16.6908	3.31188	2.35705	1.18804	5.70718	5.23971	80.6906	3.16436	5.25313	3.84776	33.9008	5.056	11.2741	2.52063	5.08399	1.77648	3.19646	3.2256	3.1831	3.27669	30.8613	0	0	0	0.803441	17.6857	0	0	0.437118	0	5.38378	12.2068
PHKg1	0	0	3.26207	1.76929	0.600495	0	3.53952	90.7815	92.2784	13.2679	10.5985	18.8988	86.3444	1.65044	0	4.20737	0.828732	68.0686	25.075	25.1169	14.9746	14.6431	37.2309	73.9781	13.0693	12.8492	12.4113	59.3228	17.0161	11.274	10.5195	12.9665	9.55831	11.3529	24.2229	15.8423	13.1108	14.0932	1.80464	3.45944	2.58755	0	0.869357	0	0	0	0	0	5.67072
PHKg2	1.44254	0	0	0	0	0	0	0	0.942375	0	0	0	68.8061	0	0	0	0	2.13044	0	11.5395	0	15.8354	14.4378	4.45977	3.38217	2.66142	1.09424	5.20653	5.36761	3.73943	5.35127	0	5.17483	9.11098	6.81937	0	1.72231	3.39977	0.177103	1.92833	0	0	4.14128	2.60584	0	0.976127	17.3864	0	0
PIM1	22.3563	0	5.2713	0	0	0	37.9841	7.98105	6.43097	16.2328	3.00864	2.00472	3.27616	0	2.37777	0	0	94.6967	82.7684	1.82397	26.1501	11.4685	16.2429	9.31498	5.96273	2.90001	83.8294	91.1624	7.03651	3.21676	82.088	0.984017	2.95675	4.28341	6.11483	7.94513	1.22893	4.44519	45.2282	2.84743	0	0	0	0	0	1.44746	0	7.05996	1.07236
PIM2	0	0	0	0	0	0	0	0	0	0	0	0	0	0	0	0	0	35.9085	0	0	0	0	0	0	0	0	47.2218	55.3673	0	0	0	0	0	0	3.03429	1.11498	0	0	21.2331	0	0	0	17.6484	2.44033	0	0	8.34659	0	1.54371
PIM3	47.6893	0	10.8917	8.82485	0	0	62.1732	37.6716	29.0914	27.2071	9.08152	6.98752	16.2118	0	0	6.3834	11.4435	98.101	67.3346	0	0	0.012195	65.3376	10.9086	5.9854	3.06004	82.2832	95.3117	6.85788	0	52.5714	0	0.400192	0	9.64266	0	0	0	4.58859	0	1.08056	0	0	0	0	10.8984	0	0	0
PKA	0.398266	0	0	0.031255	0	0	1.62065	12.5628	12.4326	10.3348	3.35981	0	18.7888	8.33042	1.15843	0	5.8065	28.0307	0	0	0	0	0	21.7701	0	0	1.58091	0	2.5413	4.13553	1.96665	0.183397	0	0	0.528143	1.11931	0.017028	6.27231	0	0	1.70182	0	0	0	0	2.31758	2.34554	6.72675	0
PKCa	19.6828	26.8949	18.5614	25.308	19.5534	15.6582	16.9846	40.1237	19.0929	16.332	7.28042	33.8514	9.60931	28.1393	44.3045	29.3723	22.6314	93.7345	72.2729	28.2267	21.0456	36.7986	31.8213	53.7783	29.0083	16.9405	20.9714	27.4577	4.25315	0	31.2587	10.1277	21.1132	23.936	21.3516	14.7128	8.82848	17.5077	10.7881	26.636	15.764	26.8739	5.49923	6.06429	0	0	12.8229	0	3.39125
PKCb1	0	0	0	0	0	0	0	0	2.63936	4.47771	0.636131	1.18619	0	5.25218	11.7989	0	2.55369	96.7601	73.9489	0	0.034617	0	0	24.793	0	0	4.47696	21.4162	0	4.33451	0.633656	0	0	0.421995	0	0.015766	0	0	6.61496	3.73291	9.89338	4.03401	3.85337	2.59277	6.8457	2.60112	3.53596	11.1393	8.24827
PKCb2	0	0	0	0	0	0	0	0	23.7401	0	0	2.65954	0	2.00863	9.50013	0	0	87.4104	57.0981	0	4.59681	7.39452	20.5885	25.5428	11.4835	4.79521	15.2974	27.1638	0	6.20122	0.704895	3.28364	0	2.43087	0.32378	1.41805	4.6292	4.97055	0.054945	2.14715	0.758805	1.84302	0	0	0	0.504198	0.337331	0	6.52037
PKCd	8.10107	8.80106	16.9606	21.4482	1.82244	1.23813	4.63858	20.1682	25.1417	0	7.20931	12.3925	6.06719	12.0605	18.7736	4.42534	16.9268	95.2693	44.4817	0	8.15876	11.5722	8.76915	77.7972	1.72837	0	6.13987	0.863378	0	0	11.7943	0	3.24647	0	10.8786	0	0	23.2666	4.88323	2.5929	1.2438	4.3457	4.41762	0	0	0.213515	68.7733	5.78666	18.1687
PKCepsilon	0	0	0	0	0	0	0	0	4.56177	0	0	0	0	0	2.77329	0	0	99.5066	76.0227	12.6304	12.2482	4.89442	9.41797	88.451	13.598	6.91793	11.43	4.31522	6.73576	3.68911	4.78661	9.47468	6.44517	7.91906	6.36884	5.50897	4.92636	23.3892	10.4085	6.5591	7.67375	0	7.38307	0.63723	10.8009	11.7078	27.2667	9.53719	5.01486
PKCeta	0.330147	0	0	3.18893	3.4076	0	0	3.1139	0.568683	9.474	0	0.550858	5.02271	1.38158	0	0	1.62439	92.3303	58.0226	23.0108	18.7906	26.4391	22.4335	54.2619	12.067	16.7354	16.3347	0	13.7941	10.5988	11.8843	12.6425	0	6.62394	0.563752	5.12526	5.67753	13.3186	5.30084	0.683416	29.9542	0	7.69084	2.82225	11.7638	9.55117	22.7524	1.94809	0
PKCg	3.14284	0.208137	9.56899	5.14116	1.4487	7.7769	8.85205	7.5203	6.67382	4.86211	5.58903	0	10.3691	9.10284	18.666	7.12069	16.4132	82.4028	8.62715	15.941	6.12047	10.7843	4.96889	7.01717	2.72754	6.82804	10.6489	23.4237	22.4427	22.9889	24.633	18.9166	12.7821	17.0196	6.44116	17.0048	12.509	5.4769	0	1.32017	4.4153	0	3.24354	1.45605	0	2.80338	0	3.63182	6.95489
PKCiota	0	6.01929	0	0.886996	3.81465	2.95541	0	16.7306	34.7115	0.597549	27.1586	10.4482	1.91352	8.67627	12.4136	9.65073	0.432455	44.054	3.1169	0	0	0.762958	0.259433	21.1428	0	0	2.65854	3.7513	0.711952	3.05062	2.24323	4.78905	1.66362	2.89758	0	0	2.3492	2.75515	4.50835	3.7448	1.71639	3.74792	0	0	1.91869	3.41465	1.69538	7.6818	8.2448
PKCmu/PRKD1	9.66333	3.12235	0	2.25374	3.61387	5.3386	0	4.42135	12.5073	22.3391	7.12259	5.78935	18.0939	5.89815	33.5458	6.23812	0.516225	28.3728	2.44434	4.15177	0.615436	10.4952	9.15779	92.212	5.11143	3.69009	11.0537	48.0934	0.151661	0	21.8591	0	0.022711	0.677247	0.823589	4.59836	2.83772	37.3517	0	0	0	0	0	0	0	1.29322	31.5907	0	0.365564
PKCnu/PRKD3	16.5915	1.48253	7.29047	2.91802	0	0.54496	2.89354	11.7704	15.9784	32.6172	11.525	10.7957	26.8309	8.1495	44.3986	3.90623	6.79699	45.3997	11.5519	8.33385	6.91559	12.2561	9.35862	92.6296	12.728	14.8862	12.1169	50.4716	5.8689	6.4549	37.4854	7.74798	0.746039	4.04122	11.5834	4.60047	7.40353	33.4941	1.18934	1.59526	3.8581	0	0.789687	4.7394	3.13278	0	41.1246	6.13229	0
PKCtheta	0	0	1.97537	0	1.26059	3.58493	2.45706	1.76537	0	0	0	0	0	0	0	0	0	82.717	66.2067	7.74157	3.06184	8.26329	6.71502	84.8571	10.2958	10.2651	10.3604	6.93323	1.13042	6.95336	4.12562	2.69976	0.146371	6.48067	8.55243	10.7882	9.44221	2.10975	9.38054	0.475008	7.49357	7.77463	0	0	12.1855	10.6502	20.0899	5.39881	2.51136
PKCzeta	0	1.96038	0	4.41341	0	0	0	0	16.5737	2.56138	6.05682	0	0	1.18463	0.101481	0	0	42.7632	3.83437	0	0	0	0	16.291	0	0	10.7798	8.21749	0.600805	1.79643	2.00424	3.11724	2.27308	0	2.24601	2.2402	7.18259	4.18543	0	0	15.0119	0	0	0	0	0	16.1124	9.86507	10.661
PKD2/PRKD2	0	0	0	0	0	0	0	0	5.82982	4.66762	0	0	11.6699	0	13.9694	1.91067	0	21.1574	12.6366	10.1395	17.3663	9.78833		90.9496	5.50669	16.5815	28.4296	54.1129	11.9243	12.273	30.6358	11.5915	9.86652	12.2667	11.8945	13.1015	11.7148	32.9825	0	2.57877	0.883939	1.11467	4.83191	0	0	2.44315	45.8658	5.69617	0.564069
PKG1a	0	0	0	0.308324	0	0	1.24026	5.72806	0.720906	5.50671	7.26857	0	42.4026	0.655405	13.9333	3.26371	1.64549	61.6696	23.1523	13.0272	2.16881	7.50896	8.58083	8.70166	2.33017	4.97717	21.1451	23.9758	0	0	17.5543	7.73055	1.15411	0	7.8231	3.33445	7.66422	10.2163	5.40827	0	3.63342	0	0.29878	0.69106	3.5932	2.39425	6.38968	12.5779	3.02672
PKG1b	0	0	0	1.52061	6.1207	0	8.68021	3.17488	11.5866	11.2388	0	0	26.0267	2.41449	0	4.22684	7.11306	40.6582	17.6375	8.99428	1.95632	6.43291	8.24689	14.9111	6.99799	5.32945	11.0477	9.29725	5.63754	3.72752	12.962	0.982912	2.35301	3.45803	1.8558	4.03824	1.80169	3.8746	15.4669	15.9053	13.1935	4.28143	13.0956	9.65177	9.39416	8.32401	10.5291	4.1692	12.4729
PKG2/PRKG2	7.7721	3.35019	12.3725	12.2612	2.62678	3.23285	5.58649	2.41693	6.07407	7.4265	6.0767	11.2304	22.5705	3.77702	7.7796	0	3.58967	61.3308	47.4284	36.5202	36.37	28.2911	25.6652	38.5502	33.305	18.8861	19.7462	70.3001	37.7595	39.1836	34.2299	38.4109	31.3211	32.4626	17.323	16.1091	4.30081	19.9682	0	0	0	0	0	0	0	0	0	1.2857	0
PKN1/PRK1	5.64505	7.15742	5.53771	3.46031	4.35544	9.73775	10.3602	11.7797	22.0176	9.65019	10.8891	6.67438	55.3525	6.69662	10.274	7.92514	1.11093		15.4376	5.89181	10.9136	5.43523	30.0667	90.2965	8.04018	1.18991	14.5353	34.0433	0	1.12329	0	2.97881	0	0	0	0	2.36442	21.1131	0	0	0	0	1.60492	0	1.08749	0	1.80461	6.09275	3.70983
PKN2/PRK2	27.1016	11.9416	35.6619	28.9672	6.8557	26.7725	27.6241	25.4853	22.1185	17.6424	11.3729	2.03858	30.8267	10.547	14.3612	18.4683	10.2461	27.8997	0	0	14.2673	3.73613	9.68772	80.9047	1.25118	0	4.41616	11.3132	0	0	0.272459	2.53696	6.65195	8.26411	9.23314	9.97961	9.07826	8.15526	6.76325	5.18293	3.16981	2.81358	1.14803	5.92994	4.10141	4.98588	1.14091	7.36973	1.50074
PLK1	0	0	7.6973	0	0	0	0	2.02866	0	3.36514	0	45.0502	0	8.29733	2.48212	0	2.27328	0	5.46079	13.1645	2.40457	4.63941	14.0304	7.93994	5.53977	4.37424	31.2766	8.81222	6.41389	13.1722	3.00882	6.13728	6.43773	4.03416	55.9012	6.37211	7.32442	8.58429	31.6039	5.69466	0	0	0	0	1.40303	0.651244	1.90191	1.43849	0.999922
PLK3	1.9124	5.57817	5.42048	4.38586	0.773588	0.891355	0	1.23894	0.278633	9.42319	8.47144	37.1608	6.03615	9.84876	8.69589	2.87289	3.13684	5.05897	0.126489	3.70941	0.240432	0	9.90695	11.5118	3.66014	4.10366	26.4475	6.70961	0.174648	5.52489	0.607872	0.902162	0	0	51.4671	2.85419	3.48304	1.89996	36.046	1.90975	0.946612	3.81058	3.02718	1.96944	0.888676	0	0	3.23318	4.9655
PRKX	0	0	0	0	0	0	0	25.4673	21.6337	0	0	0	41.7705	5.37111	11.0019	0	0	14.6964	0.525005	0	0	0	0	7.83119	0	0.530764	3.95997	14.8621	6.50964	3.1607	3.37994	3.66873	4.88734	3.37675	3.56085	0.219745	2.65735	6.61711	3.40678	0	0	0	0	0	0	0	0	2.17162	0
PYK2	0	0	0.737599	3.56332	6.44904	0	0.351939	17.0787	37.0641	0.98756	0	36.4322	0	9.13935	20.3488	7.20391	5.38838	1.47528	4.42938	5.97786	7.31396	4.50802	14.2582	23.7343	8.00496	0	6.72891	20.5285	7.31068	9.79538	2.21597	3.85482	7.67557	0	15.0299	4.21177	4.15125	51.311	5.71015	0	0	1.51774	5.52151	0.176622	10.4198	5.90903	4.56829	8.54691	4.50771
RAF1	5.2938	4.67209	0	0	5.37739	5.3202	0	0	0	0	0.130614	0	0	1.25658	4.31344	0	0	0	0	4.64248	1.3544	10.0955	7.2476	66.3946	5.55711	8.2574	8.65077	2.23261	11.7515	9.54766	4.10656	4.21774	3.28204	8.761	0	8.39911	1.07719	13.6943	2.11177	3.83003	4.0804	3.30999	0	39.0424	1.59301	14.4179	4.41729	1.85657	5.15402
RET	17.556	0	1.78576	31.1129	4.66562	3.3428	3.66222	18.4391	19.2167	47.4235	43.6575	38.3974	67.8294	11.3938	45.909	0	0	6.6188	19.4445	4.04635	45.5912	6.99368	30.7444	0	2.89881	2.99046	23.6142	19.8872	17.2334	2.37084	3.53126	2.49937	2.96382	6.82444	17.0896	60.7118	0.89433	92.3525	0.168864	0	2.22693	0	21.9634	10.9361	0	15.6877	6.33216	0.143055	0
RIPK2	0	2.56526	67.2434	10.8537	11.7042	10.832	10.3	56.5655	78.4601	41.4111	29.0422	12.2779	84.0721	18.3597	22.2439	6.2328	10.7145	12.2801	2.99598	6.76112	64.433	14.6255	29.9546	96.9091	18.8952	51.662	11.5664	0.439712	0	4.80105	13.7053	10.7207	0	22.0162	15.7267	60.2196	12.991	2.78564	0	0	5.03691	6.9133	12.2391	38.3653	19.1795	61.3051	12.9651	0	23.476
RIPK5	6.55503	0	0	0	0	0	0	9.99765	32.9115	11.0989	2.43867	6.87701	1.72581	6.2382	13.7723	2.19446	4.18358	5.01326	0.403803	1.33384	2.51245	4.30283	2.19773	80.3092	3.9555	6.85795	1.78987	34.3589	8.73975	23.8633	9.39649	6.87963	13.6352	12.6972	3.0449	0	0	0	0	4.6889	13.8129	13.5323	0	4.08544	0	8.87402	4.0627	4.61329	7.79208
ROCK1	0	0.212175	17.0966	2.17345	0	0	7.37737	8.77689	61.0815	1.42953	0.142876	9.99386	7.83871	0	57.3596	6.81085	3.23098	7.73765	2.60158	0	1.4209	0	3.51402	82.183	0.98698	1.85992	2.35432	6.05302	2.19696	0	0.668521	0	0.565437	1.55789	0	1.23727	5.46472	45.1377	5.8085	7.0585	6.60316	2.82097	1.67925	3.38032	1.33323	3.7535	0	8.3133	0
ROCK2	0	0	4.36702	0	0	0	0	17.9729	71.409	2.46197	2.75199	0	0	0	81.4237	0.924783	1.54162	0	10.7735	11.5648	11.5376	9.78167	9.36973	99.8303	6.68893	6.85111	5.77587	27.3126	9.62035	14.9199	9.33273	7.46286	7.48051	2.94816	2.47227	8.23403	7.36788	60.2366	4.1469	5.29925	4.01938	1.21312	4.8332	4.04666	0.80386	1.25679	10.3825	13.676	7.69525
RON/MST1R	0	0	0	0	0	0	0	0	0	0	0	0	0	7.36233	0	0	0	0	6.88536	6.71839	3.54925	2.48701	0.403812	93.783	0	0	12.9094	0	12.1084	11.1017	5.48251	2.45197	2.21048	0	0	0	0	0	0	0	0	0	0	0	0	0	0	2.4191	0
ROS/ROS1	0	0.503017	6.84926	2.05661	1.43172	0	4.7282	19.8117	29.038	73.6992	62.5342	3.45037	6.44799	34.4767	60.546	5.89637	0	37.2495	12.964	0	0.073774	0	9.32603	43.9653	0	0	5.98932	25.6349	0	0	0	0	0	0	0	0	0	30.1105	2.95808	0	3.97481	1.21047	5.07019	1.99703	6.48382	8.74822	19.831	2.48756	21.185
RSK1	2.35832	0	0	0.566947	0	0	2.48228	10.2795	40.1092	17.3924	10.182	62.7938	20.7841	7.22734	57.876	8.37121	7.26261	95.3348	42.3834	15.1105	0	0		98.3191	2.06099	0	9.49609	41.626	5.37528	0	5.97919	8.67196	0	11.4118	30.8515	17.172	13.1399	42.8647	8.00275	7.55743	3.81894	2.12115	21.6411	9.75535	4.94607	4.91246	4.88907	13.6704	12.9912
RSK2	0	3.83971	7.76115	3.7006	0	3.37346	1.43249	29.4268	71.3754	9.22561	11.9617	45.9367	14.6495	0.000411	61.4375	4.10243	0	97.5288	53.3496	2.28657	0	17.1304	35.9383	94.6638	12.0278	11.1849	58.7621	53.6658	0	0	0	11.5726	5.36002	25.5999	39.9017	10.0926	23.1101	82.4313	0	0	0	0.245865	7.39821	0	0	2.4744	1.28665	0	6.96077
RSK3	18.5903	0	1.09016	4.9693	8.7946	0	12.049	37.987	75.6003	12.3239	6.98473	51.3283	19.006	0	57.7793	0	3.7544	98.5955	88.4535	25.7794	20.5562	18.9276	54.9328	97.9195	10.9426	11.5411	24.2113	62.1214	12.5842	17.5168	16.669	19.2055	13.8764	51.4677	37.9462	25.4718	20.5802	69.0509	1.19306	1.35919	0	0	10.8805	0	0	0	3.50658	5.53861	0
RSK4	1.77156	5.30412	0	11.5324	0	0	0	61.9647	86.6302	27.2766	21.775	53.8765	25.7249	10.4719	75.3322	4.61429	5.80018	96.0307	80.8036	3.62031	7.47279	8.76004	24.2641	97.5841	5.82211	0	13.0954	67.5913	14.8367	26.6468	11.0294	15.2364	8.90422	39.3317	25.2206	6.66327	2.69599	53.8119	4.58572	4.87242	0	0	6.06084	4.12492	3.3597	4.65909	4.48079	3.06356	1.48664
SGK1	9.43256	6.86299	4.66074	4.06532	2.01407	0	0.616033	3.96215	12.1404	11.9074	11.5604	6.90807	44.7777	0	7.03392	1.34119	0	51.4377	0	0	0	0	0	51.3435	0	0	23.2863	52.4457	0	0	0	0	0	0	0	0	0	15.3113	1.95475	2.79367	0	3.95447	6.9115	0	5.16945	4.41899	0.112372	7.55208	1.28609
SGK2	0	0	0	0	0	0	0	0	0	0.64519	0	0	16.0355	0	0	0	0	25.5915	9.48345	8.05265	0	0	1.80217	57.9934	9.65527	1.35169	40.3488	31.4975	3.51258	5.38488	6.33588	0	0.886925	13.1027	2.61057	0	0.194421	5.55682	0	0	0	0.936339	1.43107	0	1.03952	1.69382	1.19975	0	0
SIK2	0	0	0	0	0	0	0	43.503	55.8055	4.07066	1.64637	0	53.6253	0	15.9332	0	0	5.28994	0	0	0	0	10.8994	83.9096	0	0	0	19.5928	0	0	0	0	4.4732	0	0	0	0	24.7344	0	12.9804	0	10.327	0	26.2537	10.6051	18.6581	6.35531	8.37832	0
SLK/STK2	6.52574	4.81463	5.3314	5.52118	1.68829	2.3234	0	3.8316	12.771	22.672	23.8087	60.2271	25.1415	7.10792	80.9026	0	1.83052	54.1668	54.5547	9.58852	32.2466	6.46559	28.5677	95.4183	7.48625	3.75057	4.04578	9.10035	19.8325	19.4198	13.1513	13.1246	12.6033	11.6888	15.1609	35.2162	2.24621	28.7725	0	0	0	0	0	23.5568	0	6.40319	6.01144	0	7.54306
SNARK/NUAK2	0	0	0.436529	3.28541	6.54119	9.63865	9.14909	31.3875	32.3728	35.19	31.9715	18.5653	17.9937	5.67352	65.9613	11.6479	12.1796	34.0156	14.0049	0	0	0	6.30785	90.2732	3.70273	0	1.06068	15.5168	1.09772	0	0	8.31397	1.11673	11.5316	10.1862	10.2654	4.07517	76.949	0	0	0	0	5.74704	0	0	4.64559	12.6813	4.79204	0.545644
SRMS	6.17761	3.06916	1.60832	4.57778	3.81053	6.87669	0	7.12477	21.3727	4.56693	3.27582	3.1719	2.00373	4.52718	3.52091	1.22359	6.58136	0	17.5585	17.9631	16.0428	15.7613	14.0837	6.03833	11.5278	10.8393	10.7068	8.54649	16.5182	17.6373	15.314	8.51043	14.0063	16.9009	14.8617	14.3039	9.99298	15.2796	2.91614	5.28848	6.08579	3.31412	2.11617	0	4.84979	3.89005	7.03854	9.76777	8.98778
SRPK1	0	0.727859	0	0	5.56673	0	2.8183	0	0	0	0	37.8588	2.12457	0	13.6029	0.338672	1.96452	12.9792	10.5871	2.59194	3.88251	5.81754	5.80092	74.1003	0	4.50156	20.7032	13.6441	0.060327	7.37709	0	2.63258	4.71239	0	38.2537	0	1.47975	8.27758	9.1112	9.27085	5.75247	2.1878	4.56773	0	13.5739	5.15318	16.3233	5.08487	17.3531
SRPK2	0	0	0	0	0	0	0	0	0	0	0	69.0157	0	0	45.1008	0	0	5.63817	15.6523	14.6148	2.85911	5.59861	19.2923	82.8963	4.09976	4.67574	38.0266	3.81482	4.85546	0	4.15051	10.8413		3.25389	62.9463	4.41441	7.87984	12.2492	0	1.40708	0	5.92498	0	7.74459	8.01842	30.8337	26.1881	0	2.41653
STK16	4.50949	0.631031	0.81389	4.84162	1.84127	0.504716	4.80033	6.93539	12.9794	44.5678	41.2945	26.0226	59.1108	13.0191	51.4691	11.7066	18.171	19.1934	5.83256	0	3.68801	0	0	57.517	8.0614	0	9.64956	12.8226	9.96594	8.26055	12.6115	16.1531	0	3.92132	10.1624	1.57367	0	66.391	0.954627	0	0	0	12.1306	0	0	0	0	0	0
STK22D/TSSK1	0	6.64123	4.37455	8.72888	0	3.52138	3.34103	25.3127	40.8072	37.9906	34.6919	8.74518	18.8876	0	14.5233	2.58797	4.64415	10.1546	0	0	0	0	12.5678	86.302	4.63092	0.001045	20.831	13.482	0	0	0	0	2.69188	4.60801	8.12468	7.13987	8.73477	84.6965	0	0	0	0	0	0	0	0	0	3.30276	0
STK25/YSK1	0.426244	3.82376	0	2.70802	0	10.1988	7.42643	16.3595	8.9337	8.56434	9.69332	18.1903	8.87118	1.88129	17.689	10.3897	5.542	30.2838	21.6667	6.99388	1.03679	2.26294	0	91.8211	0.065126	8.66805	12.7969	15.5751	3.76399	6.63052	1.98771	31.8977	1.224	1.96856	7.12734	9.8732	12.6707	14.8479	5.23494	9.11756	0	3.44163	9.77374	6.64145	2.59831	2.87329	15.8492	13.6895	8.33295
STK33	6.73788	0.418254	8.94118	8.45702	3.17728	10.4267	10.1047	20.0549	21.2024	19.1926	15.3927	43.7832	62.5943	18.4847	25.6129	12.9003	7.89999	37.1034	2.28596	1.43522	0.706796	0	11.0677	64.8844	1.34134	1.73129	32.0783	28.0799	1.62671	3.40233	42.6403	2.48231	0	0	31.9455	6.14075	9.81614	32.7543	2.45568	0	0	0	0.171665	0	0	11.4804	0	0	0.50841
STK39/STLK3	15.9507	22.9691	12.4219	20.2309	11.6693	1.83913	16.4739	22.4813	3.58415	23.8873	22.1661	16.337	23.1727	5.9368	10.5157	16.3422	14.5118	8.10679	6.40985	0	0	0	0	23.4549	0	0	2.05715	9.32029	5.5521	6.58958	4.1137	0.097807	9.19803	4.7965	0	0	2.84928	8.52532	4.27175	9.07375	5.18384	3.21333	3.41765	4.20741	5.85279	8.71454	10.8758	8.18824	0
SYK	0	0	2.37239	5.67205	0	2.08405	2.37375	46.1036	41.9773	46.4738	52.5338	18.8952	12.5491	0	38.3704	0	0.143598	10.0256	0	0.368144	1.53306	0	1.64049	84.4601	0	0.13033	0	41.7293	0	2.13882	5.18427	1.39159	1.16214	0	14.8693	4.40482	0.408355	38.9268	6.97838	7.37038	3.40469	6.76256	9.55712	6.86753	5.13061	4.59858	2.6042	8.16039	8.83316
TAK1	15.5035	10.3095	12.1118	7.51172	9.15604	15.8741	0	32.4667	61.8572	19.6812	9.36257	48.7342	50.2561	12.6167	22.5941	0.10637	0.886864	6.36469	3.01993	4.22204	1.3775	0.831117	1.08054	87.5419	0	0	1.55887	8.61139	1.15216	0.879514	0.110825	1.45508	0.02416	0	7.29179	0	0	42.926	1.7163	1.42202	0	0	0	0	0.652246	0	0	8.54997	0
TAOK1	0	0	2.05182	0	0	0	2.14623	33.1463	26.8842	29.0584	12.9715	20.0869	15.166	2.09347	81.1731	3.45191	7.09318	19.2327	6.28118	2.6773	7.63136	0	9.83854	88.7015	0	4.60353	43.7383	31.6325	4.32705	0.244708	7.58393	27.8738	0	0	5.55566	0.062564	0	42.1379	2.52062	0.555394	0	0	5.3386	5.58808	0	0	4.20193	10.4397	4.53976
TAOK2/TAO1	0	0	3.53063	0.255976	2.65327	1.17832	4.74054	11.1396	13.5518	37.3258	9.94675	17.8493	9.66537	7.58184	91.075	10.262	8.97499	24.2842	0	0	0	0	0	88.5497	0	0	11.0563	5.94308	0	3.36396	0	6.70052	4.97077	2.15688	2.80949	0		34.0326	0	0	0	0	0	0	0	0	0	4.7035	3.04014
TAOK3/JIK	0	0	0	0	0	0	0	23.3106	33.9857	17.5209	0	13.147	0	0	60.0807	0	0	32.3543	14.7714	0	2.40849	6.0778	0	89.9992	2.90076	0	14.7199	17.7232	7.27305	1.11671	4.35634	8.74	3.9385	4.33123	8.22752	3.82797	0	25.779	1.27792	1.59809	1.00129	7.61925	4.85075	8.29792	1.33705	0	0	0.482115	0
TBK1	11.4966	1.34306	9.78978	6.9546	3.04099	7.2531	13.7026	17.5605	16.2703	17.8869	18.5849	13.3847	42.7926	9.04234	19.9677	16.0864	7.60866	16.1741	16.009	1.34024	12.2965	4.12324	7.20576	89.742	7.99662	9.5554	8.60003	46.4639	2.47314	6.03702	5.5047	2.27892	3.8358	8.37166	10.753	14.6259	9.46422	74.5966	0	0.949682	0	0	1.61865	0	0.994987	0	0	0	0
TGFBR2	6.58692	8.35462	6.21569	10.8383	4.84092	4.54391	4.03315	80.5753	89.8824	44.9823	25.2246	6.50754	81.2773	8.42251	1.45673	2.07117	5.12286	9.61237	4.52659	11.3998	1.10581	4.40913	8.79198	10.7478	17.5879	10.6754	14.3123	38.1988	0	22.4404	21.4719	25.7022	28.3945	27.9092	29.795	16.629	25.4397	24.5839	0	0	0	0	0	0	0	0	0	0	0
TIE2/TEK	0	2.185	2.05368	3.41843	0	0	0	7.93902	2.36447	3.01429	3.70487	7.54683	0.657025	0	15.8015	0	5.81834	0.263946	0	0.636151	1.14567	2.90711	0.125398	94.944	2.98249	2.14412	5.6252	6.17027	0	4.06536	0	0	2.81783	6.55746	2.64	3.55338	2.15085	4.62077	5.59857	0	0	3.94473	0	2.09844	0	0.330835	3.44833	0.441491	3.5844
TLK2
TRKA	0.64752	0	0	0	0.732022	0.555513	0.195695	0	0	0.371674	0	54.6476	0	1.88516	1.20427	9.86455	3.44104	0	7.99215	9.35433	9.23026	9.32325	7.12376	68.2507	11.655	9.28962	8.85083	17.8168	12.5432	19.3932	14.2997	10.9945	10.1895	13.4407	1.76464	10.3772	7.90249	18.5825	3.55799	2.77623	0.971222	2.99849	3.42828	2.85975	0.397277	1.54437	0	4.03946	0
TRKB	0.850869	2.31743	9.14728	35.2524	2.56441	0.589761	0	13.9312	13.6112	26.2603	26.5777	96.9615	73.9444	28.3617	57.2456	1.5096	3.99046	44.1807	9.34327	0	1.12933	5.00638	44.6844	88.1814	3.63067	0	1.81054	31.8986	5.96496	0	0	0	0	5.69275	33.8854	0	0	45.6813	5.98894	7.93196	7.33496	0	45.1826	7.45911	0	0	10.2638	17.601	32.6185
TRKC	0.309125	0	0	40.1281	0	0	0	36.5889	38.7726	23.9365	15.5939	95.5768	92.2956	22.7193	62.4424	4.452	7.27569	79.7607	27.4654	4.40179	18.6192	7.09545	76.596	96.4074	7.88793	5.04347	9.41566	71.1946	6.38109	6.03487	8.09847	9.49035	4.75338	7.70646	69.3443	8.5154	4.3065	67.7291	0	0	6.26555	1.13515	63.6525	6.19187	4.90991	4.69596	23.4104	0	42.2502
TSSK2	2.27475	7.33519	3.43657	1.77337	0.124946	3.76696	0	11.6937	21.2551	3.26241	6.3209	0	0.98631	2.88151	0	0	2.96971	2.73472	0	0	0	0	0	8.66533	0	0	1.92525	3.13617	0	1.74122	0	0	0	0	0	0	1.42491	12.576	0	0	0	0	0	0	0	0.045608	0	0	5.44573
TTK	0	3.06489	0	7.36336	0	0	0	12.5726	28.3411	8.38543	12.1017	15.4806	17.1714	7.88417	22.5485	0	8.6189	1.76028	0	1.29775	4.28717	0	0.3445	39.4137	0	0	1.92833	1.29693	0.892708	1.08553	11.3313	0	0	15.0186	17.4738	8.78954	14.4787	52.175	0	0	0	3.73687	0.261492	3.24412	1.32402	0	0	4.07553	4.41115
TXK	0	0	0	0	0	0	0	12.7272	32.3624	35.0176	27.3393	57.4596	45.6147	9.81154	4.24956	0	0	0	0	0	13.2765	0.359137	30.8821	14.1598	2.41439	0.810018	1.28837	9.68192	0	1.19872	0.019662	0	0	0	21.8897	19.7519	0	53.9788	1.14018	0	1.52563	0	3.89663	0.567981	2.90143	98.3373	11.1651	1.70697	3.76565
TYK1/LTK	5.91914	8.46471	3.49684	4.77095	1.85907	4.37179	1.59225	6.10824	20.0311	15.9029	16.0862	0	4.57154	0	14.1508	0	0	0.515072	14.8514	9.7189	22.0935	4.90215	6.15278	72.3847	10.5833	6.53412	5.54	10.1134	15.5237	11.2145	12.9129	12.5566	4.05453	18.8029	14.7188	30.2943	8.32587	33.9165	0	0	0	2.09386	3.18522	1.42505	3.24803	7.04368	9.45158	0	59.453
TYK2	4.21472	6.02846	38.6526	0	0	0	3.29489	43.4631	51.852	56.6404	61.2152	42.0791	30.2454	57.4869	99.1224	17.2325	17.3029	20.6996	0	0	0	0	0	94.8915	0	0	0	18.9343	0	0	0	0	0	1.85184	0	0	0	95.0425	0	0	0	0	0	0	0	0	0	0	0
TYRO3 SKY	0	0	0	0	1.33406	0	0	3.31435	5.15634	0.443151	1.3972	0	8.37277	6.24755	1.37592	0.221098	0	2.77431	0	0	5.49595	0.6433	1.65113	70.2211	0	0	6.70833	10.3048	2.87549	4.67731	0	2.2421	4.31198	2.19505	7.3327	7.83617	4.51389	9.56935	2.73643	10.8547	0	8.86444	7.29429	13.0534	14.6007	0.037024	2.40898	8.46368	1.85502
ULK1	8.09914	0.933773	11.8213	15.4042	3.53436	3.30656	0.183963	14.9046	5.77404	17.4812	12.1339	58.4796	55.709	0	37.4823	0	2.46123	15.2705	0	0	0	0	25.4562	94.9657	0	0	0	0.804642	0	0	0	0	0	0	22.4101	1.19965	4.46767	22.2866	3.8609	5.15841	1.11663	1.85721	8.07251	0	0	3.40998	2.86908	6.2503	3.99082
ULK2	0	0	0	0	0	0	0	27.3434	26.9118	0	0	25.1111	27.7137	0	0	0	0	0	7.12033	0	25.2175	0.285026	5.84646	95.2659	4.11861	9.09305	19.7308	13.9668	5.28675	3.14719	5.9657	13.3525	8.03698	6.80526	10.9751	17.1509	7.08667	15.0912	5.09079	0	3.31385	3.52782	2.93673	2.95616	0	3.33404	0.015451	12.6767	0
ULK3
VRK1	9.30186	3.33831	13.5562	4.37722	10.3411	1.7428	0	9.20067	2.48605	12.0879	4.46467	14.1616	13.9576	11.7762	9.61635	0	2.10462	4.52267	0	0	0	0	0	5.39691	0	7.44568	10.1979	7.66778	0	0	1.7536	0	0	0	3.66355	0	2.08728	6.90547	6.70835	1.93034	10.3	4.10432	10.9524	10.9572	5.95665	12.1925	7.82856	4.85884	4.66605
WEE1	1.67213	8.18926	9.09791	13.1113	0	6.05044	7.26775	1.78032	0	5.43286	14.0698	29.2456	24.563	4.44025	16.4133	3.58824	1.07309	0	1.91167	0	0	0	0	0	0	0	0.883698	25.3727	0	0	0	0	0	0	1.06016	2.13204	0	0	0	2.4941	5.81116	6.97942	11.385	5.31924	5.97866	6.81636	7.56654	0	7.72469
WNK3	0	0	0	3.10346	0	0	0	0.349709	3.47916	9.74364	11.5602	23.0981	21.9288	0	1.74671	0	0	1.61542	1.73517	0.985288	4.16104	0	8.01725	17.8482	1.96899	0	10.1655	7.67921	0.887272	0	11.8574	3.27644	0	2.36874	22.3204	3.46181	5.44936	19.4032	2.52947	0	0	0	1.88553	9.21815	0	4.8984	0	3.39758	3.60657
YES/YES1	10.6385	5.40817	16.981	33.0767	6.28565	9.19667	11.5236	57.6548	64.1703	53.5061	54.2683	92.9687	84.062	21.0853	49.3845	5.78796	12.5541	15.4022	11.5974	10.1044	54.3136	6.12522	64.5996	89.4564	2.89385	5.92914	3.14534	11.5987	10.8389	13.2742	8.18787	13.7074	6.17906	5.03798	66.3362	56.8318	0.420438	84.6209	1.34292	0	0	0.772153	10.7013	63.9827	0.389452	17.732	8.90879	4.3803	11.7262
ZAK/MLTK	0	1.41215	8.84797	10.9326	0	0	5.64755	8.74767	11.3569	28.9901	16.3963	7.7434	88.3386	0	0	5.25177	0	6.9435	0	0.186929	6.67823	0.814774	0	50.857	3.68838	3.60415	10.5728	11.1539	5.97633	6.04799	8.98672	5.59368	5.26396	4.3183	3.38116	10.2183	3.66279	8.6132	2.00576	2.1941	4.96733	1.43991	3.53411	3.78919	2.94242	14.2153	0	1.96401	6.18916
ZAP70	2.94539	5.7606	8.39733	6.73626	0	2.74542	8.94693	8.57343	0	5.62633	25.7698	0	5.53082	0	5.19422	2.47568	2.8817	6.98868	0	0	0	0	0	13.0906	0	0	1.46055	0	0	4.60906	0	0	0	0	1.70782	0	2.08283	6.03388	0	0.494119	4.13579	2.02757	10.0721	12.3856	6.97258	9.63695	9.86488	6.89173	4.44912
ZIPK/DAPK3	0	0	3.64281	0	0	0	0	0	0.705238	5.09461	0	3.2818	8.37377	5.7198	0.646698	2.64128	0.209187	15.4596	0	6.14958	6.3365	8.78619	0	5.80457	1.77796	0.438918	9.77866	37.1122	0	0	1.26106	0	0	2.55814	0	0	2.90601	1.59898	5.43409	1.89289	0	0	0	0.79893	0.235084	2.15388	0	0	0
[truncated: 153 more columns]
