# Supplementary material for: A novel signalling screen demonstrates that CALR mutations activate essential MAPK signalling and facilitate megakaryocyte differentiation
Source: Leukemia. 2016 Dec 2;31(4):934–44. doi: 10.1038/leu.2016.280 (PMC5383931; doi:10.1038/leu.2016.280)
Supplement: Supplementary Data Set 2 [file leu2016280x3.xlsx]

## Sheet: k-addicted human hema. cell l.
Kinase name, KS, relative KS and rank of human hematopoietic cell lines
Cell line/addicted kinase:	CMK		JAK3		EOL-1				HEL		JAK2		HL-60	RAF/MEK			Jurkat		TYK2		K562		ABL1		Karpas-299		ALK		KCL22		ABL1		Ku812		ABL1		LAMA84		ABL1		Mac2a		JAK2		MOLM13		FLT3		MV4;11
	Kinase	K-Score	K-rank		Kinase	K-Score	K-rank		Kinase	K-Score	K-rank		Kinase	K-Score	K-rank		Kinase	K-Score	K-rank		Kinase	K-Score	K-rank		Kinase	K-Score	K-rank		Kinase	K-Score	K-rank		Kinase	K-Score	K-rank		Kinase	K-Score	K-rank		Kinase	K-Score	K-rank		Kinase	K-Score	K-rank		Kinase
	JAK2	1	1		PDGFRa	1	1		JAK1	1.36842	1		TLK2	1.96429	1		ASK1/MAP3K5	5.5	1		DDR2	1.32143	1		ALK	2.88889	1		ABL1	2.90909	1		ABL1	1.63636	1		ABL1	1.18182	1		P38b/MAPK11	1.89286	1		FLT3	1.2963	1		FLT3
	JAK1	2	2		RET	1	2		JAK2	3.10526	2		HIPK4	2.32143	2		CLK3	7.14286	2		EPHA8	3.03571	2		TYK1/LTK	5.66667	2		EPHA3	4.32143	2		EPHA2	4	2		LYN B	2.90909	2		FLT3	2.34615	2		TRKC	2.37037	2		TRKC
	JAK3	3.05263	3		FLT3	2.03846	3		PKCmu/PRKD1	4.07143	3		RAF1	3.59259	3		SIK2	7.75	3		EPHA2	3.32143	3		FAK/PTK2	7.5	3		LYN B	5.27273	3		RET	4.11538	3		DDR2	3.03571	3		P38a/MAPK14	3.67857	3		RET	3.7037	3		RET
	TYK2	3.42105	4		PDGFRb	2.14286	4		ASK1/MAP3K5	5.17857	4		MEK1	4.14815	4		JAK1	8.47368	4		ABL1	4.09091	4		JAK1	7.88889	4		DDR2	5.75	4		LYN B	4.27273	4		EPHA2	3.32143	4		NLK	4.42857	4		MLK3/MAP3K11	4.14286	4		MLK3/MAP3K11
	Aurora A	6.44444	5		FMS	2.92857	5		JAK3	6.73684	5		CTK MATK	5.42857	5		BMX/ETK	11.1071	5		EPHA3	5.10714	5		GRK7	9.03571	5		EPHA2	5.89286	5		LYN	4.57143	5		FRK/PTK5	6.82143	5		TRKC	4.61538	5		MLCK2/MYLK2	4.78571	5		c-Kit
	BRSK2	8.71429	6		c-Kit	3.17857	6		CLK3	9.46429	6		BRAF	5.55556	6		JAK2	11.4211	6		EPHB2	7.28571	6		p70S6K/RPS6KB1	9.57143	6		EPHA5	8.5	6		EPHA4	5.60714	6		LYN	7.21429	6		RET	7.07692	6		TRKB	6.17857	6		PDGFRa
	CAMK2a	8.82143	7		TRKC	5.38462	7		CAMK2g	10.5714	7		OSR1/OXSR1	5.82143	7		TYRO3 SKY	12.3929	7		FRK/PTK5	7.85714	7		RSK4	10.2143	7		EPHA8	8.96429	7		DDR2	6	7		ZAK/MLTK	7.89286	7		MLK3/MAP3K11	8.10714	7		Aurora B	6.21429	7		FMS
	Aurora B	10.2143	8		KDR/VEGFR2	6.60714	8		BRSK2	10.6429	8		MYO3b	8.5	8		CAMK4	13.0357	8		LYN B	8.63636	8		RSK2	12	8		PDGFRa	9.86364	8		ABL2/ARG	6.95652	8		LCK	8.07143	8		EPHA7	8.14286	8		c-Kit	8.25	8		CHK2
	ULK2	11.1071	9		FLT4/VEGFR3	7.73077	9		DRAK1/STK17A	11.2857	9		ULK3	8.82143	9		IKKe/IKBKE	13.0357	9		EPHA4	8.67857	9		PLK3	12.8929	9		FRK/PTK5	10.4643	9		FMS	8.17857	9		EPHA8	9.10714	9		JAK1	8.42105	9		CAMKK1	8.78571	9		PKCtheta
	ITK	11.9643	10		Aurora B	8.25	10		SGK1	11.8214	10		RON/MST1R	9.75	10		CDK6/cyclin D3	13.4643	10		EPHB3	9.96429	10		MKK6	13.1429	10		ABL2/ARG	10.6957	10		EPHA8	8.64286	10		PDGFRb	9.11111	10		ARK5/NUAK1	8.78571	10		KHS MAP4K5	8.78571	10		PDGFRb
	TRKA	12.6071	11		LCK	10.2143	11		CHK1	12.1071	11		COT1/MAP3K8	10.75	11		JAK3	13.4737	11		ARAF	12	11		MNK1	13.1786	11		ALK1/ACVRL1	11.6071	11		EPHB2	9.39286	11		PDGFRa	10.4545	11		CK1d	9.46429	11		ARK5/NUAK1	10.0357	11		Aurora B
	Aurora C	13.9286	12		LYN	10.5	12		IKKb/IKBKB	13.5357	12		MEK2	10.963	12		PLK1	13.75	12		PDGFRa	12.2273	12		EPHA7	13.2857	12		EPHB2	12.3214	12		PDGFRb	9.74074	12		ABL2/ARG	11.087	12		KHS MAP4K5	9.5	12		FLT4/VEGFR3	10.963	12		MLK1/MAP3K9
	MST1/STK4	14.6786	13		MLCK2/MYLK2	11.3929	13		PKD2/PRKD2	14.5	13		CAMK4	11.1786	13		DRAK1/STK17A	14.9286	13		BRAF	13.9259	13		MEKK3	13.6	13		LYN	12.9643	13		LCK	10.9286	13		EPHB2	11.9286	13		RSK4	9.89286	13		FMS	11.1429	13		ARK5/NUAK1
	ASK1/MAP3K5	15.25	14		EPHB2	11.6071	14		MLCK/MYLK	15.3214	14		TIE2/TEK	12.5357	14		ERK1	15	14		ALK1/ACVRL1	15.3571	14		MLK3/MAP3K11	13.75	14		EPHA4	13.1786	14		PDGFRa	11.8182	14		RET	12.7308	14		JAK3	11.5789	14		MLK1/MAP3K9	11.3929	14		MLCK2/MYLK2
	IKKe/IKBKE	16.0714	15		LYN B	11.7727	15		CAMK2a	15.9643	15		MAPKAPK3	12.8571	15		ALK1/ACVRL1	15.5	15		TIE2/TEK	15.8214	15		PYK2	14.4444	15		EPHB3	13.3571	15		FYN	13.0357	15		CSK	13.25	15		PKCtheta	13	15		CHK2	12.8148	15		TRKB
	ROCK1	17.8571	16		KHS MAP4K5	12.2857	16		PAK6	17.3214	16		MRCKa/CDC42BPA	13.5714	16		CAMK2g	15.5714	16		EPHA5	15.9643	16		PIM3	14.9286	16		EPHB1	14.2857	16		YES/YES1	13.1071	16		EPHA4	13.5357	16		HGK MAP4K4	13.0769	16		PDGFRb	12.9259	16		KHS MAP4K5
	TBK1	18.3571	17		DDR2	13.1429	17		PDK1/PDPK1	20.6071	17		IKKa/CHUK	13.6071	17		IKKb/IKBKB	16.7143	17		LCK	16.3214	17		PHKg2	15.3571	17		FMS	17.2857	17		FLT3	13.3462	17		FYN	13.5714	17		MLK1/MAP3K9	13.3571	17		PDGFRa	14.7619	17		LRRK2
	CDK6/cyclin D3	19.8929	18		EPHA5	15.5	18		BRSK1	21.4286	18		PLK1	13.6786	18		PDK1/PDPK1	18.1429	18		CSK	18.2857	18		RSK3	16.6786	18		LCK	17.8571	18		EPHA1	13.9286	18		HCK	14.3929	18		MLCK2/MYLK2	14.25	18		RSK1	15.5	18		RSK4
	MLK3/MAP3K11	20.3929	19		BLK	16.2143	19		TYK2	21.5263	19		HIPK2	14.3571	19		SGK2	18.25	19		ABL2/ARG	18.3478	19		CHK2	17.5926	19		EPHB4	18.8214	19		HCK	14.25	19		FMS	15.4286	19		CHK2	14.7778	19		RSK4	16	19		RSK1
	TRKB	20.4643	20		ABL1	17.0909	20		MST2/STK3	21.6786	20		PAK2	15.3214	20		SYK	18.9643	20		SRMS	18.75	20		GRK6	18.4286	20		PDGFRb	19.0741	20		EPHA3	15.8214	20		EPHA3	16.3214	20		EPHB4	15.25	20		KDR/VEGFR2	17.1429	20		FLT4/VEGFR3
	MST2/STK3	20.6071	21		MLK3/MAP3K11	17.1429	21		MARK3	22.1429	21		PDGFRa	17.9048	21		LKB1	20.0357	21		ZAK/MLTK	21.6071	21		HIPK3	18.8929	21		HCK	19.6786	21		EPHB1	17.5	21		BLK	17.1071	21		TYK2	15.3684	21		MST1/STK4	17.4286	21		TYK1/LTK
	MLK1/MAP3K9	21.3214	22		CHK2	17.2222	22		SYK	22.4643	22		IKKb/IKBKB	18.2143	22		TBK1	20.1429	22		RAF1	21.7407	22		MLK1/MAP3K9	19.7143	22		CSK	20.1786	22		EPHB4	17.6071	22		EPHA5	19.4286	22		EPHA6	15.6071	22		MLCK/MYLK	18.5357	22		HGK MAP4K4
	MLCK2/MYLK2	22.0714	23		EPHB3	18.4286	23		HIPK3	23.1786	23		JNK3	19	23		CDK7/cyclin H	21.7143	23		P38a/MAPK14	22.5	23		FES/FPS	19.8214	23		FYN	21.9286	23		EPHA5	17.6786	23		BTK	19.5357	23		RSK3	16.6786	23		CLK1	19.25	23		YES/YES1
	PKN1/PRK1	22.4643	24		FRK/PTK5	20.5	24		RSK4	23.25	24		ERK2 MAPK1	19.1481	24		MLCK2/MYLK2	21.8929	24		P38b/MAPK11	23.25	24		ULK1	20.3929	24		TIE2/TEK	21.9286	24		CSK	17.8214	24		ALK1/ACVRL1	19.9286	24		MNK1	17.2857	24		TRKA	19.3571	24		MLCK/MYLK
	MEKK3	22.95	25		YES/YES1	21.0714	25		STK22D/TSSK1	24.0714	25		NEK1	20	25		MINK/MINK1	22.1786	25		FGFR2	24.1786	25		ARK5/NUAK1	21.1429	25		SRMS	22.3214	25		BLK	17.8929	25		c-SRC	19.9643	25		CAMK2a	17.6786	25		LRRK2	19.5	25		LYN
	MEKK2	23.1	26		ZAK/MLTK	21.1429	26		CAMK2d	26.1786	26		EPHA6	20.6071	26		RIPK5	22.6786	26		EPHB1	24.4643	26		MST1/STK4	23.9286	26		EPHA1	23.6429	26		BTK	19.3214	26		EPHB1	21.3214	26		LOK/STK10	18.4643	26		HGK MAP4K4	19.6667	26		PIM3
	ULK1	23.3214	27		FLT1/VEGFR1	21.3214	27		RIPK5	26.6071	27		DYRK3	21.4286	27		MAPKAPK3	23.3571	27		LYN	25.4286	27		PKCb2	23.9643	27		c-SRC	24.3214	27		FGR	19.7143	27		YES/YES1	21.4643	27		CAMKK1	18.5714	27		GRK7	22.3214	27		RSK2
	BRSK1	24.1429	28		TRKB	21.6429	28		MLK1/MAP3K9	26.8929	28		TSSK2	21.8929	28		FYN	23.5357	28		EPHB4	25.75	28		SYK	25.1429	28		BLK	26.2143	28		ZAK/MLTK	20.9643	28		FGR	23.0357	28		EPHB3	19.2143	28		YES/YES1	22.6429	28		RSK3
	MARK4	24.1786	29		LOK/STK10	22.9643	29		MST1/STK4	28.1429	29		MAPKAPK5/PRAK	22.4643	29		TYK2	24.4737	29		EPHA6	27.0714	29		p70S6Kb/RPS6KB2	25.75	29		ALK2/ACVR1	26.8929	29		c-SRC	21.0714	29		MLCK2/MYLK2	23.3214	29		Aurora B	19.2857	29		RSK2	23.7143	29		EPHA7
	IRAK1	27.25	30		ARK5/NUAK1	23.25	30		MARK1	28.6429	30		NEK3	23.2857	30		BRSK2	24.8214	30		ALK2/ACVR1	29.1071	30		PIM1	26.1786	30		ERBB2/HER2	29.0714	30		EGFR	21.4643	30		FGFR2	24	30		GRK7	19.7857	30		BLK	24.1071	30		CK1g3
	LRRK2	27.4643	31		EPHA7	23.9286	31		CDK5/p35	30.6071	31		TAOK1	23.3571	31		NEK9	25.2143	31		EPHA1	29.3214	31		PKCb1	26.2857	31		ARAF	29.2963	31		KHS MAP4K5	22.2143	31		SRMS	24.1429	31		PIM3	20.25	31		ULK1	24.3571	31		CAMKK1
	ARK5/NUAK1	29.2857	32		P38g	24.3571	32		CDK6/cyclin D3	32	32		EPHB3	23.7143	32		CHK1	26.5357	32		CTK MATK	29.3929	32		CHK1	27.4286	32		ZAK/MLTK	29.4286	32		ARAF	22.8889	32		ARAF	27.4815	32		PKCmu/PRKD1	21.5	32		LYN	24.4643	32		PIM1
	MARK2/PAR-1Ba	30.4286	33		HGK MAP4K4	24.9231	33		TRKB	32.8214	33		P38g	26.5357	33		EPHA3	27.25	33		PDGFRb	31.3333	33		FLT3	28.7692	33		BRAF	29.5556	33		c-Kit	23.1786	33		TXK	29	33		RSK2	21.7857	33		HIPK3	24.6429	33		ERBB2/HER2
	DRAK1/STK17A	31	34		LRRK2	27.2857	34		MELK	33.5714	34		P38b/MAPK11	26.5714	34		TXK	28.6786	34		EGFR	32.4286	34		PKCmu/PRKD1	29.3929	34		RET	30.8462	34		ALK1/ACVRL1	23.3571	34		AXL	29.5357	34		PKD2/PRKD2	22.2143	34		GSK3a	25	34		CK1g2
	MARK1	31.5357	35		FGR	27.5	35		PHKg2	33.8929	35		ZAP70	26.9286	35		TTK	30	35		JNK3	32.6071	35		ASK1/MAP3K5	30.7143	35		YES/YES1	31.2143	35		FRK/PTK5	25.7143	35		EPHB4	31.5714	35		JAK2	23.1053	35		RSK3	25.0714	35		SRMS
	CAMKK1	32.7857	36		EPHA6	27.9643	36		PKG2/PRKG2	35.3571	36		TGFBR2	28.1071	36		PAK1	30.9286	36		RON/MST1R	32.8214	36		MSK1/RPS6KA5	30.9286	36		FLT4/VEGFR3	33.1923	36		EPHB3	25.8214	36		c-Kit	32.6786	36		SIK2	23.75	36		MELK	27.5357	36		ACK1
	TRKC	33	37		MLK1/MAP3K9	28.0357	37		MKK6	35.8571	37		AKT2	29.5	37		BTK	31.5357	37		MRCKa/CDC42BPA	33	37		TRKC	31.5769	37		TXK	33.4286	37		TXK	27.0357	37		FLT4/VEGFR3	32.8846	37		PDGFRb	24.0741	37		ITK	27.8929	37		MST1/STK4
	MARK3	34.1429	38		CAMKK1	28.1429	38		DAPK2	37.8571	38		STK39/STLK3	29.75	38		DAPK2	31.5357	38		HCK	35.3214	38		TYK2	32.0556	38		EGFR	33.8214	38		FLT4/VEGFR3	27.0769	38		BMX/ETK	34.8929	38		EPHA8	24.8571	38		TYK1/LTK	29.4231	38		SRPK2
	SYK	34.6786	39		EPHA2	28.3929	39		CAMK2b	38.8214	39		PAK4	31.6429	39		BRSK1	31.9643	39		TYRO3 SKY	36.2143	39		NLK	32.1429	39		KDR/VEGFR2	34.7857	39		TRKC	27.5	39		FLT3	35.7692	39		TRKB	25.2857	39		LOK/STK10	29.5	39		MUSK
	RET	34.6923	40		ABL2/ARG	29.7273	40		PKCnu/PRKD3	39.8929	40		ALK2/ACVR1	33.3929	40		CK2a	32.5357	40		FMS	36.6071	40		CAMK2a	32.3571	40		FGR	35.1786	40		EPHA6	27.8929	40		EPHA6	36	40		PKCb1	27.2143	40		GCK MAP4K2	29.6071	40		LOK/STK10
	CHK2	35.5185	41		ERBB4/HER4	31.4286	41		PYK2	40.3462	41		GRK4	33.8571	41		PLK3	33	41		COT1/MAP3K8	37.4643	41		CDK5/p35	32.5357	41		TGFBR2	35.8929	41		ACK1	28.5714	41		EPHA1	37.2857	41		MLCK/MYLK	27.3214	41		CDK5/p35	31.1786	41		CDK5/p35
	PHKg2	35.6429	42		EPHA8	31.6429	42		FAK/PTK2	41.1429	42		DYRK4	34.5714	42		ZIPK/DAPK3	33.9643	42		c-MET	38.3214	42		HGK MAP4K4	32.7692	42		ERBB4/HER4	39.5714	42		ERBB2/HER2	29	42		TYRO3 SKY	37.2857	42		ACK1	29.2143	42		CAMK2a	31.9643	42		IRAK4
	STK16	37.3571	43		EPHB4	31.9286	43		MLCK2/MYLK2	41.4286	43		MRCKb/CDC42BPB	36.4286	43		ULK2	34.7143	43		ERBB4/HER4	38.6071	43		SRPK2	32.9643	43		EPHA6	40.0714	43		BRK	29.5357	43		EPHB3	37.4643	43		IRAK4	29.2857	43		p70S6K/RPS6KB1	32.6071	43		BLK
	TTK	38.9643	44		RSK4	32.1071	44		RSK2	42.9643	44		SRMS	36.5357	44		NEK3	35.1071	44		BLK	38.7857	44		PAK6	33.0714	44		c-Kit	40.8929	44		ERBB4/HER4	32.4643	44		ACK1	37.8929	44		GCK MAP4K2	29.3929	44		GSK3b	34.0714	44		MNK2
	RSK4	39.1429	45		FGFR3	33.6429	45		IRR/INSRR	43	45		ERBB2/HER2	37.9286	45		PYK2	35.1923	45		AXL	39.1429	45		PKCtheta	33.1429	45		FGFR2	42.25	45		SRMS	36.1071	45		SIK2	38.1071	45		ABL1	29.5714	45		MST2/STK3	34.5714	45		GSK3a
	JNK2	39.6071	46		ACK1	34	46		RSK1	43.0714	46		LRRK2	39.5714	46		PKCmu/PRKD1	36.5	46		MRCKb/CDC42BPB	41	46		ZIPK/DAPK3	33.6786	46		MNK1	42.5	46		MLCK2/MYLK2	36.2143	46		KDR/VEGFR2	40.2143	46		EPHA2	30.0357	46		EPHA7	34.8929	46		KDR/VEGFR2
	CAMK2g	40.2143	47		FGFR2	34.3214	47		TTK	43.5	47		ULK2	40.1786	47		SGK1	36.6429	47		AKT3	42.0714	47		PRKX	33.7857	47		CDK5/p35	42.9286	47		KDR/VEGFR2	37.1786	47		KHS MAP4K5	40.9643	47		p70S6K/RPS6KB1	30.5	47		MINK/MINK1	35.2143	47		CAMK1a
	CHK1	40.2143	48		MST1/STK4	34.4643	48		SGK2	46.0714	48		AXL	40.6786	48		CDK4/cyclin D1	37.75	48		c-SRC	42.9286	48		GSK3a	34.2143	48		EPHA7	43.1071	48		FGFR2	39.4286	48		PHKg2	41.9643	48		PKN1/PRK1	31.1429	48		SGK1	36.1429	48		GCK MAP4K2
	SNARK/NUAK2	41.75	49		HCK	35.0357	49		ALK	47.8846	49		c-MET	40.8571	49		NIK/MAP3K14	38.5	49		CAMK4	43.8571	49		PLK1	35.4286	49		BTK	46.3214	49		MLK3/MAP3K11	39.4286	49		BRK	45.1071	49		GRK4	31.2857	49		ACK1	37.2143	49		ABL1
	GRK6	42.0357	50		FYN	35.25	50		FES/FPS	49.2143	50		PAK1	41.5714	50		WNK3	39	50		P38g	44.2143	50		MLCK/MYLK	35.5714	50		BRK	46.8571	50		Aurora B	39.9643	50		IKKb/IKBKB	45.6429	50		LYN	31.5714	50		CDK6/cyclin D3	40.0714	50		GSK3b
	DCAMKL2	42.1429	51		TRKA	35.7143	51		GRK7	51.1071	51		CLK2	41.7857	51		MARK1	44	51		MNK1	45.1786	51		RSK1	36	51		CDK4/cyclin D1	47.75	51		RIPK2	40.5714	51		EGFR	46.6429	51		LRRK2	31.7857	51		ULK3	41.0714	51		LCK
	CDK4/cyclin D3	43.8929	52		PHKg2	37.2143	52		TAK1	51.3929	52		EGFR	43.3929	52		MLK1/MAP3K9	45.25	52		NEK3	45.2143	52		IRAK1	37.0714	52		FLT3	47.9231	52		LOK/STK10	41.2143	52		TRKC	49.6154	52		ABL2/ARG	32.5	52		TYRO3 SKY	41.3571	52		TYK2
	FLT3	44.3846	53		MINK/MINK1	37.6071	53		ZIPK/DAPK3	53.25	53		NEK9	43.5714	53		PHKg2	46.6071	53		c-Kit	46.1429	53		PKG1a	37.3929	53		CK1g2	49.2143	53		MLK1/MAP3K9	42.0714	53		MNK1	49.8214	53		MST1/STK4	32.8929	53		TYK2	42.0556	53		ERBB4/HER4
	STK22D/TSSK1	45.25	54		EGFR	38.1429	54		MARK4	53.75	54		PKG1b	44.7143	54		DYRK2	46.9643	54		SIK2	46.5357	54		MSK2/RPS6KA4	38	54		KHS MAP4K5	50.1786	54		MNK1	44.25	54		TIE2/TEK	49.8214	54		MELK	33.0714	54		FYN	42.1786	54		TRKA
	FYN	45.3214	55		Aurora A	38.4444	55		MARK2/PAR-1Ba	53.8929	55		PDK1/PDPK1	44.8214	55		c-SRC	47.1429	55		PKCzeta	48.5	55		CLK3	40.75	55		RAF1	50.6296	55		P38b/MAPK11	44.5714	55		BRAF	49.963	55		RSK1	33.3929	55		FGR	43.1429	55		JAK3
	PKCmu/PRKD1	45.5	56		EPHA4	40.6071	56		RSK3	55.2857	56		EPHA7	45.5714	56		MARK3	47.8929	56		DYRK4	49.3929	56		JAK2	41.2222	56		CDK9/cyclin T1	50.8929	56		P38a/MAPK14	45.1071	56		MINK/MINK1	50.5357	56		DAPK2	34.8929	56		PAK6	44.1429	56		AKT2
	ACK1	45.8929	57		CAMK2a	40.9643	57		TRKA	55.75	57		FES/FPS	45.8929	57		CAMK2b	48	57		BRK	50.8929	57		GCK MAP4K2	41.5357	57		CDK9 cyclin K	51.1429	57		AXL	46.4286	57		Aurora B	52.7857	57		IKKb/IKBKB	34.8929	57		PHKg1	44.5714	57		CLK4
	GCK MAP4K2	46.3214	58		BRK	41.5357	58		MLK3/MAP3K11	56.6429	58		DCAMKL2	46.4286	58		MKK6	50.3929	58		MYO3b	50.8929	58		JAK3	43.2778	58		RIPK2	51.4286	58		FGFR3	47.2143	58		CAMKK1	53.2857	58		FLT4/VEGFR3	35.1538	58		JAK3	45.2222	58		PAK6
	ALK	48.8077	59		TYRO3 SKY	42.1786	59		LKB1	57.1786	59		IGF1R	47.0357	59		PKD2/PRKD2	50.4643	59		FGR	51.75	59		PKCnu/PRKD3	43.4286	59		CDK2/cyclin A	52.7143	59		HGK MAP4K4	47.5	59		LIMK1	53.8929	59		TYK1/LTK	35.5769	59		BTK	46.2143	59		LYN B
	TAOK3/JIK	48.8214	60		BTK	43.3214	60		CHK2	57.7778	60		ULK1	47.4286	60		MARK4	50.7143	60		RIPK2	52.6071	60		FER	43.6667	60		AXL	53.8571	60		TRKB	48.2143	60		MARK1	55.75	60		EGFR	36.3571	60		DRAK1/STK17A	47.4643	60		CLK1
	SGK1	49.3571	61		MST2/STK3	43.5357	61		PBK/TOPK	58.0357	61		ROCK2	47.7143	61		DCAMKL2	52.3929	61		TSSK2	52.6071	61		BRSK1	45.75	61		RON/MST1R	54.3929	61		ALK2/ACVR1	49.4643	61		RIPK2	57.2857	61		PKCnu/PRKD3	36.5357	61		ABL1	47.4762	61		ABL2/ARG
	ROS/ROS1	51.7857	62		ERBB2/HER2	45.3571	62		PLK1	58.9286	62		ERBB4/HER4	47.7857	62		CDK4/cyclin D3	53.1786	62		FYN	52.6786	62		DRAK1/STK17A	46.9286	62		FLT1/VEGFR1	56.75	62		TGFBR2	50.6786	62		ITK	58.1071	62		GSK3a	38.6071	62		Aurora A	47.7407	62		MST2/STK3
	CLK3	56.6786	63		TYK2	45.5	63		MSK2/RPS6KA4	59.8214	63		TAOK3/JIK	47.8214	63		CAMK2a	54	63		NLK	52.9286	63		MST2/STK3	47.6071	63		SIK2	57.0714	63		BMX/ETK	51.5	63		ALK	58.3077	63		YES/YES1	38.6071	63		SRPK2	48.4286	63		CK1g1
	CAMK2d	57.3929	64		GCK MAP4K2	45.6429	64		CDK6/cyclin D1	60.4643	64		CAMK1a	47.9286	64		GRK4	54.0357	64		KDR/VEGFR2	53.4286	64		CDK7/cyclin H	47.6786	64		MLCK2/MYLK2	59.3214	64		ARK5/NUAK1	52.2143	64		STK16	58.6429	64		p70S6Kb/RPS6KB2	38.8929	64		FER	48.4444	64		Aurora A
	LIMK1	58.7857	65		AXL	46.5	65		CAMK1a	60.8571	65		FMS	48.8929	65		EPHA5	54.6071	65		PKA	53.6071	65		PKA	48	65		TYRO3 SKY	59.5357	65		EPHA7	52.5	65		EPHA7	59.6071	65		CAMK1a	42.1071	65		LCK	48.6071	65		FGR
	ROCK2	58.7857	66		EPHB1	47.8929	66		TBK1	61.2143	66		NEK2	50.1429	66		PAK6	54.6786	66		FGFR4	54.3571	66		MNK2	49.25	66		TLK2	60.8929	66		Aurora A	53.5556	66		LOK/STK10	59.8571	66		CHK1	42.4286	66		MARK4	50.3929	66		EGFR
	GRK7	60.5	67		RSK3	48.5	67		ARK5/NUAK1	62.0714	67		NEK11	50.6071	67		ZAP70	56.4286	67		ERBB2/HER2	55.3214	67		PKN1/PRK1	49.9643	67		CDK3/cyclin E	61	67		TIE2/TEK	55.4286	67		CAMK2a	60.5	67		CDK5/p35	43.1786	67		LYN B	51.5714	67		WNK3
	CAMK2b	61.3571	68		SLK/STK2	50.9286	68		PLK3	62.75	68		PLK3	51.6429	68		NEK4	56.5	68		CK1d	56.3214	68		EGFR	50.7857	68		WNK3	61.7143	68		WNK3	56.1071	68		TRKB	61.8214	68		EPHA5	43.5714	68		PHKg2	51.6429	68		MINK/MINK1
	PYK2	61.6923	69		CDK6/cyclin D3	51.3214	69		ITK	62.9286	69		EPHA8	53.3214	69		CAMK2d	57.0357	69		IKKa/CHUK	57.8929	69		TRKB	50.7857	69		CDK5/p25	61.8571	69		GCK MAP4K2	56.6429	69		ERBB4/HER4	62.25	69		MINK/MINK1	43.5714	69		ABL2/ARG	51.6818	69		MELK
	RIPK5	63.1786	70		TYK1/LTK	53.1154	70		MEKK2	63.2857	70		P38a/MAPK14	53.3571	70		CDK5/p35	57.3929	70		ERK2 MAPK1	58.3704	70		BRSK2	51.2857	70		MUSK	63.3571	70		STK39/STLK3	56.75	70		TGFBR2	63.6786	70		GSK3b	44.2143	70		ALK	52.8462	70		IRAK1
	CDK6/cyclin D1	64.2143	71		SRMS	53.9286	71		CDK4/cyclin D1	63.3571	71		PDGFRb	53.8889	71		TYK1/LTK	57.8462	71		BTK	58.9286	71		IKKe/IKBKE	51.6786	71		P38b/MAPK11	64.7143	71		CHK2	57.2963	71		TYK2	64.5	71		MNK2	44.7143	71		FGFR1	53.1071	71		MSSK1/STK23
	TAK1	64.5357	72		RSK2	54.5	72		ULK2	65.9286	72		WEE1	55.6071	72		MST2/STK3	58	72		AKT2	59.2857	72		MINK/MINK1	53.3929	72		MINK/MINK1	66.0357	72		MINK/MINK1	59.0357	72		FGFR3	66.9286	72		MSK2/RPS6KA4	46.4643	72		IR	53.4286	72		PKCa
	RSK1	67.0357	73		EPHA3	55.0714	73		IKKe/IKBKE	66.4286	73		ARAF	56.5556	73		PKG2/PRKG2	59.0357	73		CK1a1	59.8214	73		TYRO3 SKY	53.6071	73		DYRK1B	66.7857	73		TYK2	60.1111	73		RAF1	67	73		AXL	47.2143	73		IRAK1	53.7857	73		STK33
	TYK1/LTK	69.1154	74		HIPK3	55.3929	74		NEK9	68.4643	74		PKA	58.8929	74		TAK1	59.1071	74		YES/YES1	60	74		CDK1/cyclin B	53.7143	74		GCK MAP4K2	68.2143	74		IKKb/IKBKB	60.2857	74		CDK6/cyclin D3	67.8214	74		IRAK1	47.3929	74		PKCtheta	55.0357	74		EPHB3
	BMX/ETK	70.4286	75		CSK	55.5357	75		TRKC	68.7308	75		PKN2/PRK2	59.3929	75		TGFBR2	59.3571	75		DAPK2	60.25	75		DAPK1	57.0357	75		TRKC	69.7308	75		MEK2	60.2963	75		DRAK1/STK17A	68.1071	75		IKKe/IKBKE	47.75	75		PIM3	55.3214	75		BTK
	IKKb/IKBKB	71.6786	76		FGFR1	56.5714	76		DYRK2	69.2143	76		MNK1	61	76		OSR1/OXSR1	59.7143	76		CK1epsilon	60.9286	76		GSK3b	57.8571	76		CK2a2	70.5714	76		CK1g3	60.3929	76		WNK3	68.1429	76		MST2/STK3	47.8571	76		FGFR3	55.8929	76		FYN
	DYRK2	72.0357	77		GRK4	56.8214	77		CDK4/cyclin D3	70.6786	77		JAK1	62	77		CDK1/cyclin A	59.8929	77		EPHA7	63.25	77		SIK2	59.1786	77		DYRK2	71.2143	77		TYRO3 SKY	61.1429	77		MELK	68.3929	77		PKCb2	48.1429	77		PKCb2	56.5714	77		CAMK2a
	TAOK1	72.8571	78		MYO3b	57.0357	78		PKN1/PRK1	73.8571	78		JNK1	62.5357	78		LYN B	62.2857	78		MEK2	63.3333	78		LOK/STK10	59.5714	78		HGK MAP4K4	71.2692	78		MELK	61.2857	78		MLK1/MAP3K9	68.6071	78		EPHB2	48.3214	78		CDK6/cyclin D1	57.1071	78		CK1d
	PHKg1	73.4643	79		MELK	57.3929	79		MEKK3	74.7619	79		AKT3	63.0714	79		BLK	62.3214	79		OSR1/OXSR1	63.3929	79		PHKg1	60.3214	79		GSK3a	73.6786	79		BRAF	62	79		IKKe/IKBKE	69.7857	79		BRSK2	49.2143	79		c-MER	57.5357	79		EPHB2
	FER	74.0714	80		DRAK1/STK17A	58.4643	80		ERK1	76.2593	80		c-Kit	63.3571	80		VRK1	63	80		BMX/ETK	63.8571	80		PDK1/PDPK1	63.4286	80		MELK	74.0714	80		IRAK1	62.8929	80		Aurora A	69.8889	80		ERBB2/HER2	51.5714	80		c-SRC	59.6429	80		SRPK1
	GSK3a	75.8929	81		c-SRC	59.0357	81		NIK/MAP3K14	77.2857	81		IR	63.4286	81		NEK2	66.4643	81		WNK3	64.1071	81		CAMK1d	64.5	81		BMX/ETK	74.4643	81		SLK/STK2	64.2857	81		FGFR1	70.8571	81		FMS	52.3929	81		CLK4	59.8571	81		EPHA6
	HIPK3	77.8571	82		Aurora C	59.3704	82		CDK7/cyclin H	78.0357	82		VRK1	64.7143	82		IKKa/CHUK	68.3214	82		TXK	64.2143	82		MSSK1/STK23	64.6071	82		COT1/MAP3K8	75.9286	82		ROS/ROS1	64.4286	82		MLK3/MAP3K11	71.9643	82		PIM1	52.8214	82		STK33	61.2143	82		BRK
	BTK	78.2857	83		GSK3a	60.5357	83		MINK/MINK1	78.1786	83		IRAK4	65.0357	83		MARK2/PAR-1Ba	69.6429	83		TLK2	65.8929	83		PKCepsilon	64.8214	83		CDK2/cyclin E	76.25	83		CK1g1	65.5	83		IRAK1	72.4643	83		TRKA	54.6429	83		TXK	61.2143	83		MYO3b
	BLK	79	84		RSK1	61.2143	84		SNARK/NUAK2	78.3214	84		DDR2	66.8571	84		ALK	70.5	84		DYRK3	66.3929	84		MARK1	65.5714	84		CAMK1d	76.3929	84		CDK5/p35	65.6071	84		TRKA	73.1071	84		HIPK3	55.0714	84		ARAF	61.5556	84		TXK
	MINK/MINK1	79.1071	85		JAK1	61.5556	85		Haspin	78.6071	85		WNK3	66.8571	85		TAOK3/JIK	70.9286	85		MAPKAPK5/PRAK	66.4643	85		PKCeta	65.75	85		CTK MATK	76.3929	85		SIK2	68.5	85		IRR/INSRR	73.1429	85		TXK	55.1071	85		FAK/PTK2	63.6429	85		EPHB4
	CAMKK2	80.1786	86		TXK	61.9643	86		STK33	79.5357	86		FLT1/VEGFR1	66.9286	86		LIMK1	71.4643	86		TGFBR2	69.3571	86		LRRK2	66.3214	86		FGFR4	76.8214	86		TSSK2	68.5	86		ULK2	73.1786	86		STK22D/TSSK1	55.3571	86		EPHB2	63.8571	86		HCK
	RSK2	80.3929	87		TIE2/TEK	62.3571	87		CDK1/cyclin B	80.25	87		FGFR2	67.8571	87		ITK	72.4286	87		ZAP70	69.75	87		PIM2	66.5714	87		ACK1	77.4643	87		STK16	69.6429	87		TLK2	77.4286	87		BLK	56.1786	87		SLK/STK2	66.0357	87		GRK7
	PKG2/PRKG2	80.6071	88		ALK	65.1154	88		CDK2/cyclin A	80.8571	88		PASK	68.1071	88		MRCKb/CDC42BPB	72.75	88		CAMK1d	71.6786	88		GRK4	66.8929	88		CDK1/cyclin B	77.6786	88		CLK4	70.2143	88		HGK MAP4K4	79.8462	88		PDGFRa	56.4286	88		CHK1	66.7857	88		DRAK1/STK17A
	MELK	80.8929	89		JAK3	66.1111	89		p70S6K/RPS6KB1	82.5357	89		TAK1	68.4286	89		MLK3/MAP3K11	73.5714	89		FGFR3	71.6786	89		PKD2/PRKD2	69.2857	89		CK1g3	78.5	89		CK1d	71.6071	89		TYK1/LTK	80.6538	89		MSK1/RPS6KA5	56.7857	89		CLK3	68.75	89		RIPK2
	ERK1	82.3333	90		GRK7	66.1786	90		CAMK4	84.3571	90		EPHA3	70.6429	90		MST1/STK4	73.5714	90		NEK2	71.8929	90		MEKK2	69.35	90		LOK/STK10	80.3571	90		FGFR1	72.6786	90		ALK2/ACVR1	80.75	90		MARK4	57.7143	90		HCK	69.1429	90		GRK4
	FAK/PTK2	83.1429	91		ULK1	66.3214	91		PAK5	84.4286	91		FGFR4	70.8214	91		TRKA	74.1071	91		NIK/MAP3K14	73.9286	91		STK22D/TSSK1	69.6429	91		MRCKa/CDC42BPA	81.75	91		FLT1/VEGFR1	75.6429	91		GCK MAP4K2	81.5357	91		CLK3	58.8571	91		Aurora C	69.7778	91		PKCg
	PKD2/PRKD2	83.3929	92		IRAK4	67.0357	92		TYK1/LTK	88.1923	92		PKG1a	70.9643	92		MLK2/MAP3K10	75.6429	92		FLT1/VEGFR1	76.1071	92		CAMKK1	70.8214	92		GSK3b	82.0357	92		COT1/MAP3K8	76.0357	92		BRSK2	82.1071	92		ULK1	59.25	92		FGFR2	71.2857	92		CDK2/cyclin A
	CDK5/p35	84	93		PHKg1	67.9643	93		DAPK1	92.3571	93		Haspin	71.25	93		PKG1b	75.8929	93		IKKb/IKBKB	76.8571	93		CAMK1a	71.0714	93		FGFR3	83.6071	93		CDK6/cyclin D3	76.7143	93		PAK6	85.2857	93		LCK	62.0714	93		IRAK4	71.3214	93		MARK4
	PDK1/PDPK1	84.7143	94		CHK1	68.5	94		MSSK1/STK23	92.75	94		ERK1	72.2593	94		PAK2	77.1429	94		PKCiota	77.1071	94		MARK4	73	94		PLK1	83.8214	94		TYK1/LTK	76.8077	94		ROS/ROS1	88.0357	94		RIPK2	62.2857	94		HIPK2	71.5714	94		SLK/STK2
	RSK3	85.3929	95		PKCmu/PRKD1	70.75	95		GRK6	94.0714	95		ALK1/ACVRL1	72.3214	95		HCK	77.6786	95		NEK11	78	95		CAMK2g	73.1071	95		TAOK2/TAO1	84.8929	95		NLK	77.25	95		MARK4	89.1071	95		SLK/STK2	62.6786	95		MSK1/RPS6KA5	72.6786	95		CLK3
	GRK4	86.5357	96		JAK2	71.0556	96		CAMKK1	95.6786	96		STK22D/TSSK1	72.5714	96		CAMK1a	78.3214	96		MAPKAPK3	79.6429	96		KHS MAP4K5	73.2143	96		PLK3	86.2143	96		LIMK1	78.6429	96		FLT1/VEGFR1	89.9643	96		AKT3	63.1429	96		CDK2/cyclin A	73.5	96		FER
	PKCnu/PRKD3	86.6786	97		PKCtheta	71.1071	97		MSK1/RPS6KA5	96.1071	97		DYRK1/DYRK1A	73	97		CDK2/cyclin A	78.75	97		VRK1	81.25	97		ACK1	73.8571	97		PHKg2	86.75	97		CDK2/cyclin A	78.7857	97		P38b/MAPK11	90.5	97		PKCzeta	63.6429	97		ERBB4/HER4	73.5357	97		c-SRC
	MLK2/MAP3K10	87.1786	98		c-MER	72.1429	98		p70S6Kb/RPS6KB2	96.9643	98		MSSK1/STK23	73.25	98		EPHB2	80.75	98		STK39/STLK3	81.5	98		DYRK1B	74	98		FGFR1	88.0714	98		DYRK3	79.25	98		CAMK1d	90.6429	98		PHKg1	64.25	98		EPHA6	74.8929	98		PHKg1
	LKB1	89.7857	99		MLCK/MYLK	73.4286	99		CDK5/p25	98.1786	99		DAPK2	75.8929	99		CDK3/cyclin E	81.3214	99		RET	84.6538	99		CAMK4	76.4643	99		PAK5	88.6786	99		ULK1	80.0714	99		CHK2	90.8148	99		Aurora A	64.2963	99		BRSK2	75.0357	99		CLK2
	PKN2/PRK2	90.4643	100		GSK3b	75	100		DYRK1B	98.25	100		EPHB4	76.8929	100		CDK6/cyclin D1	81.3929	100		PAK1	85.25	100		ABL2/ARG	77.9091	100		MRCKb/CDC42BPB	88.7857	100		TRKA	81.6429	100		PHKg1	91.75	100		LYN B	65.4286	100		MNK2	76.1429	100		CDK9 cyclin K
	NEK9	91.4643	101		MNK2	75.8929	101		MNK2	98.8929	101		PKCzeta	79.2857	101		ABL2/ARG	81.8182	101		KHS MAP4K5	86.8214	101		MELK	77.9286	101		CDK6/cyclin D1	90.6786	101		MRCKa/CDC42BPA	83.1786	101		TAOK2/TAO1	92.0357	101		GRK6	65.9643	101		PKCmu/PRKD1	76.6429	101		NIK/MAP3K14
	CDK4/cyclin D1	92.2857	102		MARK4	76.4643	102		PAK4	99.1429	102		SRPK1	79.75	102		MELK	83.8214	102		PKCg	87.3214	102		CK1d	81.7857	102		CAMKK1	93.5	102		STK33	83.8214	102		TAK1	92.5	102		c-Kit	66.7143	102		GRK4	78.3214	102		JAK1
	FGR	93.2143	103		IRAK1	76.8929	103		PHKg1	101	103		JAK2	79.9474	103		PHKg1	84.0714	103		WEE1	87.9286	103		TAK1	82.7143	103		TYK1/LTK	93.6538	103		CDK5/p25	84.1429	103		SLK/STK2	92.7857	103		SGK1	69	103		PIM1	78.7857	103		ULK1
	WNK3	93.3929	104		SIK2	78	104		PAK1	102	104		JNK2	81.5	104		STK25/YSK1	86.3214	104		MEK1	88.5185	104		RIPK5	85	104		CLK4	95.1786	104		CLK1	84.5714	104		MEK2	94.1481	104		CDK2/cyclin A	69.4286	104		FLT1/VEGFR1	78.9643	104		DYRK1/DYRK1A
	IRR/INSRR	97.5357	105		LIMK1	81.2857	105		ULK1	102.036	105		PBK/TOPK	81.5714	105		DAPK1	86.75	105		Haspin	89.3571	105		CDK2/cyclin A	85.0357	105		c-MET	96.1429	105		CAMKK1	84.9286	105		JAK2	95.1667	105		CLK4	69.8929	105		PYK2	79	105		MSK1/RPS6KA5
	FLT4/VEGFR3	98.2692	106		EPHA1	82.1071	106		DCAMKL2	102.857	106		Aurora C	82.5556	106		FES/FPS	87.1429	106		IRAK4	90.3214	106		ULK3	86.25	106		Haspin	97.7857	106		RAF1	85.7778	106		DAPK2	95.75	106		CK1epsilon	70.6071	106		CAMK2d	79.0357	106		ULK3
	KHS MAP4K5	98.4286	107		PIM3	82.3929	107		MAPKAPK3	103.321	107		NEK4	83.4286	107		MAPKAPK5/PRAK	87.9643	107		MLCK2/MYLK2	90.4286	107		RET	88.3462	107		IRAK4	97.8929	107		NEK11	85.8214	107		STK33	96.5357	107		FGR	71.5	107		DYRK1/DYRK1A	80	107		EPHA5
	TXK	100.679	108		BRSK2	85.7143	108		MST3/STK24	104.143	108		MKK6	84.8571	108		FRK/PTK5	89.0714	108		FGFR1	92.6786	108		ROCK1	89.0714	108		MNK2	98.2857	108		FGFR4	85.8929	108		ERBB2/HER2	99.4643	108		BRSK1	72.75	108		CDK9 cyclin K	80.0357	108		HIPK3
	YES/YES1	101.571	109		CDK6/cyclin D1	85.7143	109		FER	106.815	109		DYRK2	84.9286	109		MLCK/MYLK	93.0357	109		FLT4/VEGFR3	93.2692	109		DYRK1/DYRK1A	89.3571	109		SLK/STK2	98.5714	109		PHKg2	86.2143	109		CAMK2d	100.143	109		PHKg2	75.0714	109		CLK2	81.3571	109		PKCepsilon
	HGK MAP4K4	101.808	110		CLK1	87.5357	110		NEK4	107.321	110		CDK7/cyclin H	85	110		MRCKa/CDC42BPA	93.1786	110		LIMK1	93.2857	110		SRPK1	91.0714	110		CLK1	100.821	110		CK1g2	86.5357	110		IRAK4	100.393	110		PKCg	75.1429	110		MYO3b	83.0714	110		CHK1
	PKG1b	101.857	111		MARK1	87.5714	111		TAOK3/JIK	109.357	111		ZIPK/DAPK3	87.1429	111		ERK2 MAPK1	94.3333	111		GRK4	94.5714	111		PBK/TOPK	91.2857	111		NEK11	101.429	111		LRRK2	90.0714	111		MKK6	100.821	111		ZIPK/DAPK3	76.1429	111		JAK1	83.5556	111		CDK6/cyclin D3
	AXL	101.929	112		RIPK2	88.8571	112		IR	109.464	112		PHKg2	87.75	112		EPHA8	94.9286	112		RIPK5	96.0357	112		PKG1b	91.3214	112		STK33	101.714	112		PBK/TOPK	90.9643	112		CAMK2g	101.607	112		EPHA4	77.3214	112		CK1d	84.25	112		FGFR3
	TAOK2/TAO1	102.143	113		ULK3	88.9286	113		STK16	110.429	113		CK2a	87.9643	113		FGR	95	113		ERK1	96.1852	113		ROS/ROS1	92.6429	113		CDK4/cyclin D3	102.643	113		CAMK2a	91.5357	113		CHK1	103.143	113		SRPK2	78.6429	113		STK16	84.25	113		p70S6K/RPS6KB1
	PAK6	102.857	114		IKKb/IKBKB	89.0714	114		CK1g3	110.536	114		DYRK1B	89.0357	114		IR	95	114		DCAMKL2	96.2857	114		ROCK2	93.1786	114		MLK3/MAP3K11	104.036	114		Aurora C	91.963	114		MST1/STK4	103.179	114		DRAK1/STK17A	78.75	114		WNK3	84.5714	114		FLT1/VEGFR1
	NEK4	104.036	115		TAK1	89.8571	115		SIK2	110.571	115		CK2a2	89.1429	115		GRK6	95.0714	115		SLK/STK2	96.6071	115		CAMKK2	94.5	115		DAPK2	104.286	115		CLK2	92.1429	115		CLK1	103.286	115		TYRO3 SKY	78.75	115		AKT2	85.75	115		DYRK1B
	c-MER	105.036	116		STK22D/TSSK1	91.4643	116		CDK3/cyclin E	110.75	116		RIPK5	89.5714	116		HIPK3	95.7857	116		TAOK2/TAO1	97.5357	116		TLK2	94.8214	116		NIK/MAP3K14	105.929	116		TAK1	93.7857	116		DYRK2	104.071	116		CAMK2d	79.8214	116		CK1g2	86.25	116		Aurora C
	ZIPK/DAPK3	105.393	117		ITK	91.5357	117		CLK1	110.929	117		EPHB1	90.3929	117		CAMKK1	96.0357	117		c-MER	97.8214	117		CAMK2d	95.1429	117		CDK6/cyclin D3	107.964	117		c-MER	95.0357	117		ARK5/NUAK1	104.25	117		CK1a1	80.6429	117		ERBB2/HER2	87.0714	117		SGK1
	GSK3b	105.964	118		FER	92.4815	118		CDK1/cyclin A	111	118		ALK	91.6538	118		EPHB1	97.3571	118		NEK1	98.4643	118		MARK2/PAR-1Ba	95.3214	118		TAOK1	108	118		PAK6	96.7857	118		CAMK2b	104.786	118		CDK9 cyclin K	81.1786	118		MARK1	87.4286	118		AKT3
	Haspin	106.071	119		CDK5/p35	92.5714	119		STK25/YSK1	113.25	119		KDR/VEGFR2	93.9286	119		TRKB	97.8214	119		PKCtheta	98.8929	119		SGK1	95.3929	119		PIM3	108.964	119		CK1epsilon	96.8929	119		PBK/TOPK	105.25	119		TBK1	82.3214	119		CAMKK2	88.75	119		FAK/PTK2
	FES/FPS	110.25	120		STK33	93.8214	120		IGF1R	114.321	120		CAMK1d	97.9286	120		IRR/INSRR	100.214	120		CK2a2	98.9286	120		ULK2	95.4286	120		MYO3b	109.893	120		MST1/STK4	98.1071	120		SYK	105.679	120		ALK	84.0385	120		CK1g1	89.1071	120		c-MER
	CDK5/p25	111.964	121		AKT3	93.8929	121		CK1g1	115.607	121		EPHA4	98.5714	121		GSK3a	101	121		JNK1	100.464	121		CDK6/cyclin D3	96.6429	121		PBK/TOPK	112	121		PKN2/PRK2	99.0357	121		ASK1/MAP3K5	108.571	121		FYN	84.8929	121		SRPK1	90.1071	121		PKCmu/PRKD1
	SIK2	112.464	122		MRCKa/CDC42BPA	94.7857	122		CDK2/cyclin E	119.321	122		RIPK2	99.2143	122		RSK4	101.679	122		DYRK2	101.214	122		IKKb/IKBKB	96.8214	122		c-MER	112.107	122		CTK MATK	99.0714	122		SGK1	108.679	122		EPHB1	85.3214	122		MUSK	91.5714	122		CDK6/cyclin D1
	NEK1	113.286	123		CAMK2d	97.8214	123		LRRK2	119.857	123		STK25/YSK1	99.6071	123		FGFR4	101.821	123		MKK6	103.214	123		MARK3	99.5357	123		CK1a1	112.321	123		c-MET	99.1786	123		Aurora C	109.185	123		BTK	89.0357	123		BRK	92.3571	123		STK16
	MLCK/MYLK	115.25	124		BRAF	100.037	124		DYRK3	123.214	124		TTK	99.75	124		MST3/STK24	103.857	124		HIPK2	103.786	124		DYRK2	101.393	124		ARK5/NUAK1	112.429	124		AKT2	99.7143	124		MARK3	110.25	124		STK33	90.9643	124		RIPK2	92.4643	124		CDK5/p25
	CDK1/cyclin A	115.679	125		SGK1	100.107	125		IRAK1	123.714	125		ROCK1	101.821	125		IRAK4	104.286	125		PKG1b	104	125		TBK1	103.75	125		DAPK1	113.071	125		FES/FPS	101.536	125		BRSK1	110.429	125		CDK6/cyclin D3	91.1429	125		TBK1	92.5	125		CDK1/cyclin B
	MSSK1/STK23	116	126		BRSK1	100.286	126		PIM1	126.25	126		EPHA5	103.214	126		GSK3b	105	126		MINK/MINK1	104.179	126		MUSK	104.286	126		MAPKAPK5/PRAK	114.286	126		MSSK1/STK23	101.964	126		PKD2/PRKD2	111.429	126		KDR/VEGFR2	91.9286	126		EGFR	92.6071	126		CK1epsilon
	PKCd	116.179	127		FGFR4	100.643	127		GCK MAP4K2	126.964	127		CK1d	104.821	127		MSK1/RPS6KA5	106.393	127		PAK6	106.107	127		PKG2/PRKG2	104.357	127		MLK1/MAP3K9	115.036	127		ITK	102.643	127		TSSK2	113.607	127		PKCa	93.5357	127		MSK2/RPS6KA4	94.3571	127		FGFR1
	CDK2/cyclin A	116.286	128		ROS/ROS1	102.893	128		EPHA7	128.321	128		PKD2/PRKD2	105.107	128		ABL1	107.571	128		HGK MAP4K4	106.923	128		CDK6/cyclin D1	104.607	128		LIMK1	115.679	128		MEK1	103.111	128		MEKK3	114.5	128		PDK1/PDPK1	94.25	128		SYK	98.5	128		JAK2
	MNK2	116.929	129		HIPK2	104.107	129		WNK3	129.607	129		JAK3	105.895	129		NEK1	108.036	129		LOK/STK10	108.143	129		PASK	105.25	129		MARK1	116.786	129		RSK4	103.464	129		MNK2	115.964	129		ITK	95.1071	129		JAK2	99	129		FGFR4
	NIK/MAP3K14	117.071	130		IKKe/IKBKE	106.393	130		PKG1b	130.357	130		NLK	106	130		GRK7	110.607	130		TYK1/LTK	108.385	130		CDK4/cyclin D1	106.357	130		NEK4	117.25	130		PHKg1	104.929	130		P38a/MAPK14	116.179	130		TAK1	95.1071	130		SIK2	99.2857	130		MRCKa/CDC42BPA
	DAPK2	117.893	131		p70S6K/RPS6KB1	107.679	131		PKG1a	130.821	131		TYK1/LTK	106.846	131		RON/MST1R	110.786	131		NEK4	108.821	131		PKCzeta	107.607	131		MKK6	117.286	131		VRK1	105.643	131		NLK	116.429	131		FAK/PTK2	95.7143	131		PKN1/PRK1	99.5714	131		MSK2/RPS6KA4
	NEK2	120.964	132		MARK3	108.071	132		PAK2	131.036	132		PKCiota	107	132		PBK/TOPK	111.321	132		PKG1a	110.25	132		NIK/MAP3K14	111.643	132		TAOK3/JIK	117.393	132		TAOK2/TAO1	106	132		FES/FPS	117	132		PKG1a	98.7857	132		CK1epsilon	100.357	132		CAMKK2
	TYRO3 SKY	122.036	133		TLK2	110.321	133		HGK MAP4K4	131.462	133		SRPK2	107.714	133		STK22D/TSSK1	111.607	133		PBK/TOPK	111.393	133		RIPK2	114.179	133		STK16	118.25	133		WEE1	107.893	133		MST2/STK3	121.393	133		TIE2/TEK	100	133		TAK1	101.429	133		FGFR2
	PBK/TOPK	122.393	134		CLK4	111.964	134		MLK2/MAP3K10	131.679	134		NIK/MAP3K14	108.464	134		NLK	111.75	134		CLK1	111.607	134		LYN	114.5	134		CDK7/cyclin H	118.893	134		IRAK4	108.071	134		TBK1	123.75	134		c-SRC	100.179	134		PKCepsilon	102.321	134		PIM2
	CLK4	123	135		ALK1/ACVRL1	112.536	135		NEK1	132.286	135		CK1g1	111.071	135		EPHA2	111.786	135		TAOK1	112.393	135		NEK4	114.821	135		PHKg1	119.929	135		CDK9 cyclin K	108.75	135		FER	125.889	135		CDK6/cyclin D1	102.679	135		AXL	102.786	135		STK22D/TSSK1
	ALK1/ACVRL1	123.071	136		MNK1	115.25	136		AKT2	133	136		DAPK1	111.179	136		WEE1	112	136		PAK4	114.786	136		STK33	115	136		ERK2 MAPK1	120.815	136		MARK4	108.893	136		ZIPK/DAPK3	127.857	136		HCK	103.143	136		SRMS	103.071	136		EPHB1
	PAK1	123.286	137		ARAF	115.556	137		NEK3	133.429	137		CAMK2b	111.536	137		CDK1/cyclin B	114.321	137		CAMK1a	116.714	137		PKCa	116.857	137		CK2a	123.857	137		FER	109.037	137		PYK2	127.923	137		MARK3	103.536	137		LIMK1	105.071	137		EPHA4
	ZAP70	123.821	138		PKCzeta	115.679	138		PKCtheta	133.821	138		c-MER	111.571	138		STK33	114.571	138		CLK2	118.179	138		MEK2	118	138		TAK1	125.929	138		RSK3	109.179	138		CDK4/cyclin D1	129.536	138		MUSK	105.321	138		BRSK1	106.571	138		HIPK2
	SLK/STK2	124.393	139		CLK2	115.893	139		MNK1	134.321	139		TAOK2/TAO1	112.143	139		LYN	115.321	139		STK16	118.25	139		PKN2/PRK2	118.679	139		ROS/ROS1	127.25	139		STK22D/TSSK1	109.607	139		HIPK4	130.429	139		DDR2	105.607	139		NIK/MAP3K14	107.571	139		BRSK2
	ULK3	125.143	140		PKG1a	116.214	140		VRK1	135	140		CDK1/cyclin A	112.821	140		HGK MAP4K4	115.5	140		FES/FPS	119.179	140		IGF1R	119.5	140		NEK3	128.536	140		CDK6/cyclin D1	110.464	140		PDK1/PDPK1	132.107	140		CDK5/p25	106.071	140		ROS/ROS1	111.321	140		ALK
	DYRK1/DYRK1A	126.286	141		SYK	116.5	141		PKCa	136.821	141		CK1g2	113.214	141		ALK2/ACVR1	116.893	141		FLT3	120.615	141		CK1a1	119.786	141		RIPK5	131.143	141		PKG1a	112.107	141		CK2a2	132.143	141		DAPK1	106.5	141		CDK1/cyclin B	111.464	141		AXL
	FGFR3	126.821	142		FAK/PTK2	116.821	142		PIM3	137.536	142		EPHA1	115.929	142		AKT2	117	142		MNK2	121.036	142		CAMK2b	120.464	142		CLK3	132.107	142		SYK	112.607	142		FAK/PTK2	132.679	142		BRK	106.714	142		DYRK1B	114.214	142		PKG2/PRKG2
	STK33	128.214	143		HIPK4	117.321	143		SRPK2	137.607	143		PAK5	116.286	143		STK16	117.643	143		PASK	121.107	143		EPHB4	121.25	143		MARK4	132.821	143		MNK2	114.107	143		c-MER	132.929	143		FGFR2	107.893	143		EPHA5	115.286	143		CK1a1
	CAMK4	128.536	144		PKD2/PRKD2	118.571	144		ZAP70	141.25	144		MARK3	117.179	144		CK2a2	119.464	144		CK1g2	121.893	144		YES/YES1	122.036	144		PIM1	134.75	144		ALK	114.231	144		CLK3	133.857	144		MEKK3	108.19	144		MSSK1/STK23	115.393	144		BRSK1
	CLK1	130.821	145		PIM1	119.286	145		HIPK2	143.357	145		MLK2/MAP3K10	118.607	145		PKN1/PRK1	120.893	145		SGK2	123.071	145		CDK9/cyclin T1	122.107	145		CK1g1	134.857	145		CAMK1d	116.214	145		MARK2/PAR-1Ba	135.357	145		Haspin	108.75	145		FGFR4	115.429	145		TBK1
	CDK1/cyclin B	131.536	146		TSSK2	121.857	146		PASK	143.643	146		PKCg	121.143	146		FGFR2	121.464	146		STK25/YSK1	124.429	146		CDK9 cyclin K	122.714	146		WEE1	134.964	146		MARK1	116.464	146		CDK6/cyclin D1	135.714	146		PKG2/PRKG2	109	146		PKCb1	117.071	146		SYK
	CDK2/cyclin E	131.714	147		CK1epsilon	122.321	147		MUSK	144.036	147		MEKK3	122.65	147		EPHA4	121.75	147		PDK1/PDPK1	125.714	147		CDK5/p25	124.964	147		CAMK1a	135.143	147		IKKe/IKBKE	117.75	147		ERK1	137.556	147		PRKX	111.214	147		ALK1/ACVRL1	117.286	147		ROS/ROS1
	MKK6	132.071	148		BMX/ETK	122.536	148		TXK	144.321	148		CK1epsilon	123.5	148		PKCnu/PRKD3	121.857	148		SRPK1	126.571	148		CK1g3	125.357	148		CDK1/cyclin A	135.5	148		CDK1/cyclin B	117.857	148		TTK	137.714	148		PAK6	111.893	148		CDK5/p25	119.286	148		PKCb2
	CDK9 cyclin K	132.821	149		STK16	123.857	149		GRK4	144.964	149		EPHA2	123.571	149		RIPK2	123.071	149		PAK2	126.714	149		SLK/STK2	125.464	149		SYK	135.679	149		PKA	118.036	149		RON/MST1R	138.321	149		FGFR3	112.107	149		IKKe/IKBKE	119.857	149		ARAF
	SGK2	137	150		RAF1	125.63	150		CK2a	148.5	150		TYRO3 SKY	124.071	150		MEKK2	123.75	150		DYRK1B	128.286	150		AKT3	127.214	150		LKB1	136.464	150		MARK2/PAR-1Ba	119.464	150		TAOK1	140.107	150		CLK1	112.929	150		EPHB4	121	150		PAK5
	PDGFRb	138	151		MARK2/PAR-1Ba	126.143	151		TLK2	149.571	151		ZAK/MLTK	124.964	151		CDK5/p25	124.571	151		PIM2	129.107	151		CDK1/cyclin A	127.214	151		IKKb/IKBKB	138.25	151		Haspin	119.929	151		DYRK1B	141.143	151		DYRK1B	114.571	151		CAMK1a	121.143	151		Haspin
	MUSK	138.357	152		ZIPK/DAPK3	127.75	152		JNK2	150.143	152		SIK2	128.179	152		EPHA1	125.857	152		ASK1/MAP3K5	130.893	152		NEK3	127.643	152		MEK2	138.667	152		JNK1	119.964	152		JAK1	141.889	152		MARK1	115.071	152		MARK3	123.25	152		TAK1
	IRAK4	139.107	153		PKCnu/PRKD3	128.607	153		CK1g2	150.571	153		IKKe/IKBKE	129.286	153		P38g	126.179	153		IR	132.286	153		ERBB2/HER2	128.25	153		CAMK4	139.036	153		JNK2	121.321	153		MLCK/MYLK	142.179	153		EPHA3	117	153		MARK2/PAR-1Ba	126.214	153		CAMK2d
	PRKX	139.964	154		PAK4	128.714	154		RON/MST1R	150.929	154		SNARK/NUAK2	129.679	154		FGFR1	126.75	154		ALK	132.538	154		PAK2	128.5	154		VRK1	139.107	154		PKD2/PRKD2	121.857	154		PKG1a	143.321	154		Aurora C	118.519	154		FES/FPS	126.286	154		PKN1/PRK1
	VRK1	142.964	155		PAK6	129.429	155		IRAK4	152.214	155		Aurora B	130.321	155		IGF1R	127.357	155		p70S6Kb/RPS6KB2	132.714	155		MLCK2/MYLK2	130.714	155		CAMKK2	139.143	155		CDK2/cyclin E	122.536	155		CK1epsilon	143.571	155		TSSK2	119.5	155		IRR/INSRR	127.571	155		DDR2
	JNK1	145.464	156		MEKK3	129.85	156		MAPKAPK5/PRAK	152.464	156		CK1g3	130.607	156		MEKK3	128.5	156		ACK1	133.357	156		CK1g1	133.286	156		PAK6	139.679	156		DRAK1/STK17A	124.214	156		Haspin	144.714	156		TLK2	119.786	156		EPHB1	127.679	156		MNK1
	DYRK4	145.964	157		PKN1/PRK1	130.571	157		PKCepsilon	152.75	157		LCK	130.714	157		PASK	129.464	157		ZIPK/DAPK3	133.679	157		FYN	134.107	157		CK1epsilon	141.357	157		BRSK2	124.25	157		ULK1	144.786	157		ERBB4/HER4	119.893	157		STK22D/TSSK1	128.393	157		TYRO3 SKY
	MSK2/RPS6KA4	147.857	158		PYK2	130.692	158		AKT3	153	158		MUSK	131.679	158		MSSK1/STK23	129.75	158		HIPK4	133.893	158		PKCd	134.321	158		FES/FPS	142.286	158		P38g	124.357	158		MEK1	145.667	158		CDK1/cyclin B	120.036	158		CK1a1	130	158		EPHA3
	MST3/STK24	148.179	159		CK1d	132.679	159		ROS/ROS1	153.786	159		CDK4/cyclin D1	132.071	159		PAK5	130.607	159		NEK9	135.143	159		CK2a	134.679	159		HIPK4	145.036	159		MST2/STK3	126.536	159		PRKX	147.857	159		MARK2/PAR-1Ba	121.571	159		ZIPK/DAPK3	130.821	159		DYRK2
	FGFR2	149.321	160		CLK3	134.607	160		LIMK1	153.893	160		FAK/PTK2	133.25	160		GCK MAP4K2	131.25	160		ROS/ROS1	136.393	160		FLT4/VEGFR3	136.077	160		PKCtheta	145.714	160		PAK5	126.607	160		PKN1/PRK1	148.821	160		ULK3	121.714	160		PKCa	131.286	160		PKCd
	SRPK1	150.536	161		MUSK	134.821	161		CAMKK2	154.607	161		ABL1	134.143	161		SNARK/NUAK2	133.321	161		PKD2/PRKD2	137.929	161		c-MER	136.107	161		DYRK3	147.857	161		NEK3	127.679	161		CDK5/p35	148.929	161		JNK2	122.25	161		PKCd	131.571	161		IR
	FGFR1	151.786	162		TAOK3/JIK	134.929	162		CLK4	154.714	162		SGK2	134.286	162		COT1/MAP3K8	135.5	162		PKN2/PRK2	139.25	162		AXL	136.464	162		CHK2	147.963	162		CDK4/cyclin D1	129.964	162		MSSK1/STK23	151.036	162		CK1g1	122.607	162		CK1g3	132.25	162		LKB1
	HCK	151.893	163		Haspin	137.25	163		TAOK1	155.25	163		PKCnu/PRKD3	136.25	163		SRMS	135.964	163		CK1g1	139.929	163		MST3/STK24	138.607	163		IRAK1	147.964	163		PKCmu/PRKD1	130.929	163		PKCmu/PRKD1	151.071	163		ZAK/MLTK	124.393	163		PAK5	133.893	163		ZAK/MLTK
	LYN	152.393	164		TBK1	138	164		TYRO3 SKY	155.5	164		ASK1/MAP3K5	138.893	164		EPHB3	137.679	164		PAK5	142.036	164		AKT2	139.179	164		MAPKAPK3	148.929	164		CHK1	131.714	164		HIPK3	152.536	164		PYK2	124.692	164		CAMK2g	134.821	164		MST3/STK24
	PKG1a	152.714	165		IR	140.214	165		TSSK2	156.893	165		CK1a1	139.107	165		ARK5/NUAK1	138.464	165		DYRK1/DYRK1A	143.643	165		ITK	139.5	165		MLCK/MYLK	150.75	165		ULK2	132	165		MEKK2	152.8	165		DYRK1/DYRK1A	128.214	165		MST3/STK24	134.821	165		PKCb1
	DYRK1B	153.75	166		MSK1/RPS6KA5	141.036	166		GSK3a	157.107	166		MEKK2	139.3	166		YES/YES1	139.357	166		STK33	143.643	166		PAK1	142.679	166		DYRK1/DYRK1A	151.536	166		SRPK1	132.214	166		c-MET	156.107	166		CK1g3	128.536	166		CDK4/cyclin D1	136.321	166		MARK1
	NLK	154.179	167		PDK1/PDPK1	141.214	167		PKCb2	161.179	167		EPHB2	140.143	167		NEK11	139.393	167		DAPK1	145.643	167		IRAK4	143.036	167		TTK	152.714	167		MAPKAPK5/PRAK	133.393	167		RSK4	157.536	167		FGFR1	129.464	167		CAMK1d	137.821	167		PKD2/PRKD2
	PKCepsilon	156.393	168		CDK2/cyclin A	145.929	168		SRPK1	162.393	168		LIMK1	141	168		CDK2/cyclin E	139.643	168		PIM1	146.321	168		PAK5	143.429	168		NEK9	153.179	168		MRCKb/CDC42BPB	135.036	168		LKB1	158.143	168		NEK11	134.679	168		GRK6	139.179	168		FRK/PTK5
	LCK	157.5	169		CAMK2b	145.964	169		TAOK2/TAO1	163.286	169		CLK4	142.5	169		MSK2/RPS6KA4	139.75	169		MSSK1/STK23	146.393	169		FGR	144.786	169		PKG1a	153.179	169		RSK1	136.857	169		CAMK4	159.429	169		PKCepsilon	136.464	169		MEKK3	139.7	169		LIMK1
	ZAK/MLTK	157.679	170		DYRK2	146.607	170		IKKa/CHUK	163.786	170		DRAK1/STK17A	144.143	170		ZAK/MLTK	140.071	170		CK1g3	146.429	170		DAPK2	145.429	170		ZIPK/DAPK3	154.25	170		SRPK2	137.143	170		PKCnu/PRKD3	159.75	170		ULK2	137.143	170		BMX/ETK	141.536	170		ITK
	ERK2 MAPK1	159.185	171		PKCepsilon	148.107	171		GSK3b	164.143	171		STK16	144.393	171		CDK9 cyclin K	140.643	171		GCK MAP4K2	149.214	171		DYRK3	147.607	171		ASK1/MAP3K5	154.786	171		PKCnu/PRKD3	137.75	171		GRK4	160.321	171		CLK2	137.429	171		CDK9/cyclin T1	142.714	171		CDK9/cyclin T1
	TSSK2	160.036	172		CDK9 cyclin K	148.857	172		CK1a1	164.75	172		PRKX	145.393	172		RSK3	142.071	172		MUSK	149.964	172		PAK4	148.393	172		NLK	154.929	172		DYRK1B	138.214	172		PAK5	161.714	172		DYRK2	137.893	172		PKG1a	143	172		PASK
	TGFBR2	160.25	173		TAOK2/TAO1	151	173		DYRK1/DYRK1A	166.5	173		CDK9/cyclin T1	148.036	173		TSSK2	144.429	173		HIPK3	150.429	173		PKCiota	150.357	173		SRPK1	157.286	173		CLK3	138.643	173		NEK9	161.75	173		SYK	138.179	173		PKD2/PRKD2	146.357	173		PAK4
	CLK2	164.821	174		DYRK1/DYRK1A	151.179	174		ROCK2	166.643	174		CSK	148.786	174		CHK2	145.714	174		CLK4	150.571	174		TXK	150.929	174		P38g	159.25	174		GRK4	138.821	174		DYRK3	162.071	174		ROS/ROS1	139.25	174		PIM2	146.393	174		FES/FPS
	ABL2/ARG	167.091	175		PKCd	152.179	175		PRKX	168.25	175		FLT4/VEGFR3	151.577	175		TLK2	145.857	175		ULK2	152.393	175		HCK	151.25	175		CLK2	159.929	175		TLK2	138.893	175		STK22D/TSSK1	162.679	175		CDK9/cyclin T1	139.607	175		LKB1	147.179	175		MARK2/PAR-1Ba
	PIM1	168.071	176		DAPK2	153.643	176		FLT3	170.923	176		CLK1	153.179	176		SRPK2	148.821	176		IKKe/IKBKE	153.5	176		LYN B	151.524	176		PRKX	161.571	176		SNARK/NUAK2	141.857	176		RIPK5	163	176		MKK6	139.964	176		EPHA1	147.357	176		MST4
	c-SRC	168.25	177		ULK2	154.607	177		ERK2 MAPK1	171.185	177		LOK/STK10	153.464	177		TAOK1	149.071	177		MLK2/MAP3K10	153.714	177		ZAP70	154.571	177		TSSK2	163.786	177		RSK2	143.143	177		DCAMKL2	163.286	177		CAMKK2	140.393	177		PKG2/PRKG2	147.643	177		NEK3
	PAK4	169.393	178		DYRK3	156.5	178		PKCd	171.857	178		CDK3/cyclin E	156.25	178		FER	149.407	178		IGF1R	154.071	178		CDK4/cyclin D3	156.107	178		IKKa/CHUK	164.036	178		NEK1	144	178		CK1d	164.464	178		ARAF	140.815	178		PKCnu/PRKD3	148.679	178		PKCnu/PRKD3
	ALK2/ACVR1	169.75	179		PKCb2	157.107	179		PKA	171.964	179		FLT3	157.077	179		CTK MATK	150.036	179		PLK3	155.143	179		CLK1	157.25	179		CAMK2d	168.857	179		CK1a1	144.071	179		MYO3b	165.571	179		P38g	143.536	179		ZAK/MLTK	148.893	179		PKCeta
	MST4	171.464	180		CAMKK2	158	180		PKN2/PRK2	172.929	180		FGFR3	157.321	180		JNK2	150.286	180		CDK3/cyclin E	155.679	180		CK2a2	157.75	180		MARK3	170.357	180		MARK3	144.929	180		CLK4	165.75	180		FER	143.963	180		DYRK2	150.286	180		CDK2/cyclin E
	CSK	171.5	181		CAMK2g	158.536	181		MST4	174.679	181		GRK6	158.571	181		ACK1	150.357	181		PRKX	157.179	181		EPHB1	160.107	181		PKA	171.179	181		CAMK1a	147.857	181		TAOK3/JIK	166.321	181		LIMK1	147.036	181		CSK	151.143	181		MARK3
	p70S6K/RPS6KB1	172.321	182		PBK/TOPK	158.893	182		MRCKb/CDC42BPB	175.25	182		CAMK2g	160.321	182		PKN2/PRK2	150.357	182		SRPK2	157.393	182		CK1g2	160.393	182		AKT3	171.321	182		CAMK2d	148.357	182		FGFR4	168.5	182		CDK2/cyclin E	147.107	182		FRK/PTK5	151.393	182		PLK3
	WEE1	173.071	183		PKCa	159.357	183		MRCKa/CDC42BPA	177.393	183		PYK2	162.885	183		CSK	151	183		CAMK2g	163.036	183		CK1epsilon	160.643	183		TRKB	171.357	183		BRSK1	149.536	183		IR	169.643	183		FLT1/VEGFR1	148.036	183		STK25/YSK1	151.571	183		GRK6
	STK25/YSK1	173.393	184		IGF1R	160.643	184		TGFBR2	177.393	184		TBK1	164.393	184		TRKC	151.192	184		PKCb1	163.321	184		CDK2/cyclin E	161.607	184		HIPK3	172.464	184		MLCK/MYLK	150.214	184		CAMKK2	169.964	184		IR	148.714	184		EPHA4	152.107	184		PHKg2
	LYN B	173.857	185		FES/FPS	160.964	185		WEE1	178.286	185		MARK1	164.821	185		PAK4	153.393	185		PKCnu/PRKD3	163.571	185		c-SRC	161.786	185		JNK3	173.893	185		DYRK2	151.5	185		LRRK2	172.714	185		AKT2	148.857	185		TAOK3/JIK	153.25	185		EPHA2
	CK2a	175.036	186		P38b/MAPK11	161.107	186		P38g	178.321	186		CDK4/cyclin D3	165.107	186		RSK1	154.357	186		CDK7/cyclin H	164.071	186		IRR/INSRR	163.321	186		ALK	174.038	186		TBK1	151.786	186		CK1g1	172.821	186		PKCd	148.857	186		HIPK4	154.179	186		IKKe/IKBKE
	DAPK1	176.964	187		NLK	161.286	187		PIM2	178.75	187		FRK/PTK5	165.5	187		DYRK1B	154.714	187		MELK	165.643	187		RAF1	164.815	187		IRR/INSRR	175.5	187		JAK1	152.889	187		RSK3	173.536	187		PAK5	149.429	187		MST4	154.75	187		NEK4
	ABL1	177.19	188		c-MET	161.321	188		CAMK1d	179.679	188		IRR/INSRR	165.5	188		ULK1	155.643	188		CAMK2d	168.321	188		Haspin	165.714	188		STK39/STLK3	176.964	188		PDK1/PDPK1	153.321	188		PAK4	173.964	188		FES/FPS	153.036	188		CAMK2b	154.821	188		COT1/MAP3K8
	NEK3	177.25	189		CDK4/cyclin D1	161.786	189		BMX/ETK	180.357	189		BRK	165.75	189		CAMK1d	156.071	189		TRKC	169.192	189		HIPK2	166.821	189		PKCg	177.393	189		MKK6	154.214	189		MLK2/MAP3K10	174.5	189		DCAMKL2	153.071	189		MNK1	156.357	189		SIK2
	SRPK2	177.25	190		WNK3	162.179	190		NLK	183.536	190		SLK/STK2	165.75	190		CK1a1	157.107	190		CK2a	169.821	190		CLK2	167.286	190		PAK1	177.75	190		DAPK2	154.5	190		SNARK/NUAK2	175.857	190		SNARK/NUAK2	154.143	190		PKCeta	156.393	190		CK2a
	PAK2	177.607	191		PKG2/PRKG2	166.071	191		CDK9 cyclin K	183.857	191		IRAK1	166.679	191		EGFR	158.214	191		TAOK3/JIK	171.071	191		DCAMKL2	167.321	191		CK1d	178.036	191		DYRK1/DYRK1A	154.75	191		CDK4/cyclin D3	177.75	191		NEK1	157.786	191		ASK1/MAP3K5	158	191		EPHA1
	MSK1/RPS6KA5	179.857	192		LKB1	166.143	192		FGFR1	186.464	192		PIM2	167.214	192		Haspin	159.179	192		SYK	173.714	192		CLK4	168.107	192		PDK1/PDPK1	178.143	192		LKB1	156.179	192		CAMK1a	177.857	192		c-MET	158.714	192		CDK2/cyclin E	159.179	192		CDK4/cyclin D1
	CDK7/cyclin H	180.107	193		IRR/INSRR	166.857	193		ACK1	186.536	193		HGK MAP4K4	168.5	193		RSK2	159.429	193		PHKg1	175.036	193		IR	168.321	193		P38a/MAPK14	178.607	193		PAK4	157.679	193		MRCKa/CDC42BPA	182.75	193		MST3/STK24	159.5	193		TLK2	162.286	193		PKCzeta
	HIPK4	181.393	194		DCAMKL2	167.964	194		OSR1/OXSR1	187.75	194		FGFR1	169.464	194		PKA	160.214	194		CDK4/cyclin D1	176.357	194		EPHA5	169.393	194		DRAK1/STK17A	179.821	194		PIM3	157.714	194		PKG2/PRKG2	182.857	194		CDK4/cyclin D1	159.821	194		MRCKa/CDC42BPA	163.071	194		PYK2
	MRCKb/CDC42BPB	186	195		MRCKb/CDC42BPB	168.25	195		Aurora A	187.815	195		TYK2	169.474	195		DYRK3	161.821	195		ROCK2	178.036	195		BRK	173	195		PIM2	180.536	195		RON/MST1R	158.357	195		RSK1	184.143	195		BRAF	161.296	195		Haspin	165.714	195		MEKK3
	IR	186.821	196		PAK5	168.464	196		BTK	187.821	196		MST3/STK24	169.821	196		EPHB4	162.857	196		CAMK2b	178.714	196		TRKA	174.857	196		IKKe/IKBKE	181.036	196		IRR/INSRR	158.464	196		NEK1	185.821	196		CAMK2g	162.857	196		ULK2	165.857	196		PKG1a
	PKCeta	187.536	197		DYRK1B	168.536	197		PKCb1	188.179	197		GCK MAP4K2	172.321	197		DYRK4	163.143	197		IRAK1	179	197		LKB1	175.286	197		NEK1	182.25	197		CAMK4	161.571	197		GRK6	186.643	197		PKG1b	163.393	197		EPHA2	167.5	197		TLK2
	RON/MST1R	187.786	198		MST3/STK24	173.357	198		STK39/STLK3	189.75	198		MELK	174.357	198		CDK9/cyclin T1	164.429	198		PKCeta	180.071	198		PKCg	180.893	198		DCAMKL2	184.464	198		MAPKAPK3	161.75	198		DYRK1/DYRK1A	188.036	198		RAF1	163.778	198		NEK9	168.214	198		IRR/INSRR
	CK2a2	187.857	199		CAMK1d	173.75	199		CK1d	190.25	199		MNK2	174.393	199		JNK3	169.25	199		MST4	180.75	199		MLK2/MAP3K10	183.536	199		SRPK2	185.107	199		MUSK	162.5	199		NEK3	188.179	199		STK16	166.964	199		DAPK2	171.107	199		CSK
	CAMK1d	190	200		AKT2	174.179	200		CK1epsilon	192.321	200		PKCmu/PRKD1	175.893	200		MYO3b	169.821	200		DRAK1/STK17A	182.214	200		TAOK3/JIK	184.321	200		PAK4	185.643	200		CAMKK2	163.321	200		SGK2	188.5	200		MEKK2	167.143	200		CDK4/cyclin D3	171.964	200		c-MET
	PLK3	190.357	201		MSK2/RPS6KA4	175.464	201		JNK1	192.321	201		MARK2/PAR-1Ba	178.679	201		MNK2	170.286	201		ITK	182.25	201		NEK9	186.5	201		MST1/STK4	188.286	201		ZAP70	164.357	201		MUSK	189.25	201		TTK	168.143	201		PRKX	175.429	201		TAOK3/JIK
	LOK/STK10	192.25	202		TTK	175.75	202		RET	193.192	202		PAK6	182.571	202		SRPK1	170.679	202		MARK1	182.821	202		ALK2/ACVR1	186.714	202		PKCnu/PRKD3	188.929	202		JAK2	166.333	202		CDK5/p25	189.643	202		c-MER	168.25	202		SGK2	175.821	202		STK39/STLK3
	FMS	192.786	203		JNK2	176.893	203		CLK2	193.75	203		MINK/MINK1	182.821	203		MUSK	174.107	203		PHKg2	183.929	203		VRK1	189.036	203		HIPK2	193.143	203		HIPK2	166.429	203		VRK1	189.643	203		LKB1	169.179	203		NLK	177.929	203		BMX/ETK
	STK39/STLK3	192.893	204		CK1a1	177.286	204		RIPK2	195.25	204		MST4	182.893	204		CK1epsilon	174.786	204		TTK	184.357	204		CDK3/cyclin E	190.321	204		STK25/YSK1	194.286	204		CDK9/cyclin T1	167.25	204		CK1a1	189.75	204		CAMK2b	169.857	204		PBK/TOPK	177.964	204		MAPKAPK5/PRAK
	p70S6Kb/RPS6KB2	199.571	205		NEK3	177.286	205		NEK2	196.821	205		HIPK3	183.893	205		IRAK1	175.464	205		IRR/INSRR	185.036	205		FGFR1	191.214	205		PKCa	196.143	205		NIK/MAP3K14	167.857	205		RSK2	190.393	205		CK1g2	170.821	205		VRK1	179.607	205		NLK
	CK1a1	199.857	206		STK25/YSK1	177.571	206		Aurora B	197.393	206		FGR	185.893	206		EPHA7	176	206		CDK9/cyclin T1	186.821	206		EPHB2	194.286	206		MSSK1/STK23	196.964	206		AKT3	168.607	206		MRCKb/CDC42BPB	190.643	206		PASK	171	206		P38g	182	206		MAPKAPK3
	MEK2	201.037	207		TAOK1	180.036	207		ABL2/ARG	198.182	207		Aurora A	186.321	207		JNK1	176.714	207		JNK2	188.75	207		SNARK/NUAK2	194.286	207		ERK1	197.889	207		MYO3b	171.107	207		NIK/MAP3K14	190.786	207		IRR/INSRR	172.857	207		TGFBR2	182.429	207		HIPK4
	KDR/VEGFR2	203.536	208		CDK5/p25	181.036	208		FGFR4	198.25	208		PHKg1	187.857	208		TIE2/TEK	176.893	208		PYK2	190.154	208		BTK	197.143	208		BRSK1	198.821	208		PKG2/PRKG2	172.179	208		ROCK1	193.821	208		EPHA1	173.571	208		MEKK2	182.9	208		TGFBR2
	JNK3	203.964	209		NIK/MAP3K14	182.857	209		FLT4/VEGFR3	201.231	209		LYN	190.036	209		FAK/PTK2	182.571	209		MARK3	191.036	209		ABL1	197.714	209		NEK2	199.071	209		FAK/PTK2	172.679	209		PKA	196.714	209		SRPK1	174.25	209		PKG1b	185.821	209		DYRK3
	DYRK3	204.179	210		PKG1b	183.393	210		PKCeta	201.893	210		PKCtheta	191.25	210		FGFR3	183.75	210		PLK1	191.607	210		TTK	202.571	210		SNARK/NUAK2	199.357	210		GSK3a	173	210		CDK2/cyclin A	197.893	210		TAOK3/JIK	174.857	210		AKT3	186.321	210		SGK2
	IGF1R	204.25	211		ZAP70	184.036	211		PKCzeta	204.214	211		STK33	193.25	211		ROCK2	184.143	211		SNARK/NUAK2	192.357	211		EPHA6	203.179	211		PKG1b	200.5	211		ASK1/MAP3K5	173.071	211		DAPK1	198.821	211		TAOK2/TAO1	179.929	211		EPHA3	186.464	211		ULK2
	BRK	204.393	212		MEKK2	187.85	212		c-MER	204.321	212		FER	193.37	212		CAMKK2	184.25	212		TAK1	193.036	212		FGFR3	204.25	212		IGF1R	200.571	212		TAOK1	174.429	212		CDK9 cyclin K	199.321	212		MSSK1/STK23	181.143	212		PKCiota	186.536	212		CAMK2b
	CDK3/cyclin E	207.286	213		CDK9/cyclin T1	188.071	213		ROCK1	205.143	213		HCK	194.75	213		STK39/STLK3	186.536	213		GSK3b	196.214	213		TSSK2	204.25	213		MEK1	200.815	213		SGK1	174.5	213		JAK3	203	213		PKCeta	182.786	213		PAK4	186.929	213		VRK1
	RIPK2	208.893	214		CAMK1a	188.143	214		PKCiota	205.536	214		PKG2/PRKG2	194.857	214		HIPK2	186.607	214		MLCK/MYLK	196.821	214		EPHA2	204.857	214		SGK2	204.643	214		TTK	174.607	214		AKT3	203.25	214		PKA	183.393	214		NEK4	188.571	214		ZIPK/DAPK3
	FLT1/VEGFR1	211.5	215		SRPK2	188.286	215		EPHA1	207.393	215		CDK5/p25	195.679	215		LCK	187.357	215		GRK6	198.107	215		MAPKAPK3	205.786	215		MST2/STK3	207.75	215		MEKK3	174.95	215		CK1g2	204.179	215		MYO3b	183.821	215		SNARK/NUAK2	190.179	215		ALK1/ACVRL1
	IKKa/CHUK	211.571	216		MST4	188.393	216		KHS MAP4K5	208.393	216		PKCeta	196.571	216		c-MER	187.679	216		TBK1	198.357	216		MEK1	208.741	216		MEKK3	207.9	216		ERK2 MAPK1	175.222	216		WEE1	204.286	216		PLK1	184	216		TTK	190.5	216		SNARK/NUAK2
	COT1/MAP3K8	213.429	217		ASK1/MAP3K5	188.786	217		JNK3	208.786	217		KHS MAP4K5	196.857	217		PKCiota	191	217		MSK1/RPS6KA5	198.429	217		MST4	209.107	217		BRSK2	208.143	217		CAMK2b	182.857	217		MAPKAPK3	205.143	217		ASK1/MAP3K5	184.429	217		CDK3/cyclin E	191.321	217		RAF1
	PLK1	214.643	218		PKCb1	188.857	218		FYN	211	218		PKN1/PRK1	199.357	218		c-MET	191.429	218		Aurora B	200.357	218		MRCKa/CDC42BPA	209.857	218		MARK2/PAR-1Ba	209	218		DAPK1	183.036	218		NEK11	207.643	218		PAK4	186.714	218		PLK3	194.464	218		DYRK4
	CK1d	216	219		NEK9	194.321	219		MYO3b	212.071	219		p70S6Kb/RPS6KB2	199.929	219		ROS/ROS1	192.071	219		MST3/STK24	201.571	219		BLK	209.893	219		SGK1	213.071	219		PKCa	184.036	219		HIPK2	210	219		ROCK2	188.75	219		TAOK2/TAO1	196.464	219		ZAP70
	c-MET	216.821	220		CDK4/cyclin D3	197.25	220		CDK9/cyclin T1	212.179	220		MLCK/MYLK	200.179	220		CLK1	193.143	220		SGK1	202.286	220		MYO3b	210.393	220		PKD2/PRKD2	213.786	220		PRKX	185.429	220		IGF1R	211.929	220		SGK2	189.714	220		IGF1R	196.5	220		CAMK1d
	c-Kit	217.25	221		TGFBR2	198.643	221		COT1/MAP3K8	213.357	221		MARK4	200.571	221		PKCg	194.643	221		PIM3	206.571	221		JNK2	211.071	221		GRK4	214.429	221		PKN1/PRK1	185.786	221		GRK7	215.214	221		MAPKAPK5/PRAK	190	221		JNK2	198.429	221		JNK2
	OSR1/OXSR1	217.321	222		NEK4	199.679	222		Aurora C	214.519	222		CAMKK2	201	222		ERBB2/HER2	196.5	222		LRRK2	206.821	222		WNK3	212.143	222		PASK	220.321	222		ULK3	187.107	222		p70S6K/RPS6KB1	217	222		MST4	191.893	222		PKCg	198.571	222		CK2a2
	PIM3	218.071	223		PKCiota	199.679	223		CTK MATK	214.964	223		CHK2	203.25	223		AXL	197.893	223		Aurora A	207.593	223		SGK2	212.464	223		CAMK2b	220.893	223		JAK3	187.278	223		CDK7/cyclin H	217.357	223		ROCK1	193.107	223		CDK7/cyclin H	199.036	223		PLK1
	PKCb2	218.179	224		PRKX	199.857	224		ERBB2/HER2	215.036	224		YES/YES1	203.464	224		SLK/STK2	198.429	224		PKCepsilon	208	224		Aurora B	212.786	224		PKCiota	221.607	224		NEK4	187.929	224		CLK2	217.643	224		FRK/PTK5	195.036	224		TAOK1	200.643	224		DAPK2
	CK1epsilon	220.286	225		P38a/MAPK14	200.179	225		EPHB1	215.107	225		LYN B	204.238	225		MST4	199.107	225		CAMKK1	208.107	225		NEK1	213.536	225		MST3/STK24	222.143	225		MEKK2	188.05	225		CK1g3	218.214	225		CK2a	195.286	225		PKCzeta	201.643	225		P38b/MAPK11
	PASK	220.464	226		MKK6	202.536	226		MEK2	216.185	226		CDK1/cyclin B	204.5	226		KHS MAP4K5	200.036	226		PKCa	209.571	226		WEE1	214.464	226		PYK2	222.385	226		MST3/STK24	188.286	226		CDK3/cyclin E	219.429	226		CDK3/cyclin E	195.857	226		DCAMKL2	202	226		CTK MATK
	PAK5	221.143	227		PKCg	202.786	227		c-SRC	216.5	227		GRK7	205.25	227		MNK1	200.786	227		FER	210.296	227		STK25/YSK1	219.643	227		IR	222.893	227		PYK2	188.423	227		PKG1b	220.857	227		DYRK3	197.714	227		PLK1	202.536	227		TAOK2/TAO1
	HIPK2	223.714	228		SNARK/NUAK2	202.929	228		EPHB4	216.821	228		SGK1	205.429	228		p70S6Kb/RPS6KB2	202.893	228		STK22D/TSSK1	211.857	228		MAPKAPK5/PRAK	219.964	228		TBK1	227.036	228		NEK9	191.929	228		PKN2/PRK2	221.179	228		CDK4/cyclin D3	199	228		CDK1/cyclin A	202.857	228		EPHA8
	CK1g1	225.75	229		STK39/STLK3	203.071	229		SLK/STK2	218.393	229		LKB1	205.536	229		TAOK2/TAO1	205.214	229		p70S6K/RPS6KB1	212.536	229		ALK1/ACVRL1	221.643	229		AKT2	227.214	229		PKG1b	193.964	229		PAK1	223.714	229		PLK3	200.643	229		TIE2/TEK	203.464	229		TAOK1
	MAPKAPK3	225.75	230		PKCeta	204.321	230		DYRK4	218.75	230		MSK2/RPS6KA4	209.714	230		Aurora A	205.571	230		CLK3	213.071	230		TGFBR2	221.643	230		DYRK4	227.393	230		PKCd	194.857	230		COT1/MAP3K8	223.893	230		IGF1R	201.5	230		p70S6Kb/RPS6KB2	204.75	230		CAMK2g
	MEK1	226.481	231		ROCK2	204.821	231		EPHB2	219.679	231		BRSK1	210.143	231		DYRK1/DYRK1A	208.393	231		CDK1/cyclin A	214.714	231		ERBB4/HER4	225.321	231		MLK2/MAP3K10	228.25	231		HIPK4	197.107	231		CDK1/cyclin B	224.143	231		TGFBR2	204.429	231		MLK2/MAP3K10	206.393	231		DAPK1
	CDK9/cyclin T1	227.643	232		SGK2	206.286	232		FGR	220.643	232		ABL2/ARG	211.591	232		PKG1a	208.821	232		CDK9 cyclin K	215.107	232		NEK2	226.393	232		ZAP70	229.25	232		p70S6K/RPS6KB1	197.429	232		CDK2/cyclin E	226.286	232		MLK2/MAP3K10	207.571	232		MKK6	207.25	232		PKCiota
	AKT2	228.5	233		CDK1/cyclin B	206.357	233		EPHB3	220.857	233		CAMK2d	212.607	233		BRAF	209.593	233		TRKA	215.893	233		FGFR4	226.571	233		ULK2	229.5	233		MST4	197.857	233		PLK1	227.071	233		FGFR4	207.857	233		RAF1	208.63	233		STK25/YSK1
	CAMK1a	232.393	234		GRK6	207	234		ALK2/ACVR1	221.321	234		CDK2/cyclin E	213.5	234		LRRK2	210.679	234		MEKK3	218.25	234		TAOK1	227.321	234		CHK1	230.393	234		JNK3	198.5	234		NEK4	227.214	234		HIPK4	208.357	234		DDR2	208.821	234		P38a/MAPK14
	FGFR4	234.5	235		CAMK4	209.607	235		CK2a2	222.179	235		MSK1/RPS6KA5	215.107	235		CK1g3	210.893	235		MARK2/PAR-1Ba	220.071	235		OSR1/OXSR1	227.607	235		CAMK2g	230.643	235		PAK1	198.571	235		AKT2	228.214	235		CDK1/cyclin A	208.464	235		CK2a	208.929	235		IKKb/IKBKB
	EPHB1	234.821	236		RON/MST1R	209.75	236		c-MET	223.071	236		PKCa	215.321	236		BRK	210.964	236		LKB1	220.179	236		KDR/VEGFR2	229.036	236		OSR1/OXSR1	232.857	236		PKCg	199.107	236		PLK3	228.786	236		ALK1/ACVRL1	209.036	236		DAPK1	209.036	236		BRAF
	SRMS	235.536	237		NEK1	210.607	237		EGFR	223.964	237		CHK1	217.143	237		FLT4/VEGFR3	211.269	237		PKG2/PRKG2	221.286	237		ERK2 MAPK1	229.222	237		PKCzeta	235.286	237		MLK2/MAP3K10	199.143	237		MSK2/RPS6KA4	229.071	237		NEK3	210.071	237		ZAP70	209.393	237		CDK3/cyclin E
	EPHA7	235.893	238		MEK2	211.259	238		AXL	225.179	238		RET	217.192	238		PRKX	211.75	238		MEKK2	222.5	238		LIMK1	230.429	238		MSK1/RPS6KA5	235.321	238		MSK2/RPS6KA4	200.893	238		CTK MATK	229.607	238		TAOK1	211.75	238		STK39/STLK3	211.143	238		PDK1/PDPK1
	TLK2	236.857	239		CDK2/cyclin E	213.286	239		EPHA5	225.75	239		ARK5/NUAK1	219.679	239		RET	214.577	239		FAK/PTK2	223.179	239		RON/MST1R	230.643	239		PKN2/PRK2	235.393	239		DCAMKL2	202.143	239		MSK1/RPS6KA5	230.536	239		BMX/ETK	215.25	239		CK2a2	212.357	239		MKK6
	PDGFRa	237.571	240		PAK2	215.464	240		LOK/STK10	226.643	240		ROS/ROS1	221.464	240		CK1d	216.679	240		CDK4/cyclin D3	223.786	240		TAOK2/TAO1	231.821	240		RSK3	235.929	240		IGF1R	204.786	240		MAPKAPK5/PRAK	231.036	240		PIM2	216.179	240		ROCK2	212.643	240		CDK4/cyclin D3
	CK1g3	237.679	241		VRK1	216.429	241		FGFR3	226.929	241		ITK	222.964	241		AKT3	219.321	241		ULK3	223.893	241		ERK1	232.37	241		PKG2/PRKG2	237.607	241		PKCtheta	205.821	241		JNK2	232.286	241		CK2a2	216.857	241		MAPKAPK3	213.929	241		CDK1/cyclin A
	MAPKAPK5/PRAK	238.643	242		PASK	221.25	242		PKCg	228.929	242		BMX/ETK	223.357	242		CK1g1	221.179	242		GSK3a	224.464	242		LCK	233.071	242		PKCmu/PRKD1	238.786	242		ROCK1	207.321	242		SRPK1	233.393	242		CDK7/cyclin H	219.429	242		PDK1/PDPK1	215.714	242		TTK
	EPHA1	240.714	243		PIM2	221.571	243		ZAK/MLTK	229.643	243		PKCd	223.893	243		PKCzeta	221.821	243		MLK3/MAP3K11	225.857	243		DYRK4	234.786	243		ITK	239.536	243		GSK3b	209.679	243		ERK2 MAPK1	234.148	243		CSK	219.786	243		PAK2	217.143	243		MLK2/MAP3K10
	FRK/PTK5	242.5	244		CDK3/cyclin E	222.321	244		YES/YES1	230.857	244		c-SRC	224.5	244		CLK2	223.036	244		PKCb2	227.821	244		EPHA1	234.786	244		FER	240.074	244		CDK7/cyclin H	212.179	244		ROCK2	235.607	244		PAK2	219.821	244		DYRK3	219.286	244		TIE2/TEK
	CTK MATK	243.036	245		ROCK1	222.714	245		HIPK4	234.821	245		TRKC	225.808	245		p70S6K/RPS6KB1	223.75	245		TRKB	228.536	245		EPHA8	237.929	245		ROCK2	241.214	245		TAOK3/JIK	213.429	245		GSK3b	237.821	245		PKN2/PRK2	221	245		c-MET	219.607	245		CDK7/cyclin H
	PKCa	243.107	246		RIPK5	222.75	246		KDR/VEGFR2	236.179	246		MST2/STK3	226.036	246		MEK1	226.407	246		Aurora C	230.741	246		FMS	238.964	246		FAK/PTK2	243.5	246		CDK3/cyclin E	213.571	246		MST3/STK24	239.964	246		CAMK4	223.036	246		PASK	221	246		NEK1
	MRCKa/CDC42BPA	243.393	247		JNK3	224.964	247		EPHA3	236.429	247		PKCb1	230.071	247		PKCtheta	226.929	247		CAMKK2	232.179	247		Aurora C	239.259	247		CAMK2a	243.857	247		DYRK4	214.25	247		NEK2	240.179	247		CTK MATK	223.429	247		ALK2/ACVR1	225.464	247		MEKK2
	MNK1	243.607	248		MSSK1/STK23	229.071	248		ALK1/ACVRL1	236.607	248		ACK1	230.679	248		MEK2	228.333	248		PKCd	234.321	248		FGFR2	240.357	248		ULK1	244.286	248		CDK4/cyclin D3	215.071	248		STK25/YSK1	241.286	248		MRCKa/CDC42BPA	224.714	248		NEK3	226.786	248		OSR1/OXSR1
	PKCb1	244.464	249		MEK1	229.741	249		BRAF	237.889	249		PIM3	231.429	249		CLK4	230.071	249		MLK1/MAP3K9	235.071	249		STK39/STLK3	241.179	249		LRRK2	244.643	249		STK25/YSK1	215.821	249		CDK9/cyclin T1	241.393	249		WNK3	226.786	249		ROCK1	230.75	249		IGF1R
	MYO3b	245.75	250		MLK2/MAP3K10	230.143	250		EPHA2	238.643	250		PKCepsilon	231.929	250		CK1g2	230.679	250		CDK6/cyclin D1	235.357	250		P38b/MAPK11	242.429	250		MST4	246.429	250		CAMK2g	218.036	250		PAK2	244.071	250		PKCiota	227.429	250		IKKb/IKBKB	231.75	250		PBK/TOPK
	CK1g2	247	251		PKA	232.714	251		EPHA4	239.286	251		SYK	232.357	251		PKCepsilon	231.179	251		MSK2/RPS6KA4	235.429	251		EPHA4	243.643	251		PAK2	246.643	251		IKKa/CHUK	220.143	251		PASK	244.929	251		NEK4	227.75	251		CAMK4	232.286	251		PAK2
	P38g	247.464	252		NEK11	232.786	252		MEK1	242.444	252		BLK	232.643	252		PIM1	231.679	252		CDK2/cyclin E	237.107	252		Aurora A	245.185	252		Aurora B	247.464	252		PKCzeta	220.5	252		CK2a	245.893	252		CAMK1d	227.929	252		MRCKb/CDC42BPB	232.643	252		DCAMKL2
	NEK11	249.464	253		CK2a2	233.75	253		EPHA8	245.25	253		CLK3	232.857	253		EPHA6	231.714	253		BRSK1	238.107	253		JNK3	245.25	253		GRK6	248.607	253		ERK1	221.333	253		PKCg	246.679	253		COT1/MAP3K8	229.25	253		EPHA8	234.179	253		NEK11
	EPHA3	249.536	254		DAPK1	234.286	254		P38b/MAPK11	245.786	254		CDK6/cyclin D1	233.286	254		ROCK1	232.321	254		ROCK1	238.75	254		MRCKb/CDC42BPB	245.714	254		JNK1	248.643	254		GRK6	222.786	254		PKCd	247.036	254		PBK/TOPK	231.286	254		NEK11	236.929	254		P38g
	EPHA6	250.321	255		CK1g2	236.714	255		ABL1	246.238	255		TRKA	233.857	255		ERBB4/HER4	232.571	255		PKCmu/PRKD1	239.75	255		P38a/MAPK14	246.714	255		MEKK2	248.65	255		IR	223.464	255		DYRK4	247.214	255		VRK1	231.321	255		MEK2	237.148	255		PKG1b
	PKA	250.571	256		NEK2	238.857	256		NEK11	248.107	256		MST1/STK4	235.179	256		PKCeta	233.214	256		CDK6/cyclin D3	241.643	256		FLT1/VEGFR1	248.714	256		TYK2	248.889	256		CDK1/cyclin A	224.036	256		STK39/STLK3	249.357	256		NEK9	238.75	256		BRAF	239.926	256		ASK1/MAP3K5
	ERBB2/HER2	251.821	257		CDK7/cyclin H	242.143	257		FLT1/VEGFR1	249.714	257		CDK2/cyclin A	236.143	257		LOK/STK10	234.893	257		CHK1	244	257		NEK11	249.5	257		Aurora C	249.037	257		PIM1	227	257		GSK3a	250.821	257		MEK2	239.926	257		PKN2/PRK2	240.393	257		IKKa/CHUK
	EPHA2	252.857	258		MAPKAPK3	242.714	258		BLK	250.321	258		TRKB	236.714	258		FLT3	235.192	258		ULK1	244.857	258		PDGFRa	252.381	258		p70S6Kb/RPS6KB2	254.143	258		CK2a2	228.929	258		JNK1	252.929	258		MAPKAPK3	240.679	258		NEK1	240.821	258		MEK2
	EPHB2	253.607	259		CK1g1	244	259		FGFR2	250.357	259		p70S6K/RPS6KB1	237.25	259		PDGFRb	237.222	259		MST2/STK3	245.036	259		P38g	252.536	259		TRKA	254.893	259		GRK7	232.571	259		CDK1/cyclin A	252.964	259		RON/MST1R	248.357	259		MAPKAPK5/PRAK	241.464	259		JNK1
	TIE2/TEK	255.75	260		SRPK1	246.786	260		RAF1	250.481	260		FYN	242.607	260		RAF1	239.259	260		MARK4	246.393	260		IKKa/CHUK	252.643	260		p70S6K/RPS6KB1	256.107	260		HIPK3	233.036	260		P38g	253.464	260		STK25/YSK1	249.571	260		WEE1	242.286	260		WEE1
	EPHB3	256.679	261		CK2a	249.107	261		ULK3	251.071	261		PKCb2	244.25	261		ULK3	239.75	261		PKN1/PRK1	247.464	261		STK16	253.107	261		Aurora A	256.667	261		RIPK5	238.607	261		PKCzeta	254.786	261		STK39/STLK3	250.071	261		JNK3	243.536	261		ROCK2
	ERBB4/HER4	257.929	262		p70S6Kb/RPS6KB2	250.821	262		HCK	251.429	262		CDK9 cyclin K	247.107	262		KDR/VEGFR2	240.607	262		ARK5/NUAK1	250.679	262		EPHB3	254.893	262		PKCb1	257.107	262		NEK2	239.821	262		SRPK2	254.821	262		NIK/MAP3K14	250.893	262		RIPK5	248.321	262		NEK9
	BRAF	258.259	263		PAK1	251.643	263		PDGFRb	254.074	263		BRSK2	247.821	263		ARAF	242	263		CDK5/p25	250.893	263		FRK/PTK5	255.679	263		RSK1	258.464	263		ROCK2	240.179	263		p70S6Kb/RPS6KB2	259.5	263		HIPK2	251.964	263		PKA	248.536	263		PKN2/PRK2
	ARAF	258.407	264		CDK1/cyclin A	251.964	264		LYN	254.393	264		CDK5/p35	248	264		Aurora B	243.214	264		CHK2	251.259	264		COT1/MAP3K8	256.071	264		JNK2	258.679	264		PKCiota	240.786	264		PKCepsilon	259.75	264		WEE1	252.607	264		EPHB3	251.321	264		PRKX
	EPHA5	260.607	265		WEE1	252.357	265		TIE2/TEK	255.357	265		MLK3/MAP3K11	248.607	265		Aurora C	244.63	265		BRSK2	251.536	265		ARAF	261.593	265		MSK2/RPS6KA4	259.179	265		ZIPK/DAPK3	247.214	265		PKCtheta	260.571	265		PAK1	254.643	265		MEK1	251.556	265		MEK1
	P38a/MAPK14	261	266		CTK MATK	253.429	266		SRMS	257.286	266		CAMKK1	249.071	266		PKCb2	245.393	266		CDK1/cyclin B	255.536	266		CTK MATK	262.321	266		RSK4	260.214	266		OSR1/OXSR1	248.893	266		PKCiota	261.036	266		SRMS	256.607	266		DYRK4	252.321	266		p70S6Kb/RPS6KB2
	PKCg	261.714	267		PKN2/PRK2	253.857	267		BRK	258.357	267		MLCK2/MYLK2	249.25	267		PIM2	246.143	267		GRK7	256.286	267		BMX/ETK	262.464	267		RSK2	260.429	267		PLK3	249	267		MST4	262.143	267		RIPK5	256.821	267		NEK2	253.321	267		ROCK1
	P38b/MAPK11	263.214	268		MAPKAPK5/PRAK	258.071	268		LYN B	261	268		CDK6/cyclin D3	252.107	268		PIM3	247.179	268		RSK3	256.75	268		BRAF	262.556	268		JAK3	261.333	268		MSK1/RPS6KA5	249.071	268		JNK3	262.429	268		MRCKb/CDC42BPB	258.321	268		P38a/MAPK14	254.107	268		TSSK2
	PKCiota	264.214	269		CK1g3	259.393	269		EPHA6	261.5	269		PIM1	252.929	269		DDR2	249.321	269		RSK1	258.786	269		SRMS	264.857	269		ULK3	264.036	269		PAK2	249.964	269		OSR1/OXSR1	264.821	269		ERK1	258.444	269		P38b/MAPK11	256.071	269		JNK3
	EPHA4	264.893	270		ERK1	259.407	270		ARAF	262.519	270		MLK1/MAP3K9	257.214	270		FLT1/VEGFR1	250.143	270		CDK2/cyclin A	260	270		HIPK4	264.929	270		PKCeta	265.393	270		PKCeta	253.643	270		PIM1	265.179	270		JNK3	261.143	270		PAK1	259.357	270		RIPK5
	EPHB4	265.821	271		COT1/MAP3K8	261	271		CSK	262.75	271		GSK3a	259.036	271		c-Kit	251.679	271		CAMK2a	260.464	271		EPHA3	264.964	271		PKN1/PRK1	266.464	271		PASK	260.357	271		ZAP70	266.607	271		ZAP70	261.929	271		ERK1	262.037	271		RON/MST1R
	EGFR	266.036	272		IKKa/CHUK	265.143	272		P38a/MAPK14	265.357	272		GSK3b	259.321	272		PKCb1	253.357	272		CDK5/p35	261.25	272		PDGFRb	265.074	272		STK22D/TSSK1	269	272		PKCepsilon	263.179	272		PKCeta	266.643	272		OSR1/OXSR1	263.5	272		TSSK2	263.571	272		PAK1
	AKT3	268.107	273		ALK2/ACVR1	268.536	273		FRK/PTK5	266.036	273		RSK3	259.536	273		P38b/MAPK11	257.214	273		TYK2	262.889	273		JNK1	265.357	273		JAK1	269.111	273		PLK1	264.571	273		ULK3	267.036	273		JNK1	265.893	273		COT1/MAP3K8	268.536	273		ERK1
	PKCtheta	268.179	274		JNK1	269.214	274		LCK	268.357	274		TXK	259.821	274		PKCd	258.536	274		MST1/STK4	264.393	274		c-MET	266.107	274		ROCK1	269.143	274		PKCb1	265.607	274		IKKa/CHUK	267.429	274		NEK2	265.929	274		RON/MST1R	268.857	274		ALK2/ACVR1
	RAF1	269.222	275		PLK3	269.821	275		c-Kit	268.536	275		RSK1	261.393	275		HIPK4	261	275		RSK4	268.964	275		c-Kit	266.143	275		PKCb2	270.071	275		p70S6Kb/RPS6KB2	266.821	275		PIM3	271.75	275		DYRK4	267.321	275		JNK1	269.786	275		MRCKb/CDC42BPB
	EPHA8	270.393	276		OSR1/OXSR1	271.179	276		FMS	269.214	276		RSK2	261.643	276		FMS	262.643	276		JAK3	269	276		CSK	271.071	276		GRK7	270.857	276		SGK2	269.75	276		PIM2	272.107	276		ALK2/ACVR1	269.071	276		IKKa/CHUK	271.607	276		CAMK4
	PIM2	271.5	277		PLK1	272.679	277		ERBB4/HER4	269.857	277		BTK	262.464	277		PKCa	263.214	277		RSK2	269.821	277		DDR2	272.25	277		PKCd	272.464	277		PKCb2	270.429	277		PKCa	272.643	277		MEK1	270.593	277		OSR1/OXSR1	272.75	277		PKA
	PKCzeta	271.786	278		ERK2 MAPK1	273	278		PDGFRa	273.905	278		RSK4	267.643	278		P38a/MAPK14	264.821	278		JAK2	272.889	278		TIE2/TEK	272.786	278		PKCepsilon	274.464	278		CK2a	275	278		PKCb1	273.536	278		ERK2 MAPK1	273.519	278		ERK2 MAPK1	274.741	278		ERK2 MAPK1
	DDR2	276.536	279		DYRK4	273.179	279		DDR2	276.714	279		CAMK2a	269.821	279		PDGFRa	267.619	279		JAK1	277.833	279		ZAK/MLTK	274.107	279		JAK2	275.5	279		PIM2	276.857	279		PKCb2	276.286	279		IKKa/CHUK	276.536	279		CTK MATK	276.964	279		NEK2
[truncated: 14 more columns]

## Sheet: k-addicted human non-hema. c-l.
Kinase name, KS, relative KS and rank of human non-hematopoietic cell lines
Cell line/addicted kinase:	A204		PDGFRα		A375		BRAF		BT474		ERBB2		CHL-1		ERBB2		EBC-1		c-MET		HCC1954		ERBB2		HSC-2		EGFR		Kato III		FGFR2		MFM-223		FGFR2		MKN45		c-MET		NCI-H1703		PDGFRα		NCI-H358		EGFR		SK-MEL-28
	Kinase	K-Score	K-rank		Kinase	K-Score	K-rank		Kinase	K-Score	K-rank		Kinase	K-Score	K-rank		Kinase	K-Score	K-rank		Kinase	K-Score	K-rank		Kinase	K-Score	K-rank		Kinase	K-Score	K-rank		Kinase	K-Score	K-rank		Kinase	K-Score	K-rank		Kinase	K-Score	K-rank		Kinase	K-Score	K-rank		Kinase
	PDGFRa	1.38462	1		BRSK2	2.28571	1		ERBB2/HER2	1	1		ERBB2/HER2	1	1		ERBB2/HER2	1	1		ERBB2/HER2	1	1		ERBB2/HER2	1	1		FGFR2	1.15385	1		FGFR2	1.46154	1		c-MET	1.30769	1		FMS	1.14286	1		ERBB2/HER2	1.6	1		MEK2
	PDGFRb	1.69231	2		GSK3b	2.71429	2		EGFR	2	2		EGFR	2	2		c-MET	2.38462	2		EGFR	2	2		EGFR	2	2		RET	1.23077	2		TIE2/TEK	5.5	2		ULK2	2.92857	2		DDR2	1.57143	2		EGFR	2.5	2		IKKa/CHUK
	FMS	5.14286	3		TYK2	3.92857	3		ERBB4/HER4	3	3		ERBB4/HER4	3.3	3		EGFR	3.55556	3		ERBB4/HER4	3	3		ERBB4/HER4	3.9	3		FLT4/VEGFR3	3.14286	3		FGFR3	6.38462	3		COT1/MAP3K8	4.85714	3		PDGFRa	1.84615	3		JAK1	3.21429	3		MEK1
	KDR/VEGFR2	7.57143	4		PDGFRb	5.33333	4		COT1/MAP3K8	4.85714	4		BTK	5.85714	4		ERBB4/HER4	5.77778	4		ALK1/ACVRL1	4.42857	4		TGFBR2	4.78571	4		PDGFRb	4.83333	4		KDR/VEGFR2	8.5	4		ALK2/ACVR1	5.07143	4		PDGFRb	1.92308	4		IKKb/IKBKB	3.28571	4		MRCKb/CDC42BPB
	c-Kit	7.85714	5		SIK2	5.92857	5		CTK MATK	5.78571	5		LYN	5.85714	5		CTK MATK	6.92857	5		SRMS	5	5		MNK1	6.28571	5		DDR2	6.5	5		FGFR1	8.61538	5		NEK2	5.78571	5		FLT3	5	5		ERBB4/HER4	5.3	5		BRAF
	DDR2	8.14286	6		AXL	6.75	6		MNK1	7.64286	6		LYN B	5.91667	6		MEK1	9.42857	6		BRK	10.2857	6		ALK1/ACVRL1	10.5714	6		FGFR3	6.53846	6		DDR2	10.3571	6		DCAMKL2	6.21429	6		LCK	6.28571	6		ACK1	5.78571	6		RON/MST1R
	FLT4/VEGFR3	8.64286	7		CAMK2a	7.85714	7		MNK2	8.42857	7		RET	6.15385	7		AKT3	10	7		MNK1	10.9286	7		CDK5/p35	11.4286	7		FMS	6.71429	7		PDGFRa	11.5	7		ZAP70	7.5	7		c-Kit	7.07143	7		CLK3	8.35714	7		HIPK2
	FLT3	10.4615	8		MLK1/MAP3K9	8.21429	8		JNK3	8.64286	8		FLT3	8.15385	8		COT1/MAP3K8	10.7143	8		EPHA8	11.2143	8		SRMS	11.4286	8		MLK3/MAP3K11	7.28571	8		PDGFRb	12.6667	8		PRKX	7.85714	8		RET	7.69231	8		BMX/ETK	9.07143	8		FES/FPS
	RET	10.6923	9		GSK3a	8.57143	9		EPHB3	9.21429	9		MLK1/MAP3K9	8.21429	9		PIM2	10.7857	9		LYN B	12	9		NIK/MAP3K14	12.2143	9		KDR/VEGFR2	8	9		FLT1/VEGFR1	13.2143	9		ULK1	9.35714	9		FRK/PTK5	8	9		BTK	9.85714	9		OSR1/OXSR1
	FLT1/VEGFR1	11.2143	10		MLCK2/MYLK2	9.14286	10		PIM2	9.78571	10		MLK3/MAP3K11	9	10		AKT2	10.8571	10		RIPK2	12.0714	10		CDK4/cyclin D1	14	10		EPHA6	8.28571	10		FMS	14.4286	10		MAPKAPK3	11.2143	10		Aurora B	8.5	10		EPHA2	10	10		CAMK4
	CAMK2a	11.8571	11		CAMK2g	10.7857	11		EPHA6	10.6429	11		BLK	9.28571	11		EPHA8	11.3571	11		EPHB4	12.1429	11		RIPK2	14.5	11		FLT3	8.30769	11		FLT4/VEGFR3	15	11		CTK MATK	12.7143	11		LYN	8.71429	11		TXK	10.2143	11		RAF1
	CAMKK1	13	12		MLK3/MAP3K11	12.5	12		ARAF	11.8333	12		ABL1	11	12		DYRK4	11.5714	12		EPHA5	12.2143	12		ABL1	14.8333	12		TRKC	9	12		EPHA1	18.3571	12		RON/MST1R	12.7143	12		BLK	9.21429	12		JAK2	11.8571	12		ALK2/ACVR1
	Aurora B	13.9286	13		CLK3	12.8571	13		DYRK4	11.8571	13		AXL	11	13		ZAP70	13.3571	13		CSK	14.2857	13		EPHB4	14.9286	13		LYN	10	13		STK16	18.7857	13		MEK1	13.8571	13		LYN B	11.3077	13		BLK	12.8571	13		ASK1/MAP3K5
	PIM3	14.2143	14		MST1/STK4	13.2857	14		P38a/MAPK14	13.0833	14		SIK2	11.5	14		MAPKAPK3	15	14		EPHB2	15.2143	14		EPHA5	15.0714	14		PDGFRa	10.1667	14		c-SRC	18.8571	14		NLK	14.2143	14		MLK3/MAP3K11	11.5714	14		MLK1/MAP3K9	13	14		CDK4/cyclin D1
	p70S6K/RPS6KB1	14.4286	15		CDK6/cyclin D3	13.8571	15		AKT2	14.0714	15		CHK2	11.7857	15		PIM1	15.4286	15		LYN	18.8571	15		CDK1/cyclin B	15.3571	15		LYN B	10.6667	15		TYRO3 SKY	19	15		MKK6	14.2857	15		TRKC	12.0714	15		GSK3b	13.5714	15		ERK2 MAPK1
	KHS MAP4K5	14.5385	16		IKKb/IKBKB	14	16		EPHA8	14.9286	16		HCK	11.8571	16		NEK3	15.9286	16		ABL1	19.8333	16		CDK4/cyclin D3	15.4286	16		KHS MAP4K5	11.3846	16		EPHA3	20.0714	16		MAPKAPK5/PRAK	14.7143	16		BMX/ETK	12.1429	16		TYK2	14.2143	16		SGK2
	MLCK2/MYLK2	14.6429	17		BLK	15.0714	17		PKCzeta	15.1429	17		TYRO3 SKY	14.3333	17		RON/MST1R	17.7857	17		BLK	20.7143	17		EPHA2	15.4286	17		Aurora B	11.6429	17		ABL1	20.5833	17		AKT2	14.7857	17		FGFR2	12.25	17		JAK3	16	17		JNK3
	FGFR2	16.6667	18		TRKC	15.8571	18		BRK	15.5714	18		ACK1	14.9286	18		OSR1/OXSR1	18.5714	18		EPHA6	21.3571	18		EPHA4	16.2143	18		EPHA2	13.4286	18		TAOK2/TAO1	20.8571	18		ULK3	15.5714	18		ABL1	12.5385	18		RET	17.3077	18		STK25/YSK1
	TRKC	17.0714	19		ARK5/NUAK1	16.3571	19		P38g	17	19		TRKC	15.2143	19		EPHB3	18.7857	19		HCK	21.4286	19		CDK2/cyclin A	17.7143	19		Aurora A	14	19		c-Kit	22.3571	19		OSR1/OXSR1	16	19		KDR/VEGFR2	15	19		GSK3a	20.1429	19		PAK1
	FGFR3	17.25	20		JAK3	16.5	20		WEE1	19.2143	20		IKKb/IKBKB	15.3571	20		ULK3	18.8571	20		EPHA4	22.2857	20		LYN	17.7857	20		ARK5/NUAK1	14.3571	20		EPHA2	22.3571	20		MYO3b	16.5714	20		KHS MAP4K5	15.0769	20		LYN	20.3571	20		CDK7/cyclin H
	RSK4	18.9286	21		TRKB	16.5	21		BRAF	19.25	21		c-SRC	16	21		DAPK1	19	21		LCK	22.7857	21		ABL2/ARG	18	21		MLK1/MAP3K9	15.5714	21		TAOK3/JIK	22.3571	21		TAOK2/TAO1	17.0714	21		FLT4/VEGFR3	15.5	21		HCK	20.5	21		CTK MATK
	MLK3/MAP3K11	20.0714	22		ROS/ROS1	16.5714	22		RIPK2	19.2857	22		KHS MAP4K5	16	22		ZIPK/DAPK3	19	22		EPHA3	23.7857	22		YES/YES1	19.2143	22		BLK	15.8571	22		GSK3a	22.6429	22		PLK3	17.7143	22		ZAK/MLTK	15.5714	22		FYN	20.7143	22		DYRK3
	HIPK3	21.4286	23		HIPK3	17.5	23		RAF1	19.9167	23		TXK	16.1429	23		WEE1	19.2143	23		EPHB3	26.6429	23		SIK2	20.2857	23		SLK/STK2	18.7143	23		GSK3b	24.5714	23		TAOK1	18.2857	23		TIE2/TEK	17.25	23		EPHA5	20.8571	23		ALK1/ACVRL1
	PIM1	22.0714	24		RSK4	18	24		ZAP70	20.5	24		TYK2	16.2143	24		IKKa/CHUK	19.5	24		MNK2	28.3571	24		EPHA1	22.6429	24		RSK4	19.1429	24		ALK1/ACVRL1	25.4286	24		MEKK3	18.4286	24		YES/YES1	18.8571	24		CHK2	22.0714	24		TLK2
	RSK2	24.5	25		ABL1	18.3333	25		P38b/MAPK11	20.8333	25		PDGFRb	17.4167	25		EPHA6	20.4286	25		ABL2/ARG	28.5	25		BTK	24	25		FRK/PTK5	19.2857	25		IKKb/IKBKB	26.5714	25		P38g	18.4286	25		MLCK2/MYLK2	19.7143	25		MLK3/MAP3K11	22.8571	25		CLK2
	ARK5/NUAK1	25	26		FLT3	19	26		SRMS	21.1429	26		EPHA7	18.3571	26		EPHA1	20.6429	26		YES/YES1	30.4286	26		c-SRC	24.2143	26		LCK	20.2143	26		FRK/PTK5	29.0714	26		P38a/MAPK14	18.9167	26		CSK	20.7857	26		CDK5/p35	23.1429	26		MAPKAPK3
	FGFR1	25.5	27		BMX/ETK	19.0714	27		EPHB4	23.9286	27		SYK	18.5714	27		MYO3b	21.5714	27		EPHA1	30.5	27		MNK2	26	27		ABL1	20.25	27		ZAK/MLTK	29.1429	27		SNARK/NUAK2	19.2143	27		HIPK4	21.0714	27		LYN B	23.4167	27		TGFBR2
	ZAK/MLTK	25.8571	28		FAK/PTK2	19.9286	28		NEK11	24.6429	28		YES/YES1	20.1429	28		PKCg	22.5	28		EPHA7	31.1429	28		CDK5/p25	26.6429	28		MLCK2/MYLK2	21.9286	28		AXL	29.6154	28		GRK4	19.5	28		ABL2/ARG	22.9286	28		EPHB1	23.7857	28		ERK1
	MLK1/MAP3K9	26.0714	29		CHK1	22.5714	29		HIPK4	26	29		ARK5/NUAK1	20.7857	29		CAMK1a	22.9286	29		EPHA2	31.6429	29		BRK	26.8571	29		TIE2/TEK	22.25	29		KHS MAP4K5	30.0769	29		CK1d	19.8571	29		EPHB2	23.2143	29		IRR/INSRR	24.3571	29		CLK1
	HGK MAP4K4	26.3077	30		MST2/STK3	23.0714	30		JNK1	26	30		ABL2/ARG	22	30		RAF1	23.0833	30		CTK MATK	32.0714	30		BLK	27.3571	30		YES/YES1	22.4286	30		RET	30.7692	30		DYRK4	21.1429	30		MLK1/MAP3K9	25.7143	30		SYK	24.5714	30		MAPKAPK5/PRAK
	IKKe/IKBKE	26.9286	31		SYK	23.5	31		PKCg	26.7143	31		FGFR2	22.5	31		STK39/STLK3	23.5714	31		ALK2/ACVR1	32.2143	31		LOK/STK10	27.4286	31		FYN	23.0714	31		ARAF	32.3333	31		TSSK2	21.3571	31		FGR	25.9286	31		EPHB2	26.7143	31		DYRK1B
	PKCb2	27.5714	32		RET	23.6154	32		NEK3	26.9286	32		FYN	23.9286	32		MEK2	24.6429	32		BTK	32.6429	32		EPHA8	28.5714	32		LOK/STK10	23.2143	32		MLCK2/MYLK2	33.0714	32		ROCK1	21.8571	32		FYN	26.2857	32		TYK1/LTK	26.7143	32		SRMS
	CAMK2d	28.4286	33		STK16	24.3571	33		JNK2	27.2143	33		STK22D/TSSK1	24	33		EPHB1	25.0714	33		COT1/MAP3K8	34.2857	33		TYRO3 SKY	28.75	33		FLT1/VEGFR1	24.1429	33		STK25/YSK1	33.4286	33		DYRK3	23.9286	33		BTK	26.3571	33		c-SRC	27.3571	33		JNK1
	MSK1/RPS6KA5	28.5	34		EPHA2	24.7143	34		STK39/STLK3	27.4286	34		MLCK2/MYLK2	24.8571	34		EPHA3	25.2857	34		c-SRC	35.6429	34		LYN B	29.0833	34		BTK	24.4286	34		ABL2/ARG	33.5	34		WNK3	25.3571	34		HCK	27.3571	34		ABL2/ARG	28.9286	34		PKCiota
	LYN	29.5	35		DRAK1/STK17A	24.7857	35		MAPKAPK3	31	35		FGR	27.7857	35		NEK11	25.4286	35		ARAF	35.9167	35		NEK3	29.2143	35		MST1/STK4	25.1429	35		RAF1	34.8333	35		ROCK2	25.8571	35		ERBB4/HER4	28.3333	35		LIMK1	29.0714	35		ULK2
	RSK1	29.6429	36		ABL2/ARG	24.8571	36		AKT3	31.3571	36		LCK	28.7857	36		TYK1/LTK	26.7143	36		EPHB1	36.6429	36		OSR1/OXSR1	29.7857	36		FGFR1	27.5385	36		IGF1R	36.5	36		RIPK5	26.3571	36		c-SRC	28.3571	36		LKB1	29.7143	36		PKCzeta
	CHK2	30.3571	37		BTK	25.2143	37		CK1d	32.7857	37		Aurora B	29.4286	37		MNK1	27.8571	37		CDK9/cyclin T1	36.7143	37		EPHB1	30.1429	37		HCK	27.7857	37		EPHA4	39.7857	37		CK2a2	26.4286	37		TRKB	28.4286	37		SIK2	30.4286	37		TIE2/TEK
	LCK	30.4286	38		JAK2	25.3571	38		EPHB2	33.0714	38		LOK/STK10	29.7143	38		P38g	28.8571	38		LOK/STK10	38.0714	38		HCK	30.1429	38		AXL	28.1538	38		LCK	40.1429	38		MEK2	26.6429	38		EPHA8	29.3571	38		CDK2/cyclin A	31.1429	38		PLK1
	PKCtheta	30.5	39		TRKA	25.4286	39		EPHA7	34.2857	39		FMS	30	39		BRAF	29.3333	39		MRCKb/CDC42BPB	38.0714	39		MRCKb/CDC42BPB	30.3571	39		GSK3a	28.5714	39		FYN	40.8571	39		MRCKa/CDC42BPA	28.1429	39		ARAF	30.0833	39		EPHA4	31.5	39		IGF1R
	TRKA	30.8571	40		FYN	25.5714	40		MRCKa/CDC42BPA	34.7143	40		BMX/ETK	30.0714	40		PASK	30.8571	40		SIK2	38.3571	40		CDK3/cyclin E	32.3571	40		c-Kit	30.5	40		MST3/STK24	41	40		IKKa/CHUK	29	40		FLT1/VEGFR1	30.4286	40		FRK/PTK5	31.9286	40		DYRK2
	RSK3	31.6429	41		BRSK1	26.3571	41		MAPKAPK5/PRAK	35.2143	41		EPHA5	30.2143	41		WNK3	31.2857	41		TXK	39.2857	41		CAMK1a	33.2143	41		c-SRC	30.5714	41		ROS/ROS1	41.7143	41		NEK1	29.2143	41		EGFR	31	41		YES/YES1	33.5714	41		COT1/MAP3K8
	MINK/MINK1	32.7143	42		IRR/INSRR	26.8571	42		OSR1/OXSR1	35.4286	42		JAK1	30.8571	42		PKCzeta	32.5714	42		FRK/PTK5	41.1429	42		CDK2/cyclin E	33.5	42		TYK2	30.9286	42		CDK4/cyclin D1	41.9286	42		CDK4/cyclin D1	29.4286	42		EPHA6	31.5714	42		BRSK2	35.6429	42		CDK4/cyclin D3
	Aurora C	34.0714	43		CLK1	27.7143	43		VRK1	38	43		EPHA2	31.3571	43		DYRK3	33	43		SRPK2	41.8571	43		SLK/STK2	34.0714	43		GCK MAP4K2	32.2857	43		LYN	42.2857	43		ERK1	29.8571	43		TRKA	32.5714	43		EPHA8	35.8571	43		DCAMKL2
	ABL1	35.6923	44		CAMK2d	28.4286	44		Haspin	38.0714	44		ALK	31.7143	44		PKCtheta	33.7857	44		NLK	42.7857	44		ACK1	35.3571	44		TRKB	32.4286	44		LYN B	42.9167	44		c-MER	30.0714	44		AXL	32.6667	44		ARK5/NUAK1	36.4286	44		MRCKa/CDC42BPA
	MLCK/MYLK	36.1429	45		LYN	29	45		c-MET	38.1667	45		PYK2	32	45		IRAK1	33.9286	45		CK1a1	43.3571	45		CDK9/cyclin T1	36.2143	45		TYRO3 SKY	32.6154	45		LIMK1	43	45		Haspin	30.2857	45		LIMK1	33.2857	45		Aurora A	36.7143	45		DYRK4
	PKCb1	36.6429	46		CDK5/p35	29.0714	46		IKKa/CHUK	40.7857	46		MST1/STK4	32.0714	46		VRK1	34.6429	46		NEK2	43.5714	46		LCK	36.4286	46		FGR	33.6429	46		FGFR4	43.1667	46		PASK	30.2857	46		EPHA2	33.6429	46		ABL1	36.75	46		MKK6
	TRKB	37.2857	47		KHS MAP4K5	29.6923	47		NEK4	41.6429	47		EPHB4	32.5714	47		EPHA4	35.5	47		FGR	44.1429	47		EPHA7	37.0714	47		Aurora C	34.3571	47		MINK/MINK1	43.2857	47		PKA	31.0714	47		TYRO3 SKY	33.9167	47		EPHA3	37.1429	47		CAMK1a
	FRK/PTK5	37.7857	48		JAK1	31.5	48		PASK	42.8571	48		MNK1	33.2143	48		P38a/MAPK14	35.5833	48		CDK4/cyclin D1	45.3571	48		GSK3b	37.0714	48		ROS/ROS1	34.4286	48		PKN1/PRK1	47.7143	48		PKG1b	32.5714	48		TXK	34.2143	48		TRKC	37.7143	48		MYO3b
	GSK3a	37.7857	49		TXK	32.3571	49		FLT1/VEGFR1	43.2857	49		FLT4/VEGFR3	34.5714	49		JNK3	36.1429	49		FYN	45.6429	49		PAK1	37.0714	49		GSK3b	34.9286	49		EPHB1	47.9286	49		WEE1	32.5714	49		EPHB3	35.6429	49		TRKB	39.9286	49		DYRK1/DYRK1A
	PHKg1	38.7857	50		SNARK/NUAK2	32.4286	50		ERK2 MAPK1	43.8571	50		LIMK1	34.7143	50		PKG1b	37.0714	50		TYRO3 SKY	47	50		PKCa	37.9286	50		TRKA	35.2143	50		CDK4/cyclin D3	48.9286	50		VRK1	33.7143	50		ACK1	35.7143	50		EPHB4	41.9286	50		PASK
	LOK/STK10	39	51		Aurora B	33.7857	51		CK2a2	44.1429	51		HGK MAP4K4	35.6923	51		DCAMKL2	37.8571	51		DDR2	47.7857	51		CDK6/cyclin D1	38.0714	51		ACK1	35.8571	51		YES/YES1	49.1429	51		PKCnu/PRKD3	34.2857	51		P38b/MAPK11	37.0833	51		ALK	42.4286	51		NEK4
	MARK1	39.1429	52		FMS	35.5	52		FGFR4	44.5833	52		TRKB	36.8571	52		TYRO3 SKY	37.9167	52		NEK11	48.5	52		EPHB2	38.9286	52		EPHA5	37.0714	52		BLK	50.3571	52		NEK9	35	52		TAOK2/TAO1	37.2143	52		NIK/MAP3K14	43	52		NEK2
	GCK MAP4K2	39.5	53		c-SRC	35.8571	53		EPHA5	44.6429	53		RSK4	38.9286	53		CK1d	39.7857	53		CK1g2	49.3571	53		FYN	38.9286	53		CSK	37.9286	53		HCK	51.2143	53		MARK3	35.7857	53		HGK MAP4K4	37.5385	53		PDK1/PDPK1	43	53		TAOK1
	BLK	39.7857	54		Aurora A	37.2143	54		TIE2/TEK	44.6667	54		JAK2	39.3571	54		PLK3	40.4286	54		SLK/STK2	49.5	54		IKKa/CHUK	38.9286	54		TLK2	38.1429	54		MRCKa/CDC42BPA	51.7143	54		DYRK1B	36.1429	54		EPHA4	37.5714	54		TYRO3 SKY	43.75	54		MST4
	AKT3	40.2143	55		SGK1	37.2143	55		NLK	47.1429	55		EPHA6	39.7143	55		P38b/MAPK11	41.5	55		TIE2/TEK	49.9167	55		TXK	43.2857	55		EPHA4	38.7857	55		PKCiota	51.7143	55		STK39/STLK3	36.7143	55		EPHA3	39.2857	55		BRSK1	44	55		PAK2
	DRAK1/STK17A	40.5714	56		ITK	38.5714	56		TSSK2	47.3571	56		CHK1	39.7857	56		c-MER	42	56		ACK1	50.5714	56		CDK9 cyclin K	43.4286	56		RSK2	40.2857	56		FGR	52	56		TLK2	37.2857	56		LOK/STK10	40.5	56		KHS MAP4K5	45	56		TSSK2
	IRAK4	40.6429	57		GCK MAP4K2	40.0714	57		LCK	47.8571	57		GCK MAP4K2	40.1429	57		ERK2 MAPK1	43.3571	57		CK1g3	51.0714	57		ASK1/MAP3K5	43.8571	57		CHK2	41.7143	57		HIPK4	52.7143	57		CDK7/cyclin H	38.3571	57		ARK5/NUAK1	40.7143	57		FLT3	45.3846	57		NEK3
	SGK1	42.0714	58		MINK/MINK1	42.7857	58		PDGFRa	49.4167	58		MINK/MINK1	40.2143	58		BRK	44.1429	58		CK1g1	54.1429	58		EPHA3	45.8571	58		EPHA3	44.1429	58		FES/FPS	52.8571	58		MRCKb/CDC42BPB	38.5	58		FGFR3	41.0833	58		FGR	45.7143	58		MST3/STK24
	MSK2/RPS6KA4	43.6429	59		ZAK/MLTK	44.5	59		MYO3b	49.4286	59		EPHA3	40.7143	59		MAPKAPK5/PRAK	44.5714	59		CK1epsilon	54.4286	59		FLT3	45.9231	59		RSK3	45.5	59		EPHB2	53.2857	59		SRPK1	38.7143	59		Aurora A	41.5714	59		CDK3/cyclin E	46.8571	59		CAMK1d
	PKG1a	44.1429	60		CDK6/cyclin D1	44.5714	60		NEK2	50	60		EPHA8	41.9286	60		MKK6	48.0714	60		BRAF	54.9167	60		CHK2	46.0714	60		LRRK2	45.7143	60		PKCtheta	54.6429	60		PKCzeta	39.7857	60		TYK2	41.9286	60		MST1/STK4	46.8571	60		CK2a
	Aurora A	47.5	61		CDK4/cyclin D3	47.3571	61		CK1epsilon	50.2143	61		FGFR3	42.0833	61		TLK2	49.0714	61		TGFBR2	55.2143	61		c-MET	46.9167	61		EPHB1	46.6429	61		MST4	54.7857	61		IRAK1	40.5	61		IRAK4	44.0714	61		MST2/STK3	47.7857	61		MNK1
	MST2/STK3	47.9286	62		CAMK2b	48.2143	62		CSK	51.2143	62		CDK5/p35	42.6429	62		EPHA2	50.0714	62		FGFR4	56.8333	62		FGFR2	47.5833	62		TAOK2/TAO1	47.5714	62		MRCKb/CDC42BPB	55.3571	62		ERK2 MAPK1	41.2857	62		MINK/MINK1	44.1429	62		MNK1	48.1429	62		STK39/STLK3
	MST1/STK4	49.1429	63		RSK2	48.2857	63		PIM1	52.1429	63		JAK3	43	63		EPHB2	51.3571	63		CDK1/cyclin B	58.5	63		GSK3a	49.2857	63		MST2/STK3	48.8571	63		PKN2/PRK2	55.4286	63		CK1a1	41.7143	63		CHK2	46.8571	63		CSK	48.4286	63		ZAP70
	TYRO3 SKY	49.6667	64		PDGFRa	48.75	64		GRK4	52.9286	64		Aurora A	43.0714	64		ARAF	52.4167	64		STK25/YSK1	58.6429	64		PKCtheta	50.6429	64		JAK2	49.5714	64		TGFBR2	55.4286	64		GCK MAP4K2	42.4286	64		LRRK2	47.4286	64		GCK MAP4K2	50.0714	64		WNK3
	YES/YES1	50.3571	65		CHK2	48.8571	65		LOK/STK10	53.7143	65		TYK1/LTK	43.4286	65		MRCKa/CDC42BPA	52.8571	65		FGFR2	60.6667	65		FGR	50.8571	65		ABL2/ARG	50.1429	65		EPHA6	60.2857	65		JAK2	43.5	65		TAOK1	47.6429	65		LCK	50.2143	65		NEK11
	CHK1	51.5	66		PDK1/PDPK1	48.9286	66		NEK1	55.9286	66		LRRK2	44.9286	66		FGFR4	53.3077	66		CK1d	60.7857	66		MST4	51.7857	66		ULK3	50.7857	66		BRAF	60.5833	66		DAPK2	43.7143	66		GCK MAP4K2	49.4286	66		ROS/ROS1	53.7143	66		CDK9/cyclin T1
	BRSK2	52.2857	67		RSK3	49.0714	67		MKK6	56.2143	67		FES/FPS	46.9286	67		MNK2	53.7143	67		BMX/ETK	61.4286	67		CDK6/cyclin D3	51.9286	67		ARAF	51.25	67		HIPK3	60.8571	67		NEK4	43.9286	67		EPHA5	50.6429	67		CDK6/cyclin D3	54.2143	67		EPHA8
	MARK4	53.8571	68		FLT4/VEGFR3	53	68		EPHA3	57	68		EPHB1	47.3571	68		PKG1a	54.2143	68		CDK3/cyclin E	62.8571	68		MAPKAPK3	53.4286	68		TXK	51.4286	68		CDK7/cyclin H	61.7857	68		CK1g1	44.6429	68		BRAF	52.1667	68		SRPK2	55	68		CK1g3
	ABL2/ARG	55.2857	69		IRAK1	53	69		DYRK3	57.0714	69		FRK/PTK5	47.5	69		Haspin	54.9286	69		PKCtheta	64.4286	69		MAPKAPK5/PRAK	54.1429	69		EPHA8	52.3571	69		MLK1/MAP3K9	62.0714	69		JAK1	45.0714	69		MST1/STK4	53.7857	69		PYK2	55.1429	69		AKT2
	GSK3b	57.8571	70		LCK	53.2143	70		DDR2	57.7143	70		CSK	48.1429	70		TSSK2	55.1429	70		PKCg	64.7143	70		CDK7/cyclin H	55.5	70		ZAK/MLTK	53.6429	70		GCK MAP4K2	63.3571	70		JAK3	47.7143	70		HIPK3	53.9286	70		MLCK/MYLK	56.4286	70		PRKX
	LYN B	58	71		IKKe/IKBKE	54	71		LYN B	57.8333	71		MNK2	49.5714	71		PIM3	56	71		CDK9 cyclin K	65.6429	71		PKCg	57.4286	71		PKCb1	53.9286	71		CDK6/cyclin D1	64.0714	71		SLK/STK2	48.6429	71		MLK2/MAP3K10	54.2143	71		EPHA1	57.2857	71		P38g
	GRK7	58.4286	72		FES/FPS	54.8571	72		DAPK2	59.2857	72		RSK3	51.1429	72		EPHA5	56.5714	72		MRCKa/CDC42BPA	65.7143	72		KHS MAP4K5	58.0769	72		CAMK2a	54.2143	72		SIK2	66	72		DYRK1/DYRK1A	49.3571	72		ERBB2/HER2	54.5556	72		FGFR1	57.3333	72		CK1g2
	PDK1/PDPK1	58.6429	73		HGK MAP4K4	55.1538	73		PIM3	59.6429	73		BRSK2	52.3571	73		GRK4	57.4286	73		KHS MAP4K5	66.0769	73		MLK1/MAP3K9	58.5714	73		JAK1	54.3571	73		TAOK1	66.2857	73		PAK6	49.3571	73		Aurora C	54.9286	73		SLK/STK2	57.7857	73		PAK4
	ITK	58.7857	74		TTK	55.4286	74		CAMK1a	61.2857	74		IRR/INSRR	52.7857	74		PKG2/PRKG2	57.5714	74		WEE1	67.2857	74		STK25/YSK1	59.8571	74		PKCtheta	55.6429	74		CDK9 cyclin K	68.5714	74		PKN1/PRK1	49.8571	74		SLK/STK2	55.2857	74		RIPK2	57.8571	74		TAOK2/TAO1
	TYK2	59.4286	75		CDK2/cyclin A	55.5714	75		PKCtheta	62	75		PKD2/PRKD2	52.8571	75		DAPK2	58.0714	75		MAPKAPK3	71.6429	75		IGF1R	62.1429	75		GRK7	56	75		CSK	69.7143	75		CLK2	50.5	75		RAF1	55.9167	75		MINK/MINK1	61.1429	75		HIPK4
	p70S6Kb/RPS6KB2	61.5714	76		TYRO3 SKY	56.8333	76		DAPK1	63.0714	76		IRAK4	53.0714	76		p70S6Kb/RPS6KB2	58.6429	76		PAK1	71.8571	76		PAK5	63.3571	76		RSK1	56.2857	76		IRR/INSRR	70.4286	76		HIPK2	51.7143	76		TAK1	56.2857	76		CAMK4	61.2143	76		GRK4
	CAMK2g	63.2143	77		ACK1	56.8571	77		WNK3	63.4286	77		PDGFRa	53.1667	77		IR	58.8571	77		CDK1/cyclin A	76.6429	77		PKN2/PRK2	64.8571	77		IKKe/IKBKE	56.4286	77		LOK/STK10	70.5	77		PAK2	51.8571	77		CDK6/cyclin D3	57.0714	77		ERK1	61.5	77		ROCK2
	FGR	63.9286	78		FGR	57.3571	78		ALK2/ACVR1	65.1429	78		MST2/STK3	54.1429	78		EPHA7	59.0714	78		VRK1	77.7143	78		RET	65.6923	78		HGK MAP4K4	59	78		EPHA5	71.7143	78		AKT3	52	78		BRK	57.4286	78		RSK4	62.3571	78		PKA
	MYO3b	64.2857	79		LIMK1	58	79		BLK	66.4286	79		TRKA	55.3571	79		NEK2	59.7143	79		P38a/MAPK14	78.75	79		FES/FPS	66	79		PKCb2	59.3571	79		CDK6/cyclin D3	71.7857	79		BRAF	52.75	79		c-MER	58.6429	79		MNK2	63	79		NEK1
	PKCg	64.5	80		FGFR2	59	80		EPHA4	66.5	80		IRAK1	55.5	80		ALK2/ACVR1	60.0714	80		CDK2/cyclin E	79.8571	80		FLT4/VEGFR3	66.2857	80		ULK1	60.6429	80		CLK1	71.9286	80		TAOK3/JIK	53.6429	80		SIK2	58.6429	80		TRKA	65.6429	80		WEE1
	STK33	65.4286	81		LYN B	59.8333	81		PLK3	67.4286	81		IKKe/IKBKE	55.6429	81		MSSK1/STK23	60.4286	81		NIK/MAP3K14	80.3571	81		CK1g3	66.5714	81		BRK	60.7143	81		PKCepsilon	72	81		p70S6Kb/RPS6KB2	53.7857	81		JAK3	58.7143	81		DRAK1/STK17A	66.2857	81		CK1a1
	STK22D/TSSK1	65.7857	82		ALK	61.0714	82		MEK1	67.8571	82		EPHB2	56.5714	82		TIE2/TEK	60.4615	82		NEK3	80.4286	82		CSK	67.7143	82		BMX/ETK	61.1429	82		Aurora A	73.5	82		PKCiota	53.7857	82		CDK5/p35	60.3571	82		FLT4/VEGFR3	67.3571	82		EPHB1
	MARK2/PAR-1Ba	66.6429	83		CAMK4	62	83		NIK/MAP3K14	70.1429	83		GRK7	57	83		CAMK1d	66.2857	83		NEK4	80.7143	83		RSK3	68.1429	83		EPHA7	65	83		TRKA	81.4286	83		EPHA8	55.5714	83		RSK4	60.7857	83		LOK/STK10	67.3571	83		DAPK2
	MELK	67.7857	84		YES/YES1	62.2857	84		c-Kit	70.2143	84		CAMK2a	58.0714	84		EPHB4	66.7143	84		MST4	82.3571	84		FGFR1	70.3333	84		JAK3	66.3571	84		HGK MAP4K4	82.1538	84		DYRK2	56.3571	84		MEKK3	62.0714	84		MEKK2	67.5	84		EPHB3
	JAK3	67.8571	85		PIM3	64.0714	85		PAK4	71.4286	85		FAK/PTK2	59.6429	85		SRPK1	66.7857	85		CDK2/cyclin A	82.5	85		MINK/MINK1	70.7857	85		MARK4	67.2143	85		FAK/PTK2	82.7857	85		CAMK1a	56.7857	85		JAK2	62.2857	85		ASK1/MAP3K5	67.6429	85		RIPK5
	EPHA6	67.9286	86		PYK2	65.2143	86		TLK2	72.0714	86		RIPK2	59.9286	86		AXL	66.8333	86		ZAK/MLTK	82.6429	86		SYK	72.1429	86		CHK1	68.2143	86		EPHA8	84.4286	86		MARK4	56.8571	86		CAMKK1	64.0714	86		MEKK3	67.6429	86		ROCK1
	CDK6/cyclin D3	68.0714	87		MARK4	66.5714	87		HCK	72.2857	87		TIE2/TEK	60.8333	87		IRAK4	67.0714	87		CDK5/p25	82.7857	87		LKB1	72.3571	87		PKCepsilon	69.5714	87		EPHA7	85.7857	87		MUSK	58.8571	87		ALK1/ACVRL1	65	87		EPHA7	67.9286	87		CDK1/cyclin B
	ULK3	69.7143	88		RSK1	68.1429	88		TYK1/LTK	73.6429	88		MARK4	62	88		PBK/TOPK	67.1429	88		c-MET	84.9167	88		HGK MAP4K4	72.9231	88		LIMK1	69.7143	88		CAMKK1	86.7857	88		CAMKK2	58.9286	88		MEKK2	65.4286	88		TTK	70.5	88		ALK
	CAMK2b	70.3571	89		TAOK3/JIK	69.0714	89		PKG1b	75.4286	89		BRSK1	62.4286	89		PKCeta	67.2143	89		RET	84.9231	89		RSK4	74.0714	89		MINK/MINK1	70.8571	89		MLK3/MAP3K11	88.0714	89		MEKK2	59.5	89		MST2/STK3	68.6429	89		IKKe/IKBKE	72	89		CK1d
	CDK9 cyclin K	70.4286	90		SGK2	69.2857	90		SRPK2	76.7857	90		BRK	62.5714	90		NIK/MAP3K14	67.6429	90		PKCzeta	85.0714	90		TIE2/TEK	74.5833	90		IRAK4	71.7857	90		ARK5/NUAK1	88.7143	90		TYRO3 SKY	60.3333	90		MARK4	69.2143	90		Aurora B	73	90		IKKb/IKBKB
	PKG2/PRKG2	72.2143	91		Aurora C	70.2143	91		PKCiota	77	91		DRAK1/STK17A	63	91		ULK2	69.4286	91		MINK/MINK1	86.7143	91		JAK1	77.2143	91		IRAK1	72.0714	91		CDK9/cyclin T1	88.7857	91		MSSK1/STK23	60.5714	91		EPHB1	69.2857	91		IRAK1	74	91		TTK
	SLK/STK2	72.6429	92		DCAMKL2	70.4286	92		EPHA1	77.2857	92		SLK/STK2	63.7143	92		RIPK2	70.7857	92		OSR1/OXSR1	87.7857	92		MRCKa/CDC42BPA	77.5	92		CDK5/p35	72.6429	92		IRAK1	89.8571	92		EPHA6	64.1429	92		NEK2	69.2857	92		MLCK2/MYLK2	76.1429	92		VRK1
	FGFR4	73.5833	93		MLCK/MYLK	71.0714	93		LYN	77.2857	93		c-Kit	64.4286	93		JNK1	71.4286	93		MEKK3	88.1429	93		FRK/PTK5	77.7143	93		CDK6/cyclin D1	72.9286	93		IKKa/CHUK	90.1429	93		PKD2/PRKD2	64.1429	93		ULK3	69.7857	93		CDK2/cyclin E	76.2857	93		CK1epsilon
	AXL	75.5833	94		PKN1/PRK1	71.3571	94		CK1g1	77.7143	94		CDK6/cyclin D3	65.5714	94		NEK1	73.5	94		GSK3b	90.2143	94		CLK3	78.7143	94		BRSK2	73.6429	94		SGK2	90.7857	94		NEK3	64.3571	94		GSK3a	70.7143	94		HGK MAP4K4	77.4615	94		TAK1
	HCK	77.0714	95		MELK	71.5	95		MEK2	77.7857	95		GSK3a	66.2857	95		LOK/STK10	74.5714	95		KDR/VEGFR2	91.2143	95		MKK6	79.5714	95		GRK4	76.2143	95		ERK1	92.0714	95		CAMK2b	65.0714	95		EPHA1	71	95		CDK5/p25	78.1429	95		EPHA2
	LRRK2	77.5714	96		MARK1	74.2857	96		CK2a	77.9286	96		RSK2	66.7143	96		NEK9	74.5714	96		FGFR1	91.8333	96		PKG2/PRKG2	79.8571	96		PKN1/PRK1	76.6429	96		RON/MST1R	92.5	96		FGFR4	65.1538	96		MYO3b	71.2143	96		STK22D/TSSK1	80.4286	96		IRAK4
	STK16	78.0714	97		MEKK2	74.5	97		PKCb1	78	97		TAK1	67.3571	97		p70S6K/RPS6KB1	75.5714	97		ERK2 MAPK1	92.3571	97		RIPK5	80.9286	97		EPHA1	77.0714	97		SLK/STK2	93.1429	97		PKCmu/PRKD1	68.3571	97		CDK6/cyclin D1	72	97		AXL	82.0833	97		FGFR2
	BRSK1	78.6429	98		EGFR	74.5556	98		FRK/PTK5	79.8571	98		CAMK1a	68.3571	98		PKA	77.2857	98		MAPKAPK5/PRAK	92.6429	98		PIM3	81.5714	98		STK22D/TSSK1	78.6429	98		FLT3	93.6923	98		PAK4	69	98		P38g	73.8571	98		FGFR3	82.9167	98		MSSK1/STK23
	FYN	81.0714	99		CAMKK1	74.9286	99		c-MER	80.4286	99		PKCmu/PRKD1	68.7857	99		CAMK4	78.1429	99		NEK1	92.7143	99		CAMK4	81.6429	99		EPHB4	79	99		RIPK2	93.7143	99		KHS MAP4K5	70.4615	99		ROS/ROS1	75.2857	99		BRK	83.7143	99		TYRO3 SKY
	CDK6/cyclin D1	81.4286	100		CDK4/cyclin D1	75.5	100		p70S6Kb/RPS6KB2	81.9286	100		GSK3b	69.2143	100		PKCb1	78.2143	100		RAF1	93.9167	100		FGFR4	81.9167	100		p70S6K/RPS6KB1	79.7143	100		MLK2/MAP3K10	94.1429	100		PLK1	70.7857	100		FGFR1	75.9167	100		TBK1	83.9286	100		FGFR4
	PKN1/PRK1	83.3571	101		PKG2/PRKG2	76.5	101		BTK	83.5714	101		PHKg2	69.3571	101		IKKb/IKBKB	79.4286	101		HIPK2	99.0714	101		EPHA6	82.1429	101		PIM3	82.6429	101		p70S6K/RPS6KB1	95.3571	101		PAK1	72.7857	101		CLK1	76.4286	101		ITK	84.0714	101		Haspin
	EPHB3	86.0714	102		PKCepsilon	76.7143	102		FLT3	84	102		CAMK2g	73.2143	102		DYRK1/DYRK1A	79.9286	102		WNK3	99.2857	102		HIPK3	82.5714	102		CAMKK1	85.6429	102		BRSK2	95.6429	102		LRRK2	73.3571	102		RIPK2	78.5714	102		FGFR2	84.25	102		NEK9
	PHKg2	86.9286	103		PHKg1	77.2143	103		PKG1a	85	103		CDK2/cyclin A	73.3571	103		JAK3	80.1429	103		RON/MST1R	102.714	103		BMX/ETK	82.9286	103		c-MET	86.5833	103		STK33	98	103		CK1epsilon	73.7143	103		STK16	78.8571	103		RSK3	84.4286	103		CDK3/cyclin E
	MARK3	88.6429	104		IGF1R	77.3571	104		KDR/VEGFR2	86.7857	104		CLK3	74.3571	104		LCK	81.7857	104		FLT1/VEGFR1	103.643	104		IKKb/IKBKB	82.9286	104		FER	87.6429	104		IRAK4	99	104		JNK3	74.2143	104		JAK1	80.0714	104		FER	85.7857	104		CLK4
	SIK2	89.7857	105		HCK	79.5	105		MSSK1/STK23	87	105		KDR/VEGFR2	74.5	105		JNK2	82.0714	105		CDK7/cyclin H	103.714	105		PKCiota	86.5714	105		EPHB2	87.8571	105		CDK5/p35	101.643	105		IR	74.2857	105		PAK4	80.1429	105		CDK1/cyclin B	86.2857	105		IRR/INSRR
	ZIPK/DAPK3	89.8571	106		PHKg2	79.7857	106		RON/MST1R	89.5	106		ASK1/MAP3K5	75.5714	106		PKN2/PRK2	82.3571	106		PDGFRa	104	106		KDR/VEGFR2	87.6429	106		CDK9 cyclin K	88.5	106		CHK1	102.429	106		MARK2/PAR-1Ba	74.5	106		EPHB4	80.2857	106		MSSK1/STK23	87.2143	106		CDK5/p25
	ROS/ROS1	90.4286	107		PKCmu/PRKD1	79.9286	107		SRPK1	91.6429	107		ITK	76.1429	107		CK1a1	82.4286	107		HIPK3	104.714	107		SRPK1	88.0714	107		AKT3	90	107		LKB1	102.5	107		CAMKK1	76.3571	107		GSK3b	80.3571	107		FMS	88.0714	107		PKN1/PRK1
	AKT2	91.5	108		LOK/STK10	80.3571	108		ZIPK/DAPK3	92.2143	108		EPHA4	77.4286	108		FLT1/VEGFR1	85.1429	108		CK2a2	105.714	108		MEKK2	89	108		TAOK3/JIK	90.5714	108		Aurora B	102.786	108		LOK/STK10	77.3571	108		HIPK2	81	108		CAMK2g	88.1429	108		EPHA4
	PKCmu/PRKD1	93.2143	109		EPHA3	81.4286	109		PBK/TOPK	92.8571	109		FER	77.7143	109		RIPK5	85.2857	109		IKKa/CHUK	106.429	109		IRAK1	89.7143	109		SIK2	90.7143	109		CAMK4	103	109		MARK1	78.5714	109		PYK2	81.0714	109		RON/MST1R	88.4286	109		MLK2/MAP3K10
	c-SRC	93.5714	110		TAK1	83.5714	110		PKCa	94.8571	110		CAMKK1	79.5714	110		PAK4	85.5714	110		CDK4/cyclin D3	107.357	110		FGFR3	90.4167	110		CLK4	91.8571	110		CDK3/cyclin E	103.286	110		PIM2	78.7143	110		RSK3	83.2143	110		FAK/PTK2	89.1429	110		EPHA3
	PKCzeta	94.5714	111		LKB1	83.9286	111		CAMK4	94.9286	111		MEKK3	82.6429	111		DDR2	86.3571	111		c-MER	108.786	111		MST3/STK24	91.9286	111		STK16	92.1429	111		DYRK3	104.286	111		ALK1/ACVRL1	79.0714	111		RSK2	84.7857	111		ALK1/ACVRL1	91.8571	111		SRPK1
	GRK4	94.6429	112		MSK2/RPS6KA4	84.7143	112		IR	95	112		RSK1	83	112		CK1epsilon	86.7857	112		PAK5	110	112		DCAMKL2	93.5	112		CDK6/cyclin D3	93.4286	112		TYK2	104.5	112		TIE2/TEK	79.5385	112		SRMS	85.0714	112		CDK6/cyclin D1	92.2143	112		CK1g1
	TIE2/TEK	96	113		TBK1	84.9286	113		LRRK2	95.5	113		MELK	83.0714	113		MSK1/RPS6KA5	87.8571	113		DYRK2	111	113		TYK1/LTK	94.1429	113		TAK1	94.5714	113		CAMK2b	104.714	113		PKCg	79.7143	113		CDK2/cyclin A	85.7143	113		MELK	94.6429	113		PLK3
	MUSK	96.5714	114		MST3/STK24	85.7857	114		ABL1	95.9167	114		MARK1	83.2143	114		PDK1/PDPK1	88.3571	114		CLK3	111.214	114		MLK3/MAP3K11	95.1429	114		GRK6	95.3571	114		PAK1	105.357	114		CK1g3	79.7857	114		EPHA7	87.6429	114		CHK1	95.1429	114		CK2a2
	PKCd	97.8571	115		MLK2/MAP3K10	87.5	115		PAK1	96.5	115		Aurora C	86.2143	115		PKD2/PRKD2	89.4286	115		FGFR3	112.917	115		LIMK1	95.7857	115		MARK3	95.3571	115		PHKg1	107	115		HIPK3	80.8571	115		CAMK2a	88	115		DCAMKL2	97.1429	115		NIK/MAP3K14
	EPHB2	100.643	116		PIM1	89.5714	116		CK1a1	96.9286	116		CDK5/p25	86.9286	116		HIPK2	90.0714	116		PKA	113.786	116		ARK5/NUAK1	97.3571	116		CDK2/cyclin A	96.3571	116		RSK4	107	116		CDK4/cyclin D3	81.2143	116		CLK4	88	116		IR	99	116		CDK9 cyclin K
	TXK	101.071	117		FRK/PTK5	91.9286	117		PLK1	98	117		PAK4	88.9286	117		MUSK	90.7857	117		MKK6	114.071	117		DAPK1	97.8571	117		PKCd	101.571	117		IR	107.286	117		TRKA	81.2143	117		IRAK1	89	117		RSK2	99.1429	117		PAK5
	TBK1	102.571	118		MEK1	92.2857	118		PKA	99.5714	118		CDK6/cyclin D1	89.0714	118		SLK/STK2	94.0714	118		FLT3	114.077	118		NEK11	98.0714	118		SYK	101.643	118		DCAMKL2	107.857	118		P38b/MAPK11	81.4167	118		ITK	89.2143	118		EPHB3	99.2143	118		IRAK1
	PKCeta	103.143	119		CDK9 cyclin K	92.8571	119		MUSK	99.8571	119		STK33	89.4286	119		NEK4	94.3571	119		HIPK4	114.214	119		EPHB3	99	119		MARK1	101.714	119		PKA	108.857	119		PAK5	81.9286	119		NEK4	90.2857	119		IGF1R	99.2143	119		IR
	GRK6	103.214	120		SLK/STK2	92.9286	120		MRCKb/CDC42BPB	100.214	120		CDK1/cyclin B	93.3571	120		ALK	95.1429	120		IRAK4	114.929	120		BRSK1	99.4286	120		c-MER	102.214	120		EPHB4	109.929	120		GRK6	82.3571	120		STK22D/TSSK1	92.2143	120		ZIPK/DAPK3	99.7857	120		EPHA6
	c-MER	103.286	121		STK25/YSK1	94.0714	121		RET	100.308	121		PHKg1	93.5	121		BLK	95.3571	121		CAMK1d	116.214	121		ERK1	100.214	121		ULK2	102.429	121		PKCeta	109.929	121		PBK/TOPK	82.7857	121		MARK3	92.9286	121		CDK9 cyclin K	102.429	121		AKT3
	LIMK1	103.5	122		STK33	94.5714	122		ABL2/ARG	100.571	122		LKB1	94.2143	122		PKCiota	95.7857	122		PKCa	116.286	122		TYK2	100.786	122		PHKg1	102.643	122		CLK4	113	122		PKG1a	82.9286	122		TYK1/LTK	93.5714	122		Aurora C	103.143	122		AXL
	CLK4	103.643	123		c-Kit	96.0714	123		TXK	102.143	123		FGFR1	94.5833	123		PAK1	98.2143	123		SRPK1	116.286	123		SRPK2	101.071	123		MEKK3	102.714	123		RSK3	114.357	123		PHKg2	83	123		CLK2	94.1429	123		MKK6	104.786	123		ZAK/MLTK
	EGFR	103.667	124		ZIPK/DAPK3	100.5	124		ACK1	103.643	124		ULK1	96.6429	124		MLCK/MYLK	98.3571	124		DYRK4	116.357	124		COT1/MAP3K8	104.286	124		CLK2	103.143	124		ROCK2	114.786	124		EPHB3	83.1429	124		CHK1	94.9286	124		STK33	105.357	124		ULK1
	CAMKK2	104.714	125		CDK5/p25	104.286	125		ZAK/MLTK	104.857	125		TLK2	96.7857	125		PAK6	100	125		MUSK	117.286	125		BRSK2	104.929	125		MYO3b	104.214	125		DRAK1/STK17A	117.429	125		IRAK4	84.0714	125		ALK	95.4286	125		PDGFRb	105.75	125		CDK1/cyclin A
	IKKb/IKBKB	104.714	126		ALK1/ACVRL1	105	126		HIPK2	106	126		TBK1	98.4286	126		CK2a2	100.357	126		PASK	118.143	126		JNK1	105.214	126		BRSK1	105.357	126		ROCK1	120.071	126		STK22D/TSSK1	84.4286	126		IKKe/IKBKE	95.6429	126		NEK9	106.643	126		PKG1b
	PKCiota	105.429	127		ASK1/MAP3K5	105	127		YES/YES1	107.286	127		ROS/ROS1	99	127		CLK2	102	127		FLT4/VEGFR3	120	127		CK1a1	105.571	127		PIM1	107	127		ALK2/ACVR1	121.071	127		CDK9/cyclin T1	86.3571	127		RSK1	95.6429	127		EPHA6	106.714	127		TAOK3/JIK
	DYRK3	105.643	128		STK22D/TSSK1	106.429	128		ERK1	107.5	128		HIPK3	100.071	128		SRPK2	103.857	128		TAOK1	120.786	128		CK1g2	106.357	128		MLK2/MAP3K10	108.786	128		RSK2	121.643	128		SRPK2	87	128		TLK2	95.8571	128		FES/FPS	106.714	128		EPHB4
	ACK1	106.571	129		CDK1/cyclin B	106.5	129		CAMK1d	107.571	129		EPHB3	100.286	129		IKKe/IKBKE	104.786	129		MEK2	122.214	129		PAK2	106.714	129		EPHB3	109.714	129		CAMK2g	121.857	129		CDK9 cyclin K	89.5714	129		P38a/MAPK14	97.4167	129		PAK1	108.071	129		PKCd
	PKCepsilon	108	130		MSK1/RPS6KA5	107.5	130		PKCeta	107.929	130		PDK1/PDPK1	101.429	130		PKCepsilon	106.286	130		CDK5/p35	123.286	130		ULK2	107.214	130		ALK1/ACVRL1	111.929	130		MSK1/RPS6KA5	121.857	130		CK1g2	89.6429	130		TSSK2	97.7857	130		NEK3	108.5	130		RIPK2
	RAF1	112	131		MARK3	109.071	131		EPHB1	109.357	131		SRMS	102.214	131		TRKA	106.857	131		PAK2	123.786	131		CDK1/cyclin A	110.071	131		PKCmu/PRKD1	112	131		MARK1	123.143	131		CDK1/cyclin A	91.1429	131		MRCKa/CDC42BPA	97.8571	131		RSK1	112	131		PKN2/PRK2
	JAK1	112.571	132		CLK4	109.786	132		PKN2/PRK2	109.643	132		MARK3	102.929	132		ULK1	109.071	132		HGK MAP4K4	127.231	132		HIPK2	111	132		MARK2/PAR-1Ba	113.357	132		CHK2	125.714	132		CAMK4	93.3571	132		PDK1/PDPK1	98.1429	132		PKG2/PRKG2	112.643	132		CAMK2b
	BTK	114.143	133		KDR/VEGFR2	109.786	133		DYRK2	109.714	133		GRK4	103	133		SGK2	111.571	133		TSSK2	130	133		DRAK1/STK17A	112.143	133		TYK1/LTK	113.357	133		TRKC	127.5	133		JNK1	93.4286	133		CDK4/cyclin D3	98.5	133		DAPK2	114.857	133		PKD2/PRKD2
	CLK1	115.071	134		FER	110.786	134		ULK3	109.714	134		SGK1	108.071	134		SRMS	111.571	134		MEK1	131.571	134		RSK2	112.643	134		ITK	113.857	134		SRPK1	128.214	134		TAK1	93.7857	134		SYK	99.7143	134		WNK3	115.143	134		c-MET
	RIPK2	115.071	135		MST4	112.143	135		SLK/STK2	110.714	135		NEK1	108.143	135		ERK1	111.643	135		PKCnu/PRKD3	132	135		MEKK3	114	135		P38b/MAPK11	114.083	135		Aurora C	128.5	135		NIK/MAP3K14	95.7857	135		FER	100.857	135		CDK7/cyclin H	115.643	135		PBK/TOPK
	HIPK4	115.357	136		TYK1/LTK	114	136		PAK6	111.643	136		MEKK2	108.5	136		TBK1	112.143	136		PKCiota	132.143	136		c-MER	114.857	136		MST4	114.857	136		ZIPK/DAPK3	128.643	136		MST3/STK24	97	136		DRAK1/STK17A	101.857	136		TGFBR2	119.429	136		TYK1/LTK
	PKG1b	116.143	137		EPHB1	114.786	137		RIPK5	112.357	137		STK16	108.571	137		CK1g2	113.714	137		CK2a	133.714	137		PHKg1	115.429	137		SRMS	116	137		HIPK2	132.786	137		CK2a	97.7143	137		MRCKb/CDC42BPB	102.571	137		PHKg1	119.571	137		CDK2/cyclin E
	TAK1	116.357	138		PKCtheta	115	138		PDK1/PDPK1	112.571	138		HIPK4	109.429	138		HIPK3	114.571	138		c-Kit	134.643	138		ALK2/ACVR1	115.571	138		IKKb/IKBKB	116.857	138		IKKe/IKBKE	134.214	138		SGK2	99.1429	138		STK33	102.929	138		PBK/TOPK	119.714	138		CHK1
	PKA	116.5	139		ERK1	115.071	139		PKCnu/PRKD3	115.357	139		MLCK/MYLK	110.286	139		CK1g3	115.286	139		ZAP70	135.214	139		MLCK/MYLK	116.286	139		CAMK1d	118.143	139		MNK1	134.214	139		CAMK2d	99.8571	139		RON/MST1R	103.929	139		STK16	120.214	139		EPHA1
	PKCa	121.071	140		CDK3/cyclin E	116.143	140		PRKX	116.929	140		PKCnu/PRKD3	111.071	140		PKCa	119.143	140		MLK2/MAP3K10	136	140		RON/MST1R	117.143	140		MSK1/RPS6KA5	120	140		SYK	134.214	140		PKN2/PRK2	99.9286	140		MARK1	105.571	140		DAPK1	121.786	140		EPHA7
	DYRK1/DYRK1A	122.857	141		DYRK1B	118.5	141		KHS MAP4K5	118.077	141		MARK2/PAR-1Ba	112.929	141		GRK6	119.714	141		MYO3b	136.5	141		AKT2	117.357	141		PKCg	120.786	141		PKCd	137.714	141		HGK MAP4K4	101.154	141		PAK5	107.286	141		ZAK/MLTK	122.214	141		PAK6
	SYK	124.857	142		NIK/MAP3K14	120.786	142		PDGFRb	119.333	142		PIM3	113.143	142		NLK	120.857	142		SYK	139	142		GCK MAP4K2	117.857	142		MELK	123.429	142		BRSK1	138.143	142		CDK5/p25	101.286	142		MELK	108.071	142		HIPK3	122.357	142		MUSK
	CLK3	125.357	143		PKD2/PRKD2	121.857	143		IRAK4	122.929	143		IGF1R	115.214	143		CK1g1	121.143	143		GSK3a	139.071	143		PKCzeta	119.714	143		MST3/STK24	123.714	143		NEK9	138.857	143		EPHA7	102.429	143		FGFR4	108.417	143		DYRK2	123.571	143		FLT1/VEGFR1
	TYK1/LTK	126.643	144		MARK2/PAR-1Ba	122.429	144		DCAMKL2	123.857	144		CK1epsilon	117.714	144		STK25/YSK1	121.929	144		Haspin	139.071	144		SNARK/NUAK2	119.857	144		STK33	124.714	144		SNARK/NUAK2	138.857	144		STK25/YSK1	102.5	144		CK1epsilon	108.5	144		MARK4	123.929	144		PKCa
	IRAK1	127.5	145		PKCd	122.429	145		HGK MAP4K4	125.692	145		CLK4	118	145		LRRK2	122.214	145		DYRK3	141.286	145		CTK MATK	120.071	145		TBK1	125.429	145		CK2a2	139.286	145		TGFBR2	103	145		ULK1	109.214	145		LRRK2	127.143	145		GCK MAP4K2
	EPHA1	127.643	146		LRRK2	122.714	146		TYRO3 SKY	126.25	146		NEK3	119.143	146		ITK	125.071	146		MST3/STK24	141.429	146		SGK1	120.286	146		P38a/MAPK14	127.5	146		CDK1/cyclin B	142.286	146		EPHA1	107.214	146		JNK3	109.714	146		JNK2	127.571	146		PDK1/PDPK1
	CDK5/p35	128.5	147		p70S6K/RPS6KB1	123.357	147		STK25/YSK1	126.571	147		ZAK/MLTK	121.143	147		PKCnu/PRKD3	125.786	147		DCAMKL2	142	147		CK1epsilon	122.357	147		DYRK1/DYRK1A	128.286	147		PKG1b	144.714	147		ASK1/MAP3K5	107.571	147		FES/FPS	110.5	147		GRK7	128.143	147		EPHA5
	MNK2	128.5	148		PAK1	124.214	148		PKD2/PRKD2	126.786	148		CAMK1d	122.357	148		CAMK2b	126.571	148		SNARK/NUAK2	142.429	148		CHK1	122.5	148		DRAK1/STK17A	128.357	148		NIK/MAP3K14	144.929	148		IKKe/IKBKE	107.857	148		PHKg2	110.643	148		MSK1/RPS6KA5	128.214	148		P38b/MAPK11
	DYRK2	128.714	149		ERBB2/HER2	127.222	149		CK1g2	128.714	149		ALK1/ACVRL1	123.857	149		LYN B	128.75	149		PKCeta	143.286	149		PIM1	124.286	149		RAF1	129.167	149		TLK2	145.929	149		NEK11	108.5	149		STK39/STLK3	111.429	149		SNARK/NUAK2	129.071	149		BRK
	JAK2	128.714	150		ULK2	129.571	150		FGR	128.857	150		HIPK2	124	150		PRKX	132.5	150		PIM1	143.571	150		ARAF	125.417	150		TAOK1	129.214	150		OSR1/OXSR1	146.357	150		PIM1	108.643	150		RIPK5	111.929	150		VRK1	129.214	150		EPHB2
	FER	132.214	151		DYRK2	131.071	151		HIPK3	128.857	151		TTK	124.357	151		CLK3	133.357	151		STK39/STLK3	144.071	151		ALK	125.786	151		PKCa	131.786	151		CDK1/cyclin A	146.929	151		ZIPK/DAPK3	109.571	151		TAOK3/JIK	114.857	151		CAMK2a	129.571	151		PKCnu/PRKD3
	PKD2/PRKD2	132.357	152		CDK2/cyclin E	133	152		PAK2	130.786	152		MAPKAPK3	125.286	152		STK22D/TSSK1	134.643	152		GCK MAP4K2	145.714	152		PDK1/PDPK1	127.786	152		CAMK2d	132.571	152		PKCb2	148.714	152		PKCeta	111.857	152		ROCK1	115.5	152		TAK1	129.786	152		PKCg
	PKCnu/PRKD3	132.857	153		FGFR1	134.917	153		DYRK1/DYRK1A	132.143	153		IR	127.643	153		CK2a	135.214	153		P38g	145.929	153		CAMK2g	129.357	153		EGFR	132.778	153		c-MER	149.857	153		TRKB	113.714	153		IGF1R	116.857	153		DDR2	130.429	153		PKCmu/PRKD1
	ULK1	133.071	154		PLK1	134.929	154		IKKb/IKBKB	132.857	154		FLT1/VEGFR1	128.429	154		HCK	135.429	154		ROCK2	148.5	154		ZAK/MLTK	130.286	154		MEKK2	134	154		CAMK2d	150	154		Aurora B	115.714	154		MARK2/PAR-1Ba	117.357	154		MST4	131.429	154		DAPK1
	PRKX	133.214	155		TAOK2/TAO1	136.071	155		PKCd	133.286	155		CLK1	129.286	155		CAMKK2	135.929	155		RIPK5	151.143	155		MELK	130.714	155		FAK/PTK2	135.929	155		TXK	150.214	155		TYK1/LTK	116.143	155		SNARK/NUAK2	118.429	155		CDK4/cyclin D3	133.5	155		c-MER
	BRK	133.286	156		DAPK2	137.357	156		FLT4/VEGFR3	133.429	156		CDK2/cyclin E	129.929	156		FAK/PTK2	136	156		PAK6	151.643	156		PKD2/PRKD2	130.786	156		NEK11	136	156		TAK1	152.786	156		MINK/MINK1	116.929	156		CDK1/cyclin B	119.786	156		PKCtheta	134.643	156		P38a/MAPK14
	SNARK/NUAK2	133.5	157		MUSK	137.857	157		CHK2	134.429	157		CK1d	132.5	157		KDR/VEGFR2	136.357	157		MEKK2	152	157		STK39/STLK3	132.429	157		SGK1	138.071	157		CAMK1a	153.357	157		CAMK2a	117.071	157		IKKb/IKBKB	122.857	157		CK1epsilon	139.571	157		MEKK3
	VRK1	135.071	158		MEKK3	138.143	158		AXL	134.583	158		ULK2	132.5	158		c-Kit	139.214	158		PKD2/PRKD2	154.143	158		CAMK2d	133.429	158		PKCnu/PRKD3	139.357	158		DAPK1	154.214	158		CAMK2g	118.071	158		CAMKK2	123.929	158		CDK1/cyclin A	139.786	158		PKCtheta
	SGK2	138.929	159		FGFR3	145.333	159		Aurora C	135.071	159		CAMK2d	133.857	159		DYRK2	139.214	159		LIMK1	156.643	159		AKT3	134.857	159		BRAF	139.417	159		NEK11	154.357	159		ALK	120.714	159		BRSK2	125	159		RIPK5	139.929	159		PIM2
	CDK9/cyclin T1	140.214	160		SRPK1	145.786	160		BMX/ETK	137.714	160		PKG2/PRKG2	136.929	160		HIPK4	139.714	160		ERK1	157.643	160		PASK	137	160		CAMKK2	141	160		MYO3b	154.429	160		ARAF	121.25	160		CDK5/p25	125.357	160		MARK1	140	160		FAK/PTK2
	FAK/PTK2	141.143	161		GRK7	146.643	161		TGFBR2	138.143	161		MST3/STK24	137.643	161		CLK4	139.786	161		DYRK1B	158	161		DYRK2	139	161		P38g	142.214	161		MST1/STK4	158.714	161		CLK3	121.429	161		PKCmu/PRKD1	126.714	161		NEK1	140.643	161		PHKg2
	ZAP70	142.857	162		AKT3	146.714	162		PKCepsilon	138.429	162		DYRK2	138.214	162		CSK	140	162		CAMK1a	159.143	162		DAPK2	141.429	162		ERBB4/HER4	142.444	162		CK1a1	158.857	162		RAF1	123.833	162		WEE1	127.214	162		CAMK1a	141.929	162		p70S6Kb/RPS6KB2
	Haspin	142.929	163		RIPK5	148.214	163		NEK9	139.143	163		DDR2	139.929	163		PHKg2	140.143	163		FMS	159.714	163		PBK/TOPK	142	163		ROCK2	144.643	163		BTK	159.714	163		SRMS	125.714	163		ROCK2	127.929	163		SGK1	143.071	163		NLK
	MRCKa/CDC42BPA	144.714	164		EPHA4	148.786	164		MLCK/MYLK	143.786	164		SNARK/NUAK2	141.143	164		MRCKb/CDC42BPB	140.714	164		PKCepsilon	160.071	164		DYRK1B	142.786	164		PKCzeta	145.929	164		GRK4	159.786	164		HIPK4	126	164		PKN1/PRK1	130.143	164		KDR/VEGFR2	143.786	164		HIPK3
	TLK2	145.786	165		RIPK2	149.429	165		ROCK2	144.857	165		CDK9 cyclin K	142.5	165		ABL1	142.333	165		AKT3	160.143	165		MSK2/RPS6KA4	142.786	165		RIPK2	145.929	165		TYK1/LTK	160.786	165		CDK3/cyclin E	126.286	165		PAK6	130.929	165		PKD2/PRKD2	145.5	165		CDK6/cyclin D1
	STK39/STLK3	145.929	166		TAOK1	150.143	166		CK1g3	145.286	166		CDK4/cyclin D3	143.786	166		IGF1R	142.714	166		PKCmu/PRKD1	163.429	166		NEK9	146	166		FES/FPS	146.071	166		CDK2/cyclin E	161	166		PYK2	128.929	166		PHKg1	131.786	166		MARK3	146	166		PKCeta
	CDK2/cyclin A	146	167		MEK2	151.714	167		CLK2	145.286	167		PAK5	144.429	167		FGFR1	143.75	167		CHK2	163.643	167		AXL	146.75	167		MSK2/RPS6KA4	148.643	167		NEK3	162.143	167		IKKb/IKBKB	129.643	167		NEK3	132.786	167		TAOK3/JIK	147.214	167		MINK/MINK1
	MLK2/MAP3K10	147.643	168		TGFBR2	151.714	168		PKCb2	145.929	168		ROCK2	144.714	168		ABL2/ARG	144.786	168		PAK4	164.143	168		SGK2	147.571	168		CDK5/p25	149.786	168		CLK2	163.357	168		DAPK1	129.929	168		CDK4/cyclin D1	133.571	168		MST3/STK24	149.929	168		GSK3b
	MST3/STK24	148.786	169		EPHB2	152.143	169		CAMKK2	146.714	169		MRCKa/CDC42BPA	145.286	169		MSK2/RPS6KA4	145.143	169		PKCd	166.5	169		MLCK2/MYLK2	147.857	169		FGFR4	150.167	169		TTK	163.5	169		MLK2/MAP3K10	130.714	169		GRK7	134.429	169		CDK4/cyclin D1	150.286	169		CDK2/cyclin A
	c-MET	149.333	170		CDK7/cyclin H	153.071	170		FMS	148.214	170		CAMK4	145.571	170		PAK5	145.143	170		RSK3	166.714	170		FLT1/VEGFR1	150.357	170		PKD2/PRKD2	151.786	170		ULK3	164.571	170		MLCK/MYLK	131	170		MUSK	134.929	170		MSK2/RPS6KA4	151.214	170		PKCepsilon
	EPHA7	151.786	171		EPHA5	153.643	171		CLK4	148.429	171		PKN1/PRK1	145.857	171		JAK2	145.643	171		AKT2	168.571	171		CLK2	150.929	171		CDK9/cyclin T1	154.643	171		JNK3	167.643	171		TYK2	131	171		CLK3	136.857	171		MUSK	151.214	171		STK33
	EPHA5	153.143	172		ROCK1	154.214	172		FGFR1	150.333	172		TAOK3/JIK	146.643	172		PLK1	146.143	172		CDK6/cyclin D1	168.643	172		MST2/STK3	152.071	172		NLK	156.357	172		CLK3	168.286	172		DRAK1/STK17A	131.214	172		CAMK4	141.714	172		CK1a1	154.429	172		ULK3
	TSSK2	153.857	173		CDK1/cyclin A	154.571	173		EPHA2	151.286	173		TSSK2	147	173		PKCb2	146.429	173		MSSK1/STK23	168.714	173		TRKC	152.071	173		MLCK/MYLK	158.143	173		MST2/STK3	168.857	173		PDK1/PDPK1	131.286	173		BRSK1	142.071	173		SRPK1	154.857	173		SRPK2
	HIPK2	154.571	174		CAMKK2	155.214	174		PAK5	152.214	174		CDK3/cyclin E	147.071	174		FRK/PTK5	146.857	174		TLK2	169.214	174		TBK1	154.929	174		STK25/YSK1	158.429	174		P38g	171.643	174		p70S6K/RPS6KB1	131.571	174		NIK/MAP3K14	142.571	174		PKG1b	157.643	174		ARAF
	MRCKb/CDC42BPB	155.429	175		PKCnu/PRKD3	156.571	175		GRK6	153.5	175		TGFBR2	147.571	175		CLK1	147.929	175		DAPK2	170.357	175		DDR2	155.643	175		PKCeta	158.643	175		PHKg2	171.929	175		PKCb1	132	175		CDK9 cyclin K	142.786	175		CDK9/cyclin T1	157.857	175		CDK5/p35
	CLK2	155.571	176		PAK6	157.714	176		TBK1	153.5	176		JNK2	148.071	176		FGFR2	148.333	176		TYK1/LTK	170.429	176		TAOK2/TAO1	156.143	176		JNK2	158.714	176		EPHB3	172.286	176		PKCd	134.071	176		NEK11	142.929	176		PAK6	158.5	176		ABL1
	TAOK3/JIK	156.643	177		DYRK1/DYRK1A	158.429	177		TTK	154.857	177		CDK4/cyclin D1	148.286	177		KHS MAP4K5	149.077	177		PKCb2	173.214	177		MEK2	157.714	177		ROCK1	158.714	177		DYRK1B	174.286	177		EPHA4	136.571	177		PKN2/PRK2	143.143	177		CLK4	159.786	177		PYK2
	BMX/ETK	157.714	178		CLK2	158.571	178		IRAK1	158.071	178		SRPK2	148.929	178		MELK	149.143	178		CLK2	174	178		MARK4	159.357	178		LKB1	159.786	178		MARK4	175.5	178		MNK1	136.571	178		PKD2/PRKD2	143.357	178		BRAF	159.917	178		ZIPK/DAPK3
	EPHA8	158.143	179		PKG1b	161.357	179		IKKe/IKBKE	158.214	179		MSK2/RPS6KA4	149.786	179		LYN	151.071	179		MELK	174.214	179		NEK1	161.071	179		HIPK4	160.214	179		RSK1	175.714	179		EPHA3	137.429	179		NEK9	144	179		MLK2/MAP3K10	160.286	179		LRRK2
	NEK4	158.5	180		PKCa	162.929	180		PKG2/PRKG2	158.357	180		c-MER	151.071	180		TGFBR2	156.5	180		LRRK2	175.214	180		FMS	161.214	180		DYRK1B	163.429	180		CK1g3	177.786	180		PKCepsilon	138.429	180		JNK2	144.143	180		DYRK1B	161.5	180		GRK6
	EPHA2	159.643	181		FLT1/VEGFR1	164	181		CAMKK1	158.714	181		TAOK1	152.357	181		TXK	156.714	181		PDGFRb	175.833	181		JAK3	161.286	181		PDK1/PDPK1	163.429	181		FER	178.929	181		ITK	138.786	181		CAMK2b	144.714	181		PKCmu/PRKD1	161.571	181		KDR/VEGFR2
	ALK	160	182		EPHA8	165.357	182		Aurora B	159.143	182		EPHA1	153.286	182		IRR/INSRR	158.714	182		PIM3	178.071	182		MSSK1/STK23	163.357	182		TSSK2	163.643	182		SRMS	179.214	182		CLK4	139.643	182		DYRK1B	145	182		FGFR4	161.667	182		CSK
	PAK4	160.714	183		NEK9	166.143	183		JAK3	160.714	183		DCAMKL2	154.857	183		CDK7/cyclin H	160.429	183		AXL	178.25	183		MLK2/MAP3K10	164	183		PHKg2	163.929	183		WNK3	179.429	183		TRKC	144.214	183		DYRK1/DYRK1A	145.429	183		CK2a	161.786	183		MEKK2
	PBK/TOPK	162.571	184		DDR2	167.143	184		IGF1R	162.5	184		Haspin	155.429	184		ZAK/MLTK	161.571	184		JNK3	179.071	184		WEE1	164.857	184		ALK	165.143	184		ULK2	179.5	184		MST2/STK3	146.571	184		JNK1	145.714	184		SRMS	164	184		SNARK/NUAK2
	TAOK2/TAO1	162.857	185		ULK1	167.571	185		STK33	162.5	185		ULK3	156.429	185		PDGFRa	161.917	185		PKN2/PRK2	180.071	185		JAK2	165.643	185		MUSK	165.5	185		MARK2/PAR-1Ba	180.214	185		TBK1	147	185		DYRK3	146.214	185		PAK5	165.143	185		MARK3
	ERBB4/HER4	163	186		PKCb2	168.143	186		CLK1	163.571	186		ZIPK/DAPK3	156.857	186		MST4	161.929	186		PKG1b	180.857	186		NEK4	165.929	186		p70S6Kb/RPS6KB2	165.571	186		CDK2/cyclin A	180.643	186		CDK1/cyclin B	147.357	186		CAMK2g	146.786	186		CLK1	165.643	186		LKB1
	PASK	163.857	187		RON/MST1R	169.5	187		PYK2	170.5	187		GRK6	157.214	187		PKCd	162.143	187		MLCK/MYLK	181.786	187		PKA	166	187		WNK3	168.714	187		BRK	181.214	187		TTK	149.429	187		MST3/STK24	147.643	187		WEE1	166.214	187		PKG1a
	LKB1	165.357	188		PKCeta	169.643	188		FGFR2	171.75	188		MKK6	159.786	188		YES/YES1	162.357	188		NEK9	182.929	188		PKCepsilon	172	188		CAMK2b	168.857	188		TRKB	181.571	188		RIPK2	151.143	188		STK25/YSK1	148	188		c-MER	167.214	188		FER
	PKN2/PRK2	167.929	189		MKK6	170.786	189		FGFR3	171.75	189		CAMKK2	160.5	189		DYRK1B	162.571	189		DYRK1/DYRK1A	183.643	189		MEK1	173.214	189		PKCiota	170.643	189		ASK1/MAP3K5	183.643	189		RSK2	152.214	189		CK1d	148.357	189		PAK2	167.5	189		FGFR3
	MST4	168.786	190		TIE2/TEK	171	190		MSK1/RPS6KA5	172.071	190		CAMK2b	163.357	190		LKB1	162.857	190		TAK1	183.643	190		VRK1	173.857	190		CDK1/cyclin B	170.786	190		PKG2/PRKG2	184.5	190		CLK1	153.857	190		CAMK2d	148.429	190		GRK6	169.071	190		JNK2
	PIM2	168.786	191		CSK	172.429	191		ALK	172.357	191		CDK1/cyclin A	164.357	191		PYK2	164.286	191		CLK4	185.714	191		ROCK2	173.929	191		CDK4/cyclin D1	171.857	191		PKCzeta	184.786	191		CAMK1d	154.429	191		CDK1/cyclin A	148.643	191		PKG1a	171.643	191		FGFR1
	ULK2	174.571	192		IR	173.143	192		MELK	172.929	192		CLK2	164.357	192		ACK1	164.5	192		LKB1	186.214	192		CK1g1	175.143	192		CLK1	172.643	192		MUSK	185.857	192		EPHB1	154.429	192		IRR/INSRR	152.429	192		PIM3	171.857	192		CAMK2g
	P38g	174.643	193		ERBB4/HER4	174	193		p70S6K/RPS6KB1	173.5	193		TAOK2/TAO1	166.143	193		PKN1/PRK1	164.571	193		TAOK2/TAO1	186.429	193		c-Kit	175.929	193		CDK2/cyclin E	173.5	193		PKCg	187.357	193		GSK3b	155	193		ULK2	152.714	193		MARK2/PAR-1Ba	175.643	193		PIM3
	EPHA3	176.929	194		CAMK1a	175	194		MST4	173.643	194		DYRK1B	166.214	194		FLT3	167.308	194		PHKg1	186.714	194		PKCeta	176.357	194		CDK4/cyclin D3	173.571	194		CK1g2	188.214	194		AXL	158.083	194		MNK2	152.857	194		PHKg2	177.5	194		SGK1
	PYK2	180.286	195		EPHA1	175.214	195		MINK/MINK1	175.571	195		FGFR4	166.583	195		RET	169.538	195		PKCb1	187.429	195		PYK2	177.786	195		SGK2	175.143	195		SGK1	190.643	195		RSK4	161.714	195		NEK1	154.714	195		CK2a2	178	195		PHKg1
	PAK5	181.857	196		CK2a	175.357	196		LIMK1	177.143	196		NLK	167.571	196		HGK MAP4K4	169.692	196		PIM2	189.143	196		ROCK1	179.5	196		DYRK3	176.571	196		VRK1	192.714	196		CDK2/cyclin E	162.857	196		CDK9/cyclin T1	158.143	196		MEK1	178.786	196		GSK3a
	TGFBR2	182.714	197		IRAK4	177.857	197		PKCmu/PRKD1	177.571	197		CDK9/cyclin T1	168.143	197		BTK	169.857	197		FES/FPS	189.786	197		CLK4	182.214	197		SNARK/NUAK2	178.071	197		ALK	192.857	197		FAK/PTK2	162.929	197		PAK1	159.5	197		c-MET	181.083	197		HGK MAP4K4
	DAPK2	182.786	198		CK1epsilon	178.714	198		CDK9/cyclin T1	178.071	198		MUSK	170.429	198		FER	173.5	198		GRK4	190	198		STK33	183.786	198		SRPK1	178.214	198		CDK5/p25	193.429	198		c-Kit	163.143	198		CDK3/cyclin E	160.143	198		CAMK2d	181.286	198		CAMK2d
	PAK6	183.214	199		MNK1	179.286	199		SIK2	178.071	199		PKN2/PRK2	172.071	199		TRKB	173.643	199		JNK1	190.143	199		DYRK1/DYRK1A	183.929	199		PKG2/PRKG2	178.714	199		BMX/ETK	193.5	199		MST4	163.214	199		FAK/PTK2	160.929	199		CAMKK1	184.571	199		STK22D/TSSK1
	MEKK2	183.929	200		BRAF	180.538	200		MLK2/MAP3K10	178.714	200		PIM1	173.929	200		MST3/STK24	173.929	200		IRAK1	192.214	200		TAK1	184.714	200		PYK2	180.214	200		PKCb1	194.286	200		MSK1/RPS6KA5	163.571	200		c-MET	161.083	200		c-Kit	184.929	200		PDGFRa
	TAOK1	183.929	201		Haspin	181.714	201		FER	182.071	201		AKT2	174.429	201		PAK2	174.143	201		CDK6/cyclin D3	192.571	201		PDGFRa	185.417	201		IRR/INSRR	183.286	201		ERK2 MAPK1	194.571	201		RSK1	163.571	201		IKKa/CHUK	162.429	201		NEK4	185.571	201		CHK2
	PLK3	185.071	202		MNK2	182.071	202		ITK	183	202		CK1a1	176.286	202		STK33	174.786	202		ASK1/MAP3K5	193.786	202		MUSK	186.714	202		PKG1a	184.286	202		MELK	194.571	202		EPHB4	164.143	202		CDK2/cyclin E	162.714	202		STK25/YSK1	185.857	202		PIM1
	MNK1	185.143	203		TLK2	182.571	203		DYRK1B	185.357	203		ROCK1	176.429	203		ROS/ROS1	175.143	203		MARK4	194.214	203		DYRK3	188.714	203		IR	186.286	203		MLCK/MYLK	195.143	203		CHK1	164.714	203		GRK4	164.429	203		TAOK2/TAO1	186.857	203		IKKe/IKBKE
	EPHB1	185.643	204		EPHB4	183.571	204		c-SRC	185.929	204		NIK/MAP3K14	176.714	204		ASK1/MAP3K5	175.643	204		p70S6Kb/RPS6KB2	195.571	204		WNK3	189.214	204		CDK1/cyclin A	188.429	204		PAK2	198.143	204		CDK5/p35	166	204		TTK	165.357	204		PKN1/PRK1	187	204		MSK2/RPS6KA4
	EPHA4	186.5	205		CDK9/cyclin T1	183.857	205		CLK3	187.071	205		MLK2/MAP3K10	177.429	205		FGFR3	175.667	205		MARK3	195.786	205		MST1/STK4	191.286	205		NEK1	189.643	205		ITK	199.286	205		MSK2/RPS6KA4	168.357	205		NLK	165.429	205		CK1d	188.429	205		PKCb1
	CDK5/p25	186.857	206		CK1a1	184.071	206		FYN	187.286	206		DAPK2	178.5	206		SGK1	181	206		DAPK1	196.429	206		MARK2/PAR-1Ba	191.857	206		CDK7/cyclin H	190.429	206		ULK1	200.714	206		MELK	169.214	206		ERK1	166.429	206		NLK	188.857	206		ROS/ROS1
	DYRK1B	186.857	207		GRK4	186.786	207		PHKg2	189.214	207		PAK1	180.714	207		TRKC	181.571	207		RSK4	196.5	207		ROS/ROS1	192.071	207		PKA	192.786	207		MSK2/RPS6KA4	201.071	207		FMS	169.5	207		p70S6K/RPS6KB1	166.571	207		TIE2/TEK	189.25	207		SIK2
	NIK/MAP3K14	188.286	208		GRK6	187.071	208		STK22D/TSSK1	189.357	208		WEE1	181.5	208		FMS	181.714	208		RSK2	197.714	208		RSK1	193.786	208		Haspin	193.429	208		PRKX	202.357	208		PIM3	170.929	208		MST4	166.786	208		CAMK2b	191.786	208		MNK2
	MEKK3	188.5	209		HIPK2	187.786	209		LKB1	189.429	209		ARAF	181.833	209		MARK2/PAR-1Ba	181.714	209		MLK1/MAP3K9	202.143	209		PKG1b	194.214	209		MSSK1/STK23	196.357	209		c-MET	203.5	209		EPHB2	171.071	209		TBK1	168.286	209		MAPKAPK3	194.857	209		MARK2/PAR-1Ba
	EPHB4	188.571	210		EPHA6	188.786	210		PHKg1	190.929	210		PLK1	183.5	210		FGR	183.643	210		PKG1a	203.429	210		CAMK2b	196	210		NEK9	197.214	210		GRK7	204	210		PKCb2	171.429	210		CK1g1	170.5	210		Haspin	195.214	210		STK16
	BRAF	190.833	211		PKN2/PRK2	189.786	211		MSK2/RPS6KA4	193	211		PAK2	183.643	211		BMX/ETK	185.071	211		IR	204.571	211		PAK6	198.071	211		SRPK2	197.429	211		GRK6	204.357	211		PHKg1	174.071	211		PKG1a	170.786	211		CAMKK2	195.643	211		LOK/STK10
	WNK3	195.214	212		CK2a2	193	212		CDK3/cyclin E	195.429	212		JNK1	183.786	212		ROCK2	187.214	212		ULK2	205.929	212		DYRK4	200.357	212		TTK	197.5	212		PDK1/PDPK1	204.571	212		MST1/STK4	176.929	212		MNK1	171	212		ZAP70	196.429	212		MARK1
	TTK	195.429	213		WNK3	193.357	213		GCK MAP4K2	195.857	213		MSK1/RPS6KA5	184.571	213		LIMK1	188.5	213		CAMK4	207.571	213		IRR/INSRR	200.5	213		DCAMKL2	198.786	213		JNK1	204.786	213		EPHA5	177	213		ERK2 MAPK1	172.286	213		ARAF	198.167	213		MELK
	ROCK1	196.071	214		VRK1	193.571	214		SGK2	197.357	214		p70S6K/RPS6KB1	185.571	214		TAOK3/JIK	188.5	214		PLK3	207.571	214		MSK1/RPS6KA5	200.5	214		COT1/MAP3K8	200.857	214		PAK5	205.214	214		STK16	178.786	214		PKG2/PRKG2	175.714	214		PAK4	200.643	214		MSK1/RPS6KA5
	CK2a2	196.286	215		PAK5	193.786	215		STK16	198.071	215		NEK9	185.643	215		Aurora A	189.214	215		JAK3	207.929	215		BRAF	201	215		CDK3/cyclin E	201.143	215		MARK3	206.5	215		FGFR3	179.583	215		CK1g3	176.071	215		CK1g1	202.143	215		ERBB2/HER2
	RIPK5	196.786	216		EPHB3	193.857	216		ROS/ROS1	200.786	216		MEK2	186.143	216		FLT4/VEGFR3	189.5	216		MLK3/MAP3K11	210.571	216		MARK1	202.286	216		CK1d	201.214	216		AKT2	206.857	216		MNK2	184.5	216		PIM3	176.143	216		PKCnu/PRKD3	203.714	216		DRAK1/STK17A
	CAMK1d	196.857	217		p70S6Kb/RPS6KB2	194	217		Aurora A	201.571	217		PAK6	188	217		Aurora B	191.357	217		CHK1	212.786	217		PLK3	203.143	217		STK39/STLK3	201.357	217		PIM1	207.571	217		GRK7	184.714	217		PKCnu/PRKD3	178.214	217		FLT1/VEGFR1	205.786	217		CDK6/cyclin D3
	NEK2	198.429	218		CAMK1d	195.714	218		ULK1	202.429	218		MAPKAPK5/PRAK	189.429	218		MLK2/MAP3K10	192.357	218		PDK1/PDPK1	213.071	218		PKCd	203.429	218		RON/MST1R	202.5	218		MSSK1/STK23	207.857	218		CDK6/cyclin D1	185	218		SRPK2	179	218		PKCiota	209.643	218		MARK4
	ARAF	198.917	219		DAPK1	196.071	219		CAMK2b	202.643	219		ERK2 MAPK1	189.786	219		PKCmu/PRKD1	194.071	219		RSK1	213.429	219		PKCnu/PRKD3	203.929	219		MNK1	203.571	219		PKCa	209.214	219		LKB1	185.714	219		VRK1	179.071	219		CK1g2	211.857	219		TBK1
	CSK	200.286	220		JNK2	199.071	220		GRK7	204.857	220		DYRK3	190.214	220		MEKK3	195	220		TAOK3/JIK	213.429	220		LRRK2	204.571	220		CAMK2g	206.143	220		EGFR	210.778	220		FGFR1	186.083	220		LKB1	180.071	220		MEK2	212.071	220		p70S6K/RPS6KB1
	NEK3	202.786	221		c-MER	199.143	221		CDK7/cyclin H	204.929	221		PKCa	191.214	221		SNARK/NUAK2	195.5	221		CLK1	214.286	221		ERK2 MAPK1	204.714	221		MNK2	207.071	221		TBK1	212.571	221		ZAK/MLTK	187.071	221		PLK1	181	221		MRCKa/CDC42BPA	213.071	221		DDR2
	ROCK2	205	222		DYRK3	203.357	222		MST3/STK24	205.143	222		MST4	191.5	222		STK16	195.5	222		STK33	214.786	222		TAOK1	205.714	222		CK1epsilon	207.571	222		ACK1	212.857	222		CDK6/cyclin D3	189.5	222		CK1a1	181.071	222		PKN2/PRK2	213.429	222		CAMKK2
	DAPK1	205.5	223		PKA	204.714	223		TRKC	205.429	223		PKG1a	191.929	223		MLCK2/MYLK2	195.643	223		ROCK1	215.214	223		NLK	206.143	223		IGF1R	209.143	223		DYRK1/DYRK1A	214.714	223		ROS/ROS1	190.857	223		PKA	181.071	223		ULK1	214.5	223		SLK/STK2
	PAK2	205.857	224		PKCg	205.714	224		ASK1/MAP3K5	205.571	224		CDK7/cyclin H	193	224		MARK1	196.857	224		ULK1	216.357	224		IRAK4	207.071	224		PRKX	210.429	224		CK1epsilon	214.857	224		PKCtheta	191.571	224		PKCa	181.357	224		IRAK4	214.786	224		RSK3
	CDK4/cyclin D1	210.571	225		PKG1a	208.5	225		RSK3	206.786	225		MYO3b	193.786	225		MARK3	197.214	225		P38b/MAPK11	217.167	225		PKCmu/PRKD1	209.214	225		PAK6	210.571	225		AKT3	216.357	225		LCK	194.571	225		DYRK2	185.714	225		MRCKb/CDC42BPB	214.857	225		FRK/PTK5
	JNK2	211.714	226		BRK	208.643	226		IRR/INSRR	207.071	226		DYRK1/DYRK1A	196.286	226		PHKg1	197.929	226		MARK2/PAR-1Ba	217.5	226		TRKB	209.857	226		PKN2/PRK2	211.857	226		DYRK2	219.071	226		ARK5/NUAK1	195	226		CAMK1d	185.786	226		PKCepsilon	215	226		ERBB4/HER4
	STK25/YSK1	212.571	227		ROCK2	208.643	227		MEKK3	209.143	227		SRPK1	197.929	227		Aurora C	199.643	227		TBK1	217.5	227		CK1d	210.5	227		DYRK2	212.071	227		MAPKAPK5/PRAK	219.071	227		JNK2	195.143	227		PAK2	186.357	227		PIM1	215.357	227		ITK
	CK2a	212.714	228		PIM2	209.929	228		TAOK1	211.214	228		STK39/STLK3	198.357	228		CAMK2d	199.857	228		GRK6	218.071	228		IR	210.5	228		MEK2	214.071	228		CAMKK2	219.143	228		PKG2/PRKG2	195.571	228		DCAMKL2	186.571	228		PKCg	215.714	228		MLCK/MYLK
	CAMK1a	213.5	229		PKCb1	210.214	229		ARK5/NUAK1	213.286	229		WNK3	198.714	229		CAMK2g	202.643	229		CAMK2d	219.571	229		MARK3	211.714	229		PAK5	214.143	229		PIM3	219.643	229		SGK1	196.643	229		MKK6	187.643	229		ALK2/ACVR1	216.071	229		PKCb2
	ERBB2/HER2	213.778	230		JNK1	210.857	230		CDK1/cyclin A	213.786	230		PBK/TOPK	199.357	230		GRK7	203.071	230		IKKb/IKBKB	220	230		FER	213.429	230		MRCKa/CDC42BPA	216.214	230		MAPKAPK3	219.786	230		FLT3	197.154	230		MEK2	187.714	230		CK1g3	216.143	230		LYN
	FES/FPS	214.5	231		PRKX	211.214	231		SGK1	216.786	231		P38a/MAPK14	201.417	231		TAOK1	203.714	231		BRSK1	223.714	231		TTK	214.5	231		PAK4	217	231		PIM2	220.571	231		FLT1/VEGFR1	197.857	231		AKT2	188.857	231		PLK3	216.214	231		c-Kit
	MKK6	214.786	232		RAF1	212.769	232		MARK1	217.5	232		CK1g3	205.214	232		GCK MAP4K2	203.857	232		p70S6K/RPS6KB1	223.857	232		PIM2	217.643	232		ERBB2/HER2	217.111	232		CAMK1d	221.5	232		RSK3	198.071	232		WNK3	189.071	232		PKA	216.571	232		ABL2/ARG
	MAPKAPK5/PRAK	215	233		SRMS	216.571	233		RSK1	218.071	233		DAPK1	205.786	233		TAOK2/TAO1	205.214	233		CAMK2b	226.214	233		ZAP70	218.357	233		TGFBR2	218.429	233		CK1g1	222.357	233		MLCK2/MYLK2	198.429	233		Haspin	192.786	233		ERK2 MAPK1	219.286	233		SYK
	CK1g3	216.286	234		NEK11	216.857	234		FAK/PTK2	219.786	234		CK2a	206.286	234		PDGFRb	208.083	234		ARK5/NUAK1	226.786	234		NEK2	219.286	234		PBK/TOPK	222.429	234		MEK2	224.786	234		BRSK1	199.071	234		SGK1	195.5	234		PDGFRa	221.417	234		PKG2/PRKG2
	P38b/MAPK11	217.083	235		HIPK4	217	235		MARK3	221.5	235		RIPK5	206.643	235		RSK1	209.071	235		CAMKK2	228.286	235		CK2a2	220.286	235		CLK3	222.643	235		DAPK2	224.929	235		CDK2/cyclin A	199.286	235		PKCd	195.571	235		p70S6K/RPS6KB1	221.857	235		CLK3
	IKKa/CHUK	220.071	236		MSSK1/STK23	217.643	236		DRAK1/STK17A	221.571	236		STK25/YSK1	207	236		CAMKK1	209.214	236		BRSK2	228.786	236		STK22D/TSSK1	220.929	236		CK1a1	223.286	236		PLK1	225.286	236		FES/FPS	201.5	236		TGFBR2	197.786	236		PKCeta	222.714	236		MLCK2/MYLK2
	DCAMKL2	220.714	237		PBK/TOPK	219.857	237		MARK2/PAR-1Ba	222.143	237		CK1g1	209.429	237		MEKK2	211.143	237		DRAK1/STK17A	229.214	237		PKG1a	222	237		MEK1	224.786	237		LRRK2	225.571	237		GSK3a	203.357	237		MSK2/RPS6KA4	198.929	237		AKT3	224.214	237		EGFR
	NEK9	221.643	238		PKCiota	222.286	238		PKN1/PRK1	222.143	238		RON/MST1R	209.714	238		TTK	216.071	238		IGF1R	229.429	238		RAF1	222.583	238		PKG1b	224.786	238		PASK	226	238		PDGFRa	204.417	238		SRPK1	199.143	238		TAOK1	229.5	238		CAMKK1
	CDK1/cyclin B	223.286	239		EPHA7	225.286	239		MLCK2/MYLK2	222.429	239		PKCepsilon	209.857	239		c-SRC	216.571	239		TRKC	231.429	239		PDGFRb	222.833	239		CAMK1a	225.786	239		CK2a	226.357	239		Aurora A	204.786	239		MLCK/MYLK	199.929	239		PKCd	231.214	239		RSK2
	DYRK4	224.214	240		NEK1	225.429	240		SNARK/NUAK2	222.714	240		NEK2	211.643	240		TAK1	216.643	240		MST2/STK3	231.786	240		JNK3	223.071	240		CK1g3	226.214	240		MKK6	226.429	240		CSK	204.857	240		MSK1/RPS6KA5	201.571	240		MAPKAPK5/PRAK	231.286	240		YES/YES1
	CK1g2	225.286	241		PAK2	229	241		ULK2	223.357	241		PKCtheta	212.286	241		MARK4	217.286	241		MARK1	232.571	241		PAK4	224.786	241		ZAP70	226.429	241		STK39/STLK3	227	241		Aurora C	208.857	241		PKCb2	202.071	241		SGK2	232.857	241		GRK7
	CDK2/cyclin E	226.357	242		CK1g3	229.786	242		TAK1	223.643	242		RAF1	212.75	242		MINK/MINK1	217.286	242		PBK/TOPK	232.643	242		Aurora C	224.857	242		NEK3	226.5	242		ZAP70	229.643	242		FER	208.857	242		IR	211.929	242		GRK4	233.714	242		KHS MAP4K5
	CK1a1	228.714	243		PKCzeta	231.857	243		MLK3/MAP3K11	224.429	243		VRK1	213.5	243		JAK1	218.357	243		PRKX	232.786	243		ZIPK/DAPK3	225	243		NEK4	226.5	243		JAK2	230.929	243		YES/YES1	210.571	243		CDK7/cyclin H	212.571	243		AKT2	234.429	243		RSK4
	CK1d	229	244		SRPK2	232.5	244		CAMK2d	225.857	244		PKCd	213.643	244		CDK3/cyclin E	221.714	244		ITK	236.286	244		TLK2	229.786	244		DYRK4	229.143	244		PYK2	231.071	244		PKCa	214.286	244		CK1g2	212.571	244		NEK11	234.429	244		FGR
	IR	230.571	245		CK1d	236.214	245		CDK5/p25	226.357	245		CK2a2	215.571	245		ARK5/NUAK1	222.071	245		STK22D/TSSK1	238.929	245		PKCb2	233.286	245		MRCKb/CDC42BPB	229.857	245		PAK4	231.857	245		DDR2	215.429	245		DYRK4	213.5	245		ROCK2	234.857	245		BRSK1
	WEE1	230.643	246		MRCKb/CDC42BPB	237.929	246		TAOK3/JIK	227.071	246		c-MET	217.167	246		DRAK1/STK17A	224.214	246		MST1/STK4	239.643	246		HIPK4	234.143	246		ASK1/MAP3K5	232.357	246		P38b/MAPK11	233.417	246		STK33	216.857	246		PRKX	214.571	246		ULK2	236.143	246		FMS
	CK1epsilon	231.143	247		TSSK2	239.929	247		CDK1/cyclin B	227.786	247		NEK4	218.214	247		RSK3	224.286	247		ALK	239.714	247		TAOK3/JIK	234.714	247		JNK1	234.071	247		CTK MATK	235.643	247		PDGFRb	217.25	247		PKCiota	215.571	247		CAMK1d	237.071	247		PDGFRb
	CDK3/cyclin E	234.643	248		c-MET	240.583	248		CDK2/cyclin E	229.643	248		ERK1	218.357	248		CAMK2a	225.5	248		MSK1/RPS6KA5	239.857	248		Aurora B	236.071	248		ZIPK/DAPK3	234.929	248		MEKK2	237.357	248		IGF1R	217.429	248		PKCb1	216.214	248		JNK3	237.357	248		LYN B
	ALK1/ACVRL1	235.143	249		PLK3	240.643	249		SYK	230.786	249		MSSK1/STK23	220.214	249		CDK9/cyclin T1	225.786	249		FER	241.857	249		PLK1	236.429	249		CK1g2	236	249		COT1/MAP3K8	238.143	249		SIK2	218.786	249		PIM1	216.357	249		CTK MATK	244.143	249		Aurora C
	PLK1	236.071	250		NEK3	241.571	250		MEKK2	232	250		SGK2	223	250		SIK2	227.143	250		SGK2	242.214	250		P38g	237.929	250		WEE1	238.214	250		CAMK2a	238.929	250		FGFR2	219	250		MAPKAPK3	216.786	250		PKCzeta	244.429	250		HCK
	CDK4/cyclin D3	237.143	251		CK1g1	242.643	251		ALK1/ACVRL1	232.929	251		P38b/MAPK11	227.167	251		SYK	228.929	251		PKN1/PRK1	242.714	251		CAMKK2	238.857	251		PIM2	238.714	251		JAK1	239	251		LYN	220.929	251		ASK1/MAP3K5	222.643	251		CLK2	244.714	251		MST2/STK3
	CK1g1	237.214	252		NEK4	244.786	252		MLK1/MAP3K9	234.929	252		MEK1	229.143	252		BRSK1	232.929	252		JNK2	242.857	252		STK16	239.071	252		PAK2	240.571	252		ERBB4/HER4	239.333	252		IRR/INSRR	221.5	252		ZAP70	228.286	252		JNK1	246.071	252		c-SRC
	PAK1	239.071	253		NLK	244.786	253		CAMK2g	235.286	253		MRCKb/CDC42BPB	230.071	253		FES/FPS	234.214	253		CAMK2g	243.643	253		p70S6Kb/RPS6KB2	239.714	253		VRK1	241.429	253		MNK2	240.857	253		LIMK1	223.357	253		DAPK2	229.786	253		COT1/MAP3K8	246.786	253		LIMK1
	SRPK2	241.071	254		MRCKa/CDC42BPA	245.214	254		ROCK1	235.571	254		JNK3	230.5	254		CDK1/cyclin A	238.071	254		STK16	245.429	254		CAMK2a	240.071	254		AKT2	241.929	254		NLK	245.643	254		SYK	224.786	254		COT1/MAP3K8	230.5	254		MYO3b	247.429	254		RSK1
	IGF1R	241.286	255		IKKa/CHUK	245.5	255		MARK4	236.429	255		BRAF	231	255		TYK2	239.429	255		ROS/ROS1	245.643	255		CAMKK1	243.643	255		CK1g1	241.929	255		MEK1	246	255		BRSK2	226.286	255		GRK6	231.357	255		RAF1	249.75	255		ARK5/NUAK1
	NLK	241.429	256		PASK	245.5	256		FES/FPS	237.786	256		PRKX	231	256		RSK2	240.786	256		PKG2/PRKG2	246.5	256		CLK1	245.429	256		PAK1	242	256		PLK3	246.643	256		EPHA2	226.5	256		MAPKAPK5/PRAK	232.714	256		PKCb2	250.357	256		BRSK2
	JNK1	242.786	257		MAPKAPK3	246.714	257		RSK2	240.143	257		DYRK4	232.214	257		CHK1	241.143	257		MLCK2/MYLK2	249.929	257		Aurora A	245.786	257		CK2a	243	257		SRPK2	247.429	257		FGR	230.286	257		ZIPK/DAPK3	232.857	257		DYRK3	251.5	257		TYK2
	MSSK1/STK23	243	258		ULK3	250.286	258		BRSK1	242.071	258		AKT3	235.357	258		FYN	244.071	258		TTK	252.5	258		FAK/PTK2	247.357	258		MKK6	249.5	258		RIPK5	247.5	258		FRK/PTK5	231.714	258		DAPK1	235.286	258		P38b/MAPK11	251.917	258		FLT4/VEGFR3
	ASK1/MAP3K5	246.071	259		FGFR4	251.417	259		TAOK2/TAO1	243.286	259		PASK	237.786	259		ROCK1	245.357	259		IKKe/IKBKE	253.643	259		CK2a	248.571	259		CTK MATK	252.357	259		PKG1a	248.143	259		BRK	232.429	259		PKCepsilon	235.643	259		TSSK2	252.286	259		FLT3
	ERK1	248.071	260		NEK2	251.714	260		CDK9 cyclin K	245.286	260		P38g	239.071	260		CHK2	245.643	260		PYK2	254.929	260		TSSK2	249.143	260		RIPK5	253.429	260		STK22D/TSSK1	249.286	260		ABL1	241.333	260		MSSK1/STK23	235.929	260		P38g	252.929	260		MST1/STK4
	COT1/MAP3K8	249.143	261		ALK2/ACVR1	252	261		RSK4	250.143	261		PKCeta	239.571	261		CDK2/cyclin E	247.143	261		MSK2/RPS6KA4	255.429	261		p70S6K/RPS6KB1	250.5	261		CK2a2	255.286	261		TSSK2	250.714	261		KDR/VEGFR2	242.071	261		CTK MATK	238.071	261		ROCK1	254.071	261		LCK
	NEK1	249.143	262		ERK2 MAPK1	252.429	262		TRKB	253.714	262		CTK MATK	240.929	262		ALK1/ACVRL1	247.714	262		ZIPK/DAPK3	255.5	262		GRK6	252.929	262		HIPK3	256.071	262		p70S6Kb/RPS6KB2	250.929	262		HCK	242.857	262		SGK2	238.071	262		P38a/MAPK14	254.667	262		CAMK2a
	CTK MATK	250.143	263		PAK4	253.357	263		CDK4/cyclin D1	253.786	263		PKCb2	241.286	263		BRSK2	249.214	263		SGK1	256.786	263		Haspin	253	263		DAPK2	256.786	263		DYRK4	252.643	263		ABL2/ARG	243.571	263		CK2a2	238.786	263		NEK2	255.214	263		BMX/ETK
	MEK2	250.857	264		MAPKAPK5/PRAK	254.429	264		CHK1	254.857	264		CK1g2	251.214	264		MLK1/MAP3K9	250.429	264		Aurora C	257.786	264		CAMK1d	253.5	264		DAPK1	257	264		WEE1	252.929	264		CHK2	246.857	264		CK2a	242.929	264		HIPK4	255.429	264		FYN
	MAPKAPK3	252.286	265		JNK3	257.571	265		BRSK2	255.429	265		COT1/MAP3K8	251.357	265		RSK4	252.214	265		Aurora B	259.143	265		PRKX	254.929	265		ERK1	257.143	265		NEK2	254.286	265		c-SRC	248	265		PKCtheta	245.714	265		PLK1	255.714	265		JAK2
	CDK1/cyclin A	256.857	266		CK1g2	258.714	266		MST2/STK3	255.929	266		PLK3	251.357	266		CDK4/cyclin D1	252.357	266		ULK3	260.214	266		ULK1	255.857	266		NEK2	258	266		JNK2	255.714	266		BMX/ETK	248.929	266		PKCeta	247	266		OSR1/OXSR1	256.071	266		MLK3/MAP3K11
	P38a/MAPK14	257.333	267		ZAP70	260.571	267		TYK2	256.929	267		PKCg	251.571	267		MLK3/MAP3K11	252.429	267		PLK1	262.286	267		PKN1/PRK1	256.714	267		ALK2/ACVR1	259.5	267		Haspin	258.286	267		RET	249.154	267		PKG1b	247.786	267		PASK	259.214	267		TRKC
	RON/MST1R	258.214	268		MYO3b	261.071	268		CAMK2a	257.714	268		PKG1b	255.214	268		MST1/STK4	253.429	268		PHKg2	262.714	268		GRK7	257.786	268		CAMK4	259.786	268		PAK6	259	268		MLK3/MAP3K11	251	268		PBK/TOPK	248.357	268		PKCa	261.5	268		TXK
	IRR/INSRR	260.714	269		WEE1	262.429	269		MST1/STK4	259.929	269		PKCzeta	255.286	269		MST2/STK3	254.357	269		TRKB	263.429	269		IKKe/IKBKE	260	269		HIPK2	260.429	269		NEK4	262	269		ERBB2/HER2	251.889	269		CAMK1a	251	269		p70S6Kb/RPS6KB2	263.286	269		TRKA
	SRPK1	262.5	270		DYRK4	266.143	270		TRKA	261.429	270		OSR1/OXSR1	257.929	270		CDK9 cyclin K	258.214	270		CAMKK1	263.643	270		PKCb1	262.5	270		PASK	260.429	270		CK1d	262.643	270		ACK1	252.357	270		PKCzeta	252.5	270		PRKX	264.714	270		TRKB
	ERK2 MAPK1	262.929	271		OSR1/OXSR1	268.357	271		CDK2/cyclin A	262.143	271		PKCiota	258	271		CDK4/cyclin D3	261.214	271		TYK2	263.857	271		TRKA	264.429	271		OSR1/OXSR1	266.071	271		JAK3	262.714	271		ERBB4/HER4	253	271		p70S6Kb/RPS6KB2	252.714	271		STK39/STLK3	264.929	271		JAK1
	CAMK4	263.571	272		CTK MATK	269.929	272		CDK4/cyclin D3	262.143	272		PKA	259.643	272		CDK5/p25	261.429	272		JAK1	264.286	272		PHKg2	265.286	272		MAPKAPK5/PRAK	267.357	272		MEKK3	264.5	272		BLK	255.714	272		OSR1/OXSR1	252.857	272		PIM2	265	272		ACK1
	ALK2/ACVR1	265.286	273		STK39/STLK3	270.143	273		CDK6/cyclin D1	262.214	273		PKCb1	259.786	273		GSK3a	262.429	273		IRR/INSRR	266.214	273		ITK	266.214	273		PLK3	267.571	273		PKD2/PRKD2	265.429	273		LYN B	257.25	273		MEK1	256.714	273		IKKa/CHUK	266.286	273		MLK1/MAP3K9
	JNK3	265.643	274		AKT2	270.929	274		GSK3b	262.929	274		NEK11	263.786	274		CDK1/cyclin B	263.929	274		Aurora A	266.929	274		GRK4	268.143	274		ERK2 MAPK1	267.857	274		P38a/MAPK14	266.667	274		EGFR	257.556	274		ALK2/ACVR1	260.643	274		DYRK4	266.643	274		BTK
	OSR1/OXSR1	268.357	275		P38g	273.071	275		GSK3a	265.214	275		IKKa/CHUK	270.071	275		GSK3b	264.786	275		GRK7	270.214	275		JNK2	269.071	275		IKKa/CHUK	272.571	275		NEK1	267.714	275		FYN	260.143	275		PASK	260.643	275		DYRK1/DYRK1A	267.429	275		Aurora A
	NEK11	268.714	276		P38b/MAPK11	273.923	276		CDK6/cyclin D3	267.286	276		p70S6Kb/RPS6KB2	270.286	276		CDK6/cyclin D1	266.929	276		FAK/PTK2	270.643	276		MYO3b	269.714	276		NIK/MAP3K14	274.214	276		ERBB2/HER2	268.333	276		FLT4/VEGFR3	262.714	276		PKCg	262.286	276		PKCb1	270.143	276		Aurora B
	CDK7/cyclin H	268.857	277		COT1/MAP3K8	277	277		CDK5/p35	270.071	277		PIM2	273	277		CDK6/cyclin D3	268.357	277		CAMK2a	270.929	277		P38a/MAPK14	270.25	277		JNK3	275.071	277		PBK/TOPK	268.929	277		MLK1/MAP3K9	264.071	277		AKT3	266.857	277		TLK2	270.714	277		RET
	MEK1	271.143	278		ARAF	277.077	278		JAK2	270.071	278		ALK2/ACVR1	273.5	278		CDK5/p35	272.786	278		JAK2	272.571	278		ULK3	274.929	278		MAPKAPK3	276.929	278		PKCmu/PRKD1	269.071	278		TXK	265.857	278		PLK3	268.071	278		ULK3	274.643	278		JAK3
	SRMS	278.357	279		P38a/MAPK14	277.154	279		JAK1	274.643	279		ZAP70	273.5	279		CDK2/cyclin A	273	279		TRKA	276.786	279		P38b/MAPK11	275.583	279		PLK1	278.643	279		PKCnu/PRKD3	270.714	279		BTK	274.643	279		PIM2	275.571	279		HIPK2	275.857	279		BLK
[truncated: 5 more columns]

## Sheet: k-addicted mouse cell lines
Kinase name, KS, relative KS and rank of murine cell lines addicted to ectopically expressed human kinases
Cell line/addicted kinase:	32D-J2V617F		JAK2		Ba/F3-J2V617F		JAK2		Ba/F3-BCR-ABL1		ABL1
	Kinase	K-Score	K-rank		Kinase	K-Score	K-rank		Kinase	K-Score	K-rank
	JAK1	1.05263	1		JAK2	1	1		DDR2	4.78571	1
	JAK2	2.21053	2		JAK1	1.15789	2		ABL1	5	2
	PKCb2	3.10714	3		JAK3	3.78947	3		LYN B	5.27273	3
	PKN1/PRK1	5.07143	4		TYK2	6	4		CSK	6.32143	4
	TYK2	5.15789	5		PKN1/PRK1	6.42857	5		EPHA8	7.46429	5
	p70S6Kb/RPS6KB2	6.57143	6		MLK2/MAP3K10	6.82143	6		EPHA2	9.21429	6
	PKCb1	7.32143	7		PKCb2	9.03571	7		FMS	9.85714	7
	PKCd	7.46429	8		JNK1	9.14286	8		PDGFRa	10.3636	8
	JAK3	9.84211	9		MEKK2	9.2381	9		LCK	11.4286	9
	PKCg	10	10		SNARK/NUAK2	10.2857	10		FRK/PTK5	12.1071	10
	TRKC	10	11		JNK2	10.75	11		TIE2/TEK	14.5357	11
	PKCtheta	10.75	12		GSK3a	11.25	12		EPHA3	14.5714	12
	RSK4	10.8214	13		PKCb1	13.4643	13		P38a/MAPK14	15.25	13
	ARK5/NUAK1	11.3571	14		MST4	13.8214	14		BRAF	16.4074	14
	ROS/ROS1	12.4286	15		GSK3b	14.75	15		HCK	16.8929	15
	MSK2/RPS6KA4	12.7143	16		PKCd	17.3214	16		MYO3b	17.1786	16
	PKCa	12.8571	17		ULK2	17.6071	17		EPHA5	17.2857	17
	GRK6	13.5357	18		ACK1	18.8571	18		ABL2/ARG	17.3043	18
	CDK5/p35	13.7143	19		CAMK2a	19	19		PDGFRb	17.3333	19
	PKCepsilon	14.25	20		PLK3	19.25	20		LYN	17.6071	20
	GSK3a	14.2857	21		DAPK1	19.2857	21		DYRK1/DYRK1A	17.7143	21
	GSK3b	14.6786	22		Aurora A	20.2593	22		EPHA4	17.8571	22
	MLK1/MAP3K9	15.1071	23		Aurora B	20.5357	23		NEK11	18.1429	23
	RSK2	16.5357	24		ZIPK/DAPK3	20.6429	24		AXL	20.2143	24
	FLT3	18.0385	25		MEKK3	20.7619	25		EPHA6	20.4286	25
	TRKB	19	26		MLK3/MAP3K11	20.8929	26		NEK2	20.5714	26
	PKCeta	19.0357	27		RSK4	21.8571	27		COT1/MAP3K8	25.8929	27
	MST4	19.0714	28		ROS/ROS1	23.9286	28		ALK1/ACVRL1	26	28
	TRKA	20.3214	29		MARK4	25.3571	29		FGFR2	26.5714	29
	RSK3	20.4286	30		TRKC	25.7692	30		EPHB1	27.1429	30
	GRK7	20.6429	31		BRSK2	26.4286	31		DYRK4	27.75	31
	MST1/STK4	20.6429	32		PKG2/PRKG2	27.5714	32		BLK	29.75	32
	Aurora A	21.963	33		PDK1/PDPK1	27.7143	33		ULK3	30.2143	33
	CDK2/cyclin A	22.2143	34		Aurora C	27.9259	34		ARAF	30.5926	34
	Aurora C	23.2222	35		MARK3	27.9286	35		ACK1	31.4643	35
	MEKK2	25.7619	36		ARK5/NUAK1	28.8214	36		c-Kit	32.2143	36
	MLK3/MAP3K11	27	37		RSK1	29.0714	37		PIM2	32.25	37
	RSK1	27.6429	38		TRKB	29.7143	38		TAOK1	32.3929	38
	MSK1/RPS6KA5	27.9643	39		TRKA	29.7857	39		ERK2 MAPK1	32.6296	39
	LKB1	28.5714	40		PIM1	30.3214	39		EPHB3	32.8214	40
	MARK4	30.7143	41		MSK2/RPS6KA4	31.3929	41		RON/MST1R	34	41
	Aurora B	31.2857	42		p70S6Kb/RPS6KB2	31.7857	42		MLK2/MAP3K10	34.5714	42
	MST2/STK3	33.6786	43		GRK6	31.8214	43		FGR	34.75	43
	p70S6K/RPS6KB1	34.2857	44		MST1/STK4	32.3571	44		FYN	36.1071	44
	CDK2/cyclin E	34.75	45		CAMK2g	33.5714	45		c-SRC	37.4643	45
	AKT3	35.6071	46		MLK1/MAP3K9	34.3214	46		CAMKK2	38.6429	46
	ACK1	35.9286	47		PKCa	35.2857	47		ZAK/MLTK	39.9643	47
	DAPK2	36.2143	48		CAMK2b	37.2857	48		YES/YES1	40.0714	48
	FMS	36.5357	49		MLCK/MYLK	38.7143	49		RAF1	42.4074	49
	PKCzeta	36.7143	50		DYRK1/DYRK1A	38.8571	50		EPHB4	42.6786	50
	CDK6/cyclin D1	36.7857	51		ROCK1	39.0714	51		EPHB2	42.7857	51
	RET	37.7308	52		RSK2	39.9286	52		PKCb2	43.1786	52
	PDK1/PDPK1	37.75	53		PLK1	40.3571	53		SRMS	43.2857	53
	DCAMKL2	38.25	54		DAPK2	41.2857	54		SIK2	44.1071	54
	CHK2	38.3704	55		PKCepsilon	41.9643	55		TLK2	44.2143	55
	MLCK/MYLK	41.0714	56		MST2/STK3	42.6786	56		CAMK2b	44.5357	56
	PKN2/PRK2	41.4643	57		PKCmu/PRKD1	42.8929	57		MEKK3	45.3	57
	CDK4/cyclin D1	42.0357	58		STK25/YSK1	43.9286	58		CDK9/cyclin T1	46.2143	58
	CAMK2a	42.1071	59		HIPK3	43.9643	59		MST4	46.25	59
	CDK3/cyclin E	42.75	60		CK2a	45.3571	60		TAOK2/TAO1	46.3214	60
	LOK/STK10	42.75	61		TAOK2/TAO1	45.6071	61		TYRO3 SKY	46.5714	61
	KHS MAP4K5	42.8571	62		IRR/INSRR	45.8214	62		PKCb1	48.5	62
	CDK1/cyclin B	44.5357	63		SLK/STK2	45.9643	63		EPHA1	49.2143	63
	CDK5/p25	45.8571	64		DCAMKL2	47.0357	64		KHS MAP4K5	49.6786	64
	PIM1	46.3571	65		CAMKK2	47.3571	65		BRK	52.1071	65
	SLK/STK2	46.3571	66		TBK1	48.6786	66		OSR1/OXSR1	52.1786	66
	GCK MAP4K2	47.0357	67		NLK	49.4643	67		LIMK1	52.3571	67
	FER	50.037	68		IKKe/IKBKE	49.9643	68		MEKK2	52.4	68
	BRSK2	50.3929	69		PIM3	50.2857	69		LOK/STK10	54.25	69
	PDGFRb	51.037	70		ERK1	50.4444	69		TRKC	55.6538	70
	CDK1/cyclin A	52.6429	71		KHS MAP4K5	55.2857	71		Aurora B	57.5714	71
	FLT4/VEGFR3	53.1923	72		CHK1	56.3214	72		GSK3a	58.9286	72
	MLCK2/MYLK2	55.1429	73		NEK9	57.25	73		STK39/STLK3	58.9286	73
	PKG2/PRKG2	56.0357	74		RSK3	57.6071	74		CLK2	59.4643	74
	LRRK2	56.3571	75		CDK4/cyclin D3	58.6429	75		NEK1	62	75
	CDK9 cyclin K	56.4286	76		DYRK1B	60.3571	76		MLK3/MAP3K11	62.9286	76
	PLK3	57.1071	77		SIK2	61.1786	77		CDK1/cyclin A	63.6429	77
	SNARK/NUAK2	57.2143	78		LRRK2	61.25	78		MARK3	64.3929	78
	CHK1	57.4643	79		FLT3	61.2692	79		P38b/MAPK11	64.3929	79
	TIE2/TEK	58.4643	80		CDK6/cyclin D1	61.7857	80		LRRK2	65.5	80
	ABL2/ARG	58.7273	81		CAMK2d	62.8929	81		PKN2/PRK2	66.8929	81
	TLK2	59.1429	82		CDK9 cyclin K	63.6786	82		MAPKAPK5/PRAK	67.7857	82
	FAK/PTK2	59.2857	83		PKCeta	64.25	83		CDK9 cyclin K	68.1429	83
	MLK2/MAP3K10	60.1071	84		TAOK1	65.3214	84		c-MET	68.5357	84
	NEK9	61.1786	85		PIM2	65.5	85		JAK2	69.1667	85
	YES/YES1	62.25	86		GCK MAP4K2	66.7857	86		JNK1	71	86
	MST3/STK24	62.6071	87		MKK6	67.2857	87		p70S6Kb/RPS6KB2	71.2143	87
	CLK4	62.75	88		IR	67.8214	88		Aurora A	71.4815	88
	CDK6/cyclin D3	66.0714	89		CLK4	69.0357	89		DYRK1B	71.5	89
	PKCiota	68.75	90		MARK2/PAR-1Ba	69.3571	90		CDK4/cyclin D3	71.6429	90
	MARK3	69	91		LOK/STK10	70.2857	91		FGFR4	72.5	91
	ROCK1	69.7143	92		BRSK1	71.6071	92		ERBB4/HER4	72.7143	92
	IRR/INSRR	72.5	93		IKKa/CHUK	73.2857	93		PKCd	74.2857	93
	STK25/YSK1	73.1071	94		STK22D/TSSK1	74.7143	94		MARK4	74.6786	94
	MELK	73.3571	95		PAK1	74.8214	95		CTK MATK	76.3929	95
	STK22D/TSSK1	73.4643	96		MSK1/RPS6KA5	75.25	96		TSSK2	76.75	96
	CDK4/cyclin D3	73.6786	97		CHK2	75.4074	97		NEK4	77.3214	97
	c-SRC	74.6429	98		PKCnu/PRKD3	77.2143	98		IRAK4	80.2857	98
	PIM3	75.3929	99		MSSK1/STK23	77.5	99		TYK2	82.5	99
	FGFR1	75.6071	100		TTK	78.5	100		PKN1/PRK1	82.8571	100
	PHKg1	75.6429	101		GRK7	79.1429	101		JAK3	83.0556	101
	FYN	76.4643	102		PBK/TOPK	81.25	102		c-MER	83.1429	101
	PKCmu/PRKD1	77.25	103		CLK2	81.5714	103		FLT1/VEGFR1	84.3214	103
	JNK2	78.9286	103		FMS	82.4643	104		SGK2	84.4643	104
	IKKb/IKBKB	79.0357	105		CDK6/cyclin D3	83.2143	105		ROCK1	84.7143	105
	ABL1	79.2857	106		CAMKK1	83.9643	106		PKCg	86.9643	106
	TBK1	80.25	107		P38a/MAPK14	84.25	107		HIPK2	87.2857	107
	HGK MAP4K4	80.5385	108		PKD2/PRKD2	84.6786	108		WEE1	88	108
	MARK2/PAR-1Ba	81.9286	109		RET	85.5	109		FLT3	89.5385	109
	JNK1	82	110		PKCg	86.0357	110		BTK	91.3929	110
	BRSK1	83.0357	111		PKN2/PRK2	86.5714	111		SLK/STK2	91.7143	111
	LCK	84.2857	112		IRAK1	88.3571	112		CDK5/p25	92.0357	112
	ZIPK/DAPK3	84.5714	113		ZAP70	89.9286	113		PAK2	92.1429	113
	CLK2	84.75	114		CDK2/cyclin E	90.9286	114		STK25/YSK1	92.1786	114
	PDGFRa	85.4762	115		CK1d	91.8214	115		PIM3	92.75	115
	EPHA2	85.8929	116		LIMK1	92.3214	116		NEK9	93.1071	116
	PLK1	86.2857	117		ALK	94.4231	117		SNARK/NUAK2	93.9286	117
	MEKK3	87.5714	118		MINK/MINK1	96.0357	118		MKK6	94.3214	118
	P38a/MAPK14	90.75	119		c-MET	96.3214	119		HGK MAP4K4	96	119
	FGFR2	91.1429	120		SGK1	96.3214	120		SRPK1	96.8571	120
	MARK1	92.5	121		MST3/STK24	96.8214	121		BMX/ETK	97.6786	121
	SIK2	93.2857	122		YES/YES1	100.964	122		FLT4/VEGFR3	97.8462	122
	PKD2/PRKD2	94.0714	123		p70S6K/RPS6KB1	101.429	123		PAK4	99.7857	123
	LIMK1	95.6786	124		CDK1/cyclin A	101.786	124		ROCK2	100.929	124
	PKCnu/PRKD3	96.6071	125		MELK	102.393	125		RET	101.769	125
	LYN	96.8214	126		FER	105.852	126		PASK	102.857	126
	IRAK1	97.5714	127		CDK2/cyclin A	106.893	127		KDR/VEGFR2	103.5	127
	ULK1	98.75	128		ALK1/ACVRL1	108.321	128		MARK1	103.929	128
	SYK	101.679	129		PKG1b	108.464	129		CK1d	104	129
	GRK4	104.464	130		ASK1/MAP3K5	109.036	130		ULK2	104.893	129
	TYRO3 SKY	104.714	131		PDGFRb	110.37	131		RSK2	106.286	131
	TAK1	104.929	132		RIPK5	110.429	132		JNK2	106.536	132
	EPHA1	105.786	133		TAK1	111.75	133		CAMK1d	108.143	133
	FGR	106.5	133		CAMK4	112.036	134		Aurora C	109.519	134
	ULK2	106.643	135		CDK1/cyclin B	113.643	135		GSK3b	111.857	135
	CDK7/cyclin H	106.929	136		NEK1	114.143	136		CK1epsilon	112.643	136
	CAMK2d	107.179	137		BMX/ETK	114.429	137		CLK4	113.357	137
	IKKe/IKBKE	108.036	138		MLCK2/MYLK2	115.214	138		CK1g1	113.464	138
	BLK	108.143	139		NEK4	115.536	139		FGFR3	114.929	139
	BTK	109.143	140		MARK1	118.071	140		MSSK1/STK23	115.607	140
	MKK6	109.286	141		CDK4/cyclin D1	118.786	141		CDK2/cyclin A	116.179	141
	KDR/VEGFR2	110.5	142		DYRK2	119.607	142		PYK2	116.385	142
	SGK1	110.821	143		ITK	119.714	143		PDK1/PDPK1	116.536	143
	DAPK1	110.893	144		CLK1	120.036	144		MARK2/PAR-1Ba	118.607	144
	FGFR3	111.929	145		NEK11	120.679	145		MEK2	119.407	145
	MINK/MINK1	112.679	146		HGK MAP4K4	120.731	146		GCK MAP4K2	119.857	146
	DYRK1B	113.679	147		DRAK1/STK17A	121.286	147		CDK1/cyclin B	122.143	147
	ROCK2	114.179	148		FLT4/VEGFR3	121.615	148		CK2a2	122.179	148
	EPHA4	114.786	149		LKB1	122.036	149		TAK1	123.714	149
	CDK9/cyclin T1	114.929	150		PHKg1	122.321	150		ALK2/ACVR1	124.214	150
	STK39/STLK3	117.357	151		CDK9/cyclin T1	123.107	151		CAMK2a	124.5	151
	CK1g3	117.857	152		CK2a2	125.036	152		MST3/STK24	124.75	152
	DRAK1/STK17A	120.357	153		ERK2 MAPK1	127.963	153		FGFR1	124.929	153
	CAMK2b	121.679	154		ROCK2	129.286	154		MLK1/MAP3K9	125.179	154
	CTK MATK	121.679	155		PYK2	129.308	155		PKCiota	127.357	155
	MSSK1/STK23	123.5	156		FGFR1	129.964	156		MSK2/RPS6KA4	130.179	156
	SRPK1	124.964	157		CK1epsilon	130.071	157		NLK	130.679	157
	HIPK3	125.607	158		CLK3	131.429	158		CDK2/cyclin E	130.857	158
	CK1a1	125.857	159		CDK5/p25	133.107	159		TXK	131.786	159
	CLK1	126.714	160		CDK5/p35	133.214	160		CDK3/cyclin E	132.5	160
	EPHA8	127.679	161		MUSK	133.714	161		PKCnu/PRKD3	137	161
	NEK11	128.179	162		DYRK4	133.893	162		PKCzeta	137.143	162
	EPHA7	128.5	163		SGK2	135.857	163		TBK1	137.643	163
	CAMKK2	129	164		NEK2	135.929	164		CDK6/cyclin D1	138.321	164
	NLK	129.143	165		RIPK2	142.5	165		TRKA	139	165
	LYN B	130.762	166		FGFR2	142.929	166		MST1/STK4	141.214	166
	CK1d	130.964	167		VRK1	144	167		RSK1	141.964	167
	SGK2	131.714	168		MRCKb/CDC42BPB	144.571	168		CK1g2	142.143	168
	IR	132.179	169		AKT3	144.75	169		CAMK2g	142.429	169
	c-Kit	135.536	170		TAOK3/JIK	144.786	170		RIPK2	144.25	170
	PAK5	135.893	171		PKCtheta	144.857	171		CAMK4	144.393	171
	DDR2	137.893	172		BTK	145.607	172		MRCKb/CDC42BPB	146.071	172
	FES/FPS	139.071	172		STK33	150.714	173		ALK	148.192	173
	TYK1/LTK	139.538	174		CK1a1	151.607	174		MINK/MINK1	148.964	174
	c-MET	139.75	175		ULK1	152.429	175		PKCeta	149.786	175
	PYK2	140.077	176		MEK2	152.741	176		MNK1	150.107	176
	EPHA6	141.429	177		c-MER	152.893	177		IKKa/CHUK	150.357	177
	FLT1/VEGFR1	141.964	178		LCK	153.5	178		RSK3	152.536	178
	HCK	143.571	179		FYN	154	179		PKCepsilon	152.643	179
	CLK3	143.75	180		FAK/PTK2	154.179	180		ARK5/NUAK1	152.75	180
	EPHB1	145.857	181		TIE2/TEK	154.929	181		DYRK2	153.179	181
	EPHA3	147.179	182		STK39/STLK3	155.071	182		MLCK2/MYLK2	153.607	182
	PKG1a	147.571	183		EPHA1	155.536	183		IKKe/IKBKE	153.75	183
	AXL	147.714	184		TXK	158.786	184		TYK1/LTK	153.885	184
	STK33	148.036	185		STK16	159.393	185		CAMKK1	155.321	185
	PKG1b	149.214	186		CK1g3	159.464	186		NEK3	156.75	186
	TAOK1	149.893	187		CDK7/cyclin H	160.679	187		FER	157.519	187
	EPHB3	150.429	188		PASK	161.821	188		RSK4	160.321	188
	RIPK2	152.75	189		IKKb/IKBKB	161.893	189		CK2a	162.536	189
	SRPK2	154.393	190		EPHA6	163.679	190		PKG1a	163.036	190
	CAMKK1	154.571	191		ABL2/ARG	166.136	191		PBK/TOPK	166.321	191
	DYRK1/DYRK1A	154.607	192		TYK1/LTK	167.231	192		JAK1	167.611	192
	TAOK3/JIK	154.643	193		CDK3/cyclin E	169.25	193		EGFR	169.143	193
	EGFR	157.786	194		JNK3	170.214	194		PIM1	169.464	194
	ALK1/ACVRL1	163.25	195		NIK/MAP3K14	174.893	195		FES/FPS	169.607	195
	STK16	163.286	196		EPHA2	175.821	196		PHKg1	170.357	196
	ALK	164.5	197		FLT1/VEGFR1	175.964	197		CDK7/cyclin H	171.357	197
	ASK1/MAP3K5	165.429	198		BLK	177.964	198		PKCa	172.25	198
	TAOK2/TAO1	167.357	199		CTK MATK	178.214	199		AKT3	174.536	199
	RIPK5	167.643	200		SRPK2	179.107	200		CAMK2d	178.286	200
	PAK1	168.429	201		PKA	179.679	201		IGF1R	178.464	201
	MEK1	168.444	202		IGF1R	180.107	202		STK22D/TSSK1	178.607	202
	c-MER	168.643	203		PDGFRa	180.81	203		PAK1	179.071	203
	ERK1	169.222	204		ABL1	181.381	204		CK1a1	180.179	204
	CK1g2	171.714	205		c-SRC	181.429	205		TAOK3/JIK	180.393	205
	TXK	173.286	206		SYK	184.25	206		MRCKa/CDC42BPA	181.714	206
	P38g	174.929	207		AXL	186.036	207		CHK1	186.5	207
	MNK1	177.571	208		Haspin	188.071	208		LKB1	187.036	208
	ITK	179.393	209		CSK	188.893	209		CK1g3	187.714	209
	FGFR4	179.429	210		TGFBR2	189.143	210		PKA	189.25	210
	CAMK1a	180.393	211		PHKg2	190.357	211		TRKB	189.714	211
	ZAP70	180.714	212		WEE1	190.357	212		CDK6/cyclin D3	191.893	212
	MUSK	181.536	213		KDR/VEGFR2	191.714	213		GRK6	192.321	213
	VRK1	181.571	214		c-Kit	191.75	214		AKT2	192.571	214
	BRK	182.214	215		WNK3	192.071	215		PKD2/PRKD2	193.607	215
	MAPKAPK3	183.036	216		OSR1/OXSR1	192.679	216		PRKX	193.607	216
	P38b/MAPK11	184.714	217		SRPK1	193.036	217		MEK1	196.926	217
	CAMK2g	185.179	218		MNK2	195.643	218		p70S6K/RPS6KB1	197.071	218
	CAMK1d	187.643	219		TYRO3 SKY	197.5	219		PKG2/PRKG2	197.571	219
	CK1epsilon	189.071	220		GRK4	198.107	220		RIPK5	198.071	220
	ULK3	189.107	221		FGFR3	198.857	221		SRPK2	203	221
	PKA	190.321	222		PAK6	200.714	222		STK33	203.75	222
	OSR1/OXSR1	190.429	223		PKCiota	201.143	223		CDK4/cyclin D1	203.857	223
	IRAK4	192.893	224		FGR	205.143	224		ROS/ROS1	206	224
	IGF1R	194.536	225		RON/MST1R	207.929	225		MUSK	206.321	225
	NEK1	196.571	226		PKG1a	209	226		CLK1	207.714	226
	TTK	198.214	227		EPHA3	210.286	227		HIPK4	210.571	227
	CSK	198.5	228		CK1g1	210.321	228		CDK5/p35	215.571	228
	TSSK2	198.643	229		ALK2/ACVR1	211.571	229		SGK1	218.393	229
	EPHB2	199.071	230		BRK	214.714	230		ULK1	218.429	230
	MYO3b	199.964	231		LYN	215.5	231		ERK1	219.259	231
	PHKg2	201.857	232		AKT2	218.643	232		MNK2	219.607	232
	WEE1	203.571	233		EPHB3	220.321	233		PAK5	221.214	233
	TGFBR2	205.536	234		FES/FPS	220.464	234		VRK1	221.786	234
	ERK2 MAPK1	207.481	235		CAMK1a	220.714	235		MSK1/RPS6KA5	222.679	235
	CAMK4	208.571	236		MNK1	221.321	236		EPHA7	224.179	236
	BMX/ETK	209.179	237		MYO3b	221.5	237		BRSK1	224.357	237
	MEK2	210.259	238		TSSK2	222.143	238		IRAK1	224.536	238
	EPHA5	210.679	239		P38b/MAPK11	222.821	239		TTK	226.179	239
	PAK6	211.893	240		EPHB4	223.964	240		TGFBR2	226.464	240
	CK1g1	214.107	241		EPHA4	224.286	241		DYRK3	226.536	241
	RON/MST1R	214.179	242		EGFR	224.964	242		DCAMKL2	229.571	242
	EPHB4	214.429	243		DYRK3	226.821	243		SYK	230.214	243
	PRKX	214.964	244		HIPK4	226.893	244		MAPKAPK3	230.75	244
	MNK2	215.179	245		PAK5	227.5	245		IR	231.571	245
	COT1/MAP3K8	218.107	246		HCK	229.214	246		GRK4	231.821	246
	ERBB4/HER4	218.286	247		PRKX	230.786	247		MST2/STK3	238.143	247
	PBK/TOPK	218.964	248		CK1g2	231.179	248		BRSK2	239.571	248
	Haspin	220.036	249		MAPKAPK5/PRAK	232.357	249		PLK1	239.821	249
	ERBB2/HER2	221.464	250		PAK2	235.214	250		PKCtheta	243.5	250
	HIPK2	222.179	251		HIPK2	235.464	251		ASK1/MAP3K5	245.036	251
	AKT2	227.25	252		IRAK4	237.357	252		JNK3	245.893	252
	MRCKb/CDC42BPB	232.929	253		EPHB1	239.964	253		MELK	246.429	253
	ZAK/MLTK	232.964	254		CAMK1d	241.464	254		PKCmu/PRKD1	246.464	254
	MAPKAPK5/PRAK	234.929	255		P38g	242.036	255		GRK7	246.964	255
	FRK/PTK5	235.964	256		FGFR4	244.429	256		WNK3	248.179	256
	PIM2	236.25	257		ULK3	245.107	257		HIPK3	249.321	257
	NIK/MAP3K14	237.036	258		MAPKAPK3	245.5	258		DAPK1	249.929	258
	NEK4	238.179	259		ZAK/MLTK	246	259		DRAK1/STK17A	250.071	259
	NEK2	238.464	260		MEK1	246.889	260		PKG1b	251	260
	ALK2/ACVR1	240.143	261		EPHA7	251.464	261		IKKb/IKBKB	251.214	261
	IKKa/CHUK	241.393	262		EPHA5	253.714	262		Haspin	255.679	262
	PAK2	243.429	263		PKCzeta	255	263		CHK2	256.481	263
	PASK	243.929	264		EPHA8	255.464	264		P38g	258.714	264
	DYRK4	248.821	265		EPHB2	255.75	265		ITK	259.571	265
	CK2a2	254.929	266		PAK4	255.786	266		ZAP70	259.929	266
	WNK3	255.714	267		LYN B	257.905	267		ZIPK/DAPK3	259.964	267
	DYRK3	256.071	268		RAF1	258.963	268		PLK3	260.893	268
	JNK3	258.143	269		ERBB2/HER2	259.536	269		STK16	261.5	269
	DYRK2	258.179	270		ERBB4/HER4	262.786	270		IRR/INSRR	262.107	270
	HIPK4	261.857	271		BRAF	264.519	271		MLCK/MYLK	263.179	271
	PAK4	262.786	272		COT1/MAP3K8	265	272		PAK6	263.821	272
	BRAF	262.926	273		DDR2	266.714	273		FAK/PTK2	269.321	273
	ARAF	264.037	274		FRK/PTK5	267.714	274		DAPK2	271.964	274
	CK2a	267.286	275		NEK3	267.821	275		NIK/MAP3K14	272	275
	NEK3	271.75	276		ARAF	267.963	276		PHKg2	272.25	276
	MRCKa/CDC42BPA	273.5	277		SRMS	269.214	277		CAMK1a	273.071	277
	RAF1	275.963	278		MRCKa/CDC42BPA	270.464	278		ERBB2/HER2	275.607	278
	SRMS	277.536	279		TLK2	271.429	279		CLK3	276.429	279

## Sheet: cell lines w-o known addiction
Kinase name, KS, relative KS and rank of human cell lines with no known kinase addiction and IL3-dependent murine 32D- and Ba/F3 cell lines
Cell line:	32D+IL3				Ba/F3+IL3				CCRF-CEM				DOHH2				Granta-519				HpB-ALL				MARIMO				MCF7				MOLT13				REC1				REH
	Kinase	K-Score	K-rank		Kinase	K-Score	K-rank		Kinase	K-Score	K-rank		Kinase	K-Score	K-rank		Kinase	K-Score	K-rank		Kinase	K-Score	K-rank		Kinase	K-Score	K-rank		Kinase	K-Score	K-rank		Kinase	K-Score	K-rank		Kinase	K-Score	K-rank		Kinase	K-Score	K-rank
	JAK1	1	1		JAK1	1.94737	1		CDK4/cyclin D3	3.67857	1		SRMS	1.82143	1		JNK3	2.39286	1		COT1/MAP3K8	1.67857	1		IKKa/CHUK	1.2069	1		PAK2	1.78571	1		ROCK1	1.64286	1		SYK	1.85714	1		IKKa/CHUK	2.21429	1
	JAK2	2.21053	2		JAK2	3.84211	2		ROCK1	4.67857	2		LYN B	2.57143	2		P38g	3.28571	2		CTK MATK	4.42857	2		MEK2	2.89286	2		CK2a	3.14286	2		PRKX	3.03571	2		GRK7	3.07143	2		PIM2	2.25	2
	PKN1/PRK1	4.89286	3		JNK1	5.42857	3		p70S6Kb/RPS6KB2	6.03571	3		BLK	3.10714	3		STK39/STLK3	4.25	3		BRAF	6.25926	3		MRCKb/CDC42BPB	2.93103	3		ULK3	3.35714	3		JAK2	4.94444	3		MLK1/MAP3K9	3.60714	3		IGF1R	2.32143	3
	JAK3	5.26316	4		JAK3	5.73684	4		TAOK1	6.53571	4		BTK	5.85714	4		CTK MATK	5.07143	4		ZAP70	6.39286	4		OSR1/OXSR1	3.86207	4		CK2a2	5	4		ROCK2	6.39286	4		MLK3/MAP3K11	3.75	4		GSK3a	3.60714	4
	TYK2	5.52632	5		PKCa	7.07143	5		IKKa/CHUK	6.64286	5		ARAF	6.62963	5		DYRK4	7.85714	5		MAPKAPK3	6.96429	5		MEK1	4.28571	5		DYRK4	6.35714	5		RON/MST1R	6.67857	5		TXK	6.92857	5		OSR1/OXSR1	4.28571	5
	TRKC	6.80769	6		STK39/STLK3	7.92857	6		MKK6	7.89286	6		CSK	7.57143	6		JNK1	8.17857	6		OSR1/OXSR1	7.71429	6		RAF1	6.03571	6		OSR1/OXSR1	7.64286	6		DCAMKL2	10.1429	6		BTK	7.89286	6		MRCKb/CDC42BPB	4.92857	6
	MSK2/RPS6KA4	7.85714	7		PKN2/PRK2	7.96429	7		RIPK5	8.21429	7		BMX/ETK	8.85714	7		BRAF	8.74074	7		AKT2	9.03571	7		ERK2 MAPK1	6.07143	7		DYRK1/DYRK1A	8.57143	7		ULK2	10.5714	7		ARK5/NUAK1	8	7		GSK3b	5.28571	7
	FLT3	9.65385	8		TYK2	8.42105	8		ZAP70	8.21429	8		LYN	9.25	8		PAK6	9.25	8		DYRK4	9.21429	8		ZAP70	6.24138	8		NEK2	10.2143	8		JAK1	12	8		CDK9 cyclin K	8.17857	8		CK2a	6.17857	8
	DAPK2	11.1786	9		PLK1	9.14286	9		CDK4/cyclin D1	9.35714	9		TXK	10.5	9		EPHB3	10.5357	9		WEE1	10.5	9		PAK1	8.65517	9		MYO3b	10.5714	9		MEKK2	13.4	9		TRKC	8.42308	9		SGK2	7.89286	9
	TRKB	11.6429	10		CDK5/p35	10.5714	10		OSR1/OXSR1	11.1071	10		FYN	10.5714	10		MRCKa/CDC42BPA	10.6071	10		NEK11	11.75	10		CAMK4	9	10		NLK	11.6429	10		JNK1	14.0714	10		CDK5/p35	8.78571	10		CAMK4	8.21429	10
	ARK5/NUAK1	11.6786	11		PDK1/PDPK1	11.1786	11		MEKK2	11.25	11		RET	12.0385	11		RAF1	12.9259	11		P38b/MAPK11	11.7857	11		TGFBR2	10.4138	11		ALK2/ACVR1	12.2857	11		PKG2/PRKG2	14.2143	11		FLT3	8.84615	11		IR	8.32143	11
	GRK6	13.25	12		ARK5/NUAK1	13.0357	12		MRCKb/CDC42BPB	12.5	12		HCK	12.6429	12		NIK/MAP3K14	13.25	12		EPHB3	11.8214	12		MAPKAPK3	10.8276	12		PASK	14	12		PAK4	15.1429	12		RSK4	9.25	12		JNK1	9.28571	12
	HIPK3	13.7857	13		PIM3	13.0714	13		JAK1	12.9444	13		LCK	13.7857	13		ZAP70	14.25	13		RAF1	12.037	13		BRAF	11.1429	13		VRK1	15.6429	13		PAK2	15.2857	13		GSK3b	10.3214	13		CK2a2	10.9643	13
	CDK5/p35	14.8929	14		CDK2/cyclin A	13.4643	14		SGK2	13.2143	14		GSK3b	14.3929	14		AKT2	14.5714	14		GRK4	12.25	14		ALK2/ACVR1	12.8966	14		ERK2 MAPK1	16	14		PKCepsilon	16.5714	14		FYN	10.5	14		ZAP70	11.3571	14
	RET	15.6154	15		MST1/STK4	15.1429	15		MAPKAPK3	14.9643	15		KHS MAP4K5	14.7143	15		SRMS	14.6071	15		ULK3	13.75	15		JNK3	12.8966	14		CAMKK2	16.5	15		ULK3	17.2857	15		CHK2	11.6667	15		CAMK2g	11.6429	15
	MEKK2	15.8095	16		GRK6	15.25	16		ASK1/MAP3K5	15.1071	16		ABL1	15.619	16		DDR2	14.9286	16		WNK3	13.9286	16		STK39/STLK3	13.4483	16		COT1/MAP3K8	16.5714	16		PKCd	19.3571	16		GRK6	13.9643	16		JNK3	12.3571	16
	Aurora B	16	17		MLK1/MAP3K9	15.6786	17		CDK7/cyclin H	15.3929	17		GSK3a	16.3214	17		COT1/MAP3K8	15.1071	17		ARAF	15.1852	17		PLK1	13.8621	17		PLK3	17.3571	17		IKKb/IKBKB	21.1786	17		BMX/ETK	14.0357	17		SGK1	12.7857	17
	PKCg	16.9643	18		MEKK2	16.3333	18		HIPK4	16.25	18		FRK/PTK5	16.7857	18		PDGFRa	15.1429	18		TSSK2	15.6071	18		ERK1	14.25	18		STK39/STLK3	17.4286	18		Aurora B	21.5357	18		GSK3a	14.2143	18		MRCKa/CDC42BPA	13.3929	18
	RSK4	17.1429	19		PLK3	16.8929	19		ROCK2	16.3571	19		EPHA8	16.8929	19		NEK11	17.0714	19		P38g	16.1071	19		MAPKAPK5/PRAK	15.5862	19		FGFR4	18.4167	19		RIPK5	21.8214	19		MST1/STK4	14.2143	19		PKCiota	14.25	19
	TRKA	17.5357	20		IKKa/CHUK	17.4286	20		JAK2	17.1111	20		YES/YES1	17.4643	20		ERBB2/HER2	18.3929	20		P38a/MAPK14	16.8929	20		CDK4/cyclin D3	15.931	20		ZAP70	19.6429	20		PKG1a	22.5	20		RSK2	14.3571	20		ERK1	14.9259	20
	Aurora C	17.9259	21		MLCK/MYLK	18.1786	21		PKCb2	17.8214	21		BRK	18	21		MAPKAPK3	18.4286	21		DDR2	17.5	21		P38g	17.2759	21		RON/MST1R	19.7143	21		CAMK2b	23.1071	21		TYK2	14.6111	21		ZIPK/DAPK3	14.9643	21
	ROS/ROS1	18.1429	22		TRKB	18.75	22		DCAMKL2	20.2857	22		NEK11	19.0714	22		PKCa	20.1786	22		VRK1	18.6429	22		RIPK5	19.1034	22		PRKX	20.5714	22		MEKK3	24.5	22		PKCepsilon	15.1429	22		NIK/MAP3K14	15.1786	22
	MLK3/MAP3K11	19.3929	23		Aurora A	18.8889	23		ULK2	20.3929	23		FLT3	19.1538	23		OSR1/OXSR1	21.2857	23		CAMKK2	18.8214	23		AKT2	19.3448	23		MRCKb/CDC42BPB	21.9286	23		TAOK1	24.75	23		LKB1	15.6071	23		P38g	16.7857	23
	ACK1	20	24		CAMK2a	19.25	24		CDK1/cyclin A	20.8571	24		DDR2	19.25	24		ARAF	21.4074	24		MRCKa/CDC42BPA	19	24		ALK1/ACVRL1	19.3448	23		WEE1	22.7857	24		Aurora C	25.7407	24		CDK2/cyclin A	15.8214	24		SRPK1	18.5357	24
	KHS MAP4K5	20.1786	25		PKCg	19.3571	25		ERK1	22.4815	25		c-SRC	21.5	25		RET	22.1923	25		MYO3b	20.0357	25		JNK1	20.6207	25		PAK4	23.5714	25		NEK1	26.2857	25		RET	15.9615	25		AKT2	19.2143	25
	PKCb2	20.3571	26		MSK2/RPS6KA4	19.6786	25		HIPK2	23.1786	26		ACK1	22.4286	26		RIPK5	22.2143	26		SRMS	20.5	26		MYO3b	21.5517	26		IKKa/CHUK	25.1429	26		PKCeta	27.5	26		PKCtheta	18.8571	26		IRR/INSRR	19.7143	26
	p70S6Kb/RPS6KB2	20.9286	27		CDK2/cyclin E	20.3929	27		CAMK2b	23.3571	27		P38a/MAPK14	23.75	27		TSSK2	23.75	27		IKKa/CHUK	20.9286	27		COT1/MAP3K8	22.3793	27		P38a/MAPK14	26.3333	27		ULK1	27.9643	27		TRKB	18.8929	27		MAPKAPK3	20.5	27
	GRK7	21.1786	28		MARK4	20.5357	28		PKCeta	23.5357	28		EPHA3	24.0714	28		NEK3	23.8929	28		NEK1	22.5357	28		NEK4	22.8966	28		CDK9/cyclin T1	26.3571	28		SNARK/NUAK2	28.6429	28		GCK MAP4K2	21.3214	28		NEK3	22.75	28
	PKCd	21.3571	29		CAMK4	20.75	29		PKCzeta	24.4643	29		MLK3/MAP3K11	24.5	29		EPHA8	24.6429	29		SRPK1	22.75	29		P38b/MAPK11	23.7931	29		PIM2	27	29		MARK1	28.8214	29		LYN B	22.7143	29		CDK4/cyclin D3	23.1786	29
	MLK1/MAP3K9	22.3571	30		PKN1/PRK1	21.1429	30		SRPK1	24.6786	30		FLT4/VEGFR3	25.3846	30		CAMK1d	25.6429	30		CAMK4	22.7857	30		NIK/MAP3K14	23.8621	30		CTK MATK	28.9286	30		TAOK2/TAO1	28.8929	30		ACK1	23	30		DRAK1/STK17A	23.3571	30
	MST1/STK4	22.5357	31		TRKC	21.4231	31		NEK2	25.1071	31		FGR	25.5	31		p70S6Kb/RPS6KB2	25.75	31		Haspin	23.7143	31		CTK MATK	24.7586	31		DYRK3	30.4286	31		DYRK4	29.3214	31		PKCb2	23.75	31		PASK	23.6071	31
	RSK3	23.1786	32		MLK3/MAP3K11	21.4286	32		PKCb1	25.1071	32		EPHA2	26	32		CAMK1a	26.5	32		STK39/STLK3	25.5714	32		WEE1	25.2759	32		ULK1	30.5714	32		JAK3	29.7778	32		RSK1	24.6786	32		PKCzeta	23.7857	32
	Aurora A	24.7037	33		MST4	22.6071	33		MARK3	26.5	33		EPHA5	26.1786	33		c-Kit	26.6071	33		PKG1b	26.0357	33		RON/MST1R	27.3448	33		P38g	31.2143	33		CDK4/cyclin D3	30.1071	33		FLT4/VEGFR3	26.8462	33		DAPK1	23.8571	33
	CHK2	25.1111	34		MLK2/MAP3K10	23.3929	34		PKN1/PRK1	26.7143	34		ERBB4/HER4	26.2857	34		BRK	26.6429	34		LYN B	26.4286	34		IGF1R	27.3793	34		AKT2	31.8571	34		NEK3	30.1071	34		CHK1	27.75	34		WNK3	25.1786	34
	RSK1	25.3214	35		FLT3	26.1923	35		P38g	26.9643	35		EPHA4	27.8929	35		PKCzeta	27.3929	35		RON/MST1R	26.4643	35		DYRK2	27.4138	35		CK1d	32.6429	35		PKG1b	32.1071	35		ROS/ROS1	28.5	35		MAPKAPK5/PRAK	26.3929	35
	PKCzeta	25.3571	36		MARK2/PAR-1Ba	26.4643	36		CDK9/cyclin T1	27.7143	36		MLK1/MAP3K9	28.0357	36		GRK4	27.8571	36		IKKe/IKBKE	26.5714	36		MKK6	27.8966	36		TSSK2	32.9286	36		PKA	33.3929	36		c-SRC	28.6786	36		PIM1	27.3929	36
	CDK2/cyclin A	26.6786	37		PIM1	28.1429	37		CAMK4	27.7857	37		EPHA6	28.7143	37		EPHB2	29.1429	37		IKKb/IKBKB	26.6071	37		DYRK4	29.4138	37		p70S6Kb/RPS6KB2	33.4286	37		PDK1/PDPK1	33.5714	37		BLK	28.75	37		PAK1	28.0714	37
	RSK2	27.0357	38		RSK4	28.7857	38		PRKX	27.8929	38		PDGFRb	29.3704	38		EPHA1	29.25	38		EPHA8	27.1429	38		CDK4/cyclin D1	29.8621	38		CK1g1	34.2857	38		PASK	34.25	38		MSK1/RPS6KA5	29.25	38		CDK6/cyclin D3	28.75	38
	PDK1/PDPK1	28.25	39		MST2/STK3	29.2143	39		TAOK2/TAO1	28.3214	39		FGFR2	32.2857	39		WEE1	29.6429	39		TLK2	27.3214	39		ASK1/MAP3K5	30.3448	39		MARK3	34.5714	39		STK22D/TSSK1	36.25	39		RSK3	30.7857	39		DYRK4	28.9643	39
	MST2/STK3	29.25	40		SNARK/NUAK2	29.5357	40		PKCiota	29.5357	40		SYK	33.6786	40		MAPKAPK5/PRAK	30.3571	40		CAMKK1	27.6786	40		MRCKa/CDC42BPA	30.6207	40		MUSK	35.3571	40		MARK3	36.3929	40		ASK1/MAP3K5	31.1786	40		VRK1	30.1786	40
	MEKK3	30.381	41		GSK3a	30.5	41		GRK4	30.1429	41		p70S6Kb/RPS6KB2	34.6786	41		ERBB4/HER4	31.5714	41		ERK2 MAPK1	28.0741	41		VRK1	31.4483	41		PKCiota	35.4286	41		c-MET	37.8214	41		p70S6K/RPS6KB1	31.3214	41		PBK/TOPK	32.3214	41
	LOK/STK10	30.9286	42		TRKA	30.6071	42		MST3/STK24	32.8214	42		LOK/STK10	35.3571	42		MEK1	33	42		JNK3	28.8571	42		NEK3	31.7586	42		DCAMKL2	36.5	42		MAPKAPK3	41.5	42		JAK3	31.8333	42		CLK3	32.7143	42
	FMS	30.9643	43		CDK5/p25	30.75	43		HIPK3	33.4643	43		TYRO3 SKY	35.8929	43		IKKa/CHUK	33.3214	43		CSK	29.1429	43		DYRK3	32.3448	43		CDK1/cyclin A	37.0714	43		COT1/MAP3K8	42.4286	43		MLCK2/MYLK2	32.0357	43		MSSK1/STK23	32.7143	43
	IKKb/IKBKB	31.6429	44		PKG2/PRKG2	30.9643	44		PASK	33.5	44		TRKC	36.0385	44		P38b/MAPK11	34.0357	44		PDGFRa	30.4286	44		PASK	33.2414	44		PKG1b	37.7857	44		PKCb1	43.2143	44		JAK1	32.0556	44		STK16	33.5714	44
	FAK/PTK2	32.5357	45		IKKe/IKBKE	31.3929	45		PKG2/PRKG2	33.5357	45		PKCb2	36.3571	45		FRK/PTK5	34.1786	45		NEK3	30.5357	45		PKN2/PRK2	34.3448	45		MAPKAPK3	38.1429	45		OSR1/OXSR1	43.4643	45		MSK2/RPS6KA4	33.4286	45		STK39/STLK3	34.1071	45
	TYRO3 SKY	32.8214	46		Aurora B	33.4643	46		GSK3b	34.1429	46		FMS	36.7143	46		ZAK/MLTK	34.4643	46		TRKA	31.2857	46		TAOK1	34.3448	45		TLK2	39.6429	46		Aurora A	43.8148	46		YES/YES1	34.7143	46		ERK2 MAPK1	35.1481	46
	PKCmu/PRKD1	33.4286	47		ASK1/MAP3K5	35.8929	47		JAK3	34.5556	47		ZAK/MLTK	37.1786	47		c-MET	34.6071	47		NEK2	31.7143	47		PAK4	35.0345	47		JNK3	40.6429	47		HIPK4	43.9286	47		KHS MAP4K5	34.7857	47		MKK6	35.5357	47
	LRRK2	34.1786	48		CK1g3	36.4643	48		DYRK1/DYRK1A	34.7143	48		CHK2	37.2222	48		MKK6	35.7857	48		MAPKAPK5/PRAK	32.25	48		WNK3	37	48		c-MER	41.7143	48		PKCb2	46.6786	48		STK16	35.8571	48		PIM3	35.6429	48
	PDGFRb	34.8519	49		RSK2	36.6071	49		CAMKK2	35.1071	49		CAMK1d	37.75	49		WNK3	36.3929	49		DCAMKL2	32.3214	49		NEK2	38.3103	49		GSK3a	42.0714	49		MRCKb/CDC42BPB	47.0357	49		FGR	36.3214	49		ASK1/MAP3K5	36.0714	49
	MLCK2/MYLK2	35.3214	50		STK25/YSK1	36.6786	50		MLK2/MAP3K10	35.8214	50		PDGFRa	38.2857	50		HIPK3	37.1429	50		PKG2/PRKG2	33.1429	50		NEK9	39.3793	50		PKCb1	44.1429	50		MNK1	47.6786	50		PIM1	37.3571	50		BRSK2	37.5357	50
	FLT4/VEGFR3	35.6923	51		ACK1	36.8214	51		PAK6	37.6786	51		GCK MAP4K2	39.1786	51		MEK2	37.2593	51		c-MET	33.3571	51		SRMS	40	51		PKN1/PRK1	46	51		MRCKa/CDC42BPA	49.0714	51		MST2/STK3	38.75	51		CTK MATK	38.75	51
	MARK4	36.4286	52		ROS/ROS1	36.8929	52		IRAK1	37.7857	52		ABL2/ARG	39.4091	52		VRK1	37.6429	52		NEK4	33.75	52		ARAF	40.4286	52		JNK1	46.8571	52		DYRK1/DYRK1A	49.3571	52		BRSK2	40.1071	52		PAK4	38.75	52
	TBK1	36.5714	53		ABL1	37	53		NEK4	39.7143	53		ALK1/ACVRL1	39.4286	53		DAPK2	38.1786	53		EPHA2	33.8571	53		DYRK1/DYRK1A	40.4483	53		DYRK2	46.9286	53		SGK2	50.2857	53		HGK MAP4K4	40.5	53		DYRK2	39.3214	53
	AKT3	37.3929	54		AKT3	37.0357	54		PAK1	40.1429	54		PKCb1	39.6429	54		KDR/VEGFR2	38.7143	54		MSSK1/STK23	36.9643	54		PBK/TOPK	41.5862	54		HGK MAP4K4	47	54		LRRK2	50.75	54		WNK3	40.5357	54		COT1/MAP3K8	39.3929	54
	CAMKK1	37.6786	55		TAK1	37.2857	55		PHKg2	40.1786	55		ARK5/NUAK1	40.1786	55		PIM3	38.8214	55		MKK6	37.9286	55		CK2a	42.0345	55		MRCKa/CDC42BPA	47.0714	55		p70S6K/RPS6KB1	50.8571	55		PKCd	40.6786	55		TTK	40.0357	55
	GCK MAP4K2	38.25	56		MELK	37.75	56		PKCd	40.9286	56		EPHB2	41.2143	56		EGFR	38.9643	56		PKCzeta	38.9643	56		PLK3	42.8621	56		NEK9	48.1429	56		RSK2	51.3571	56		PIM3	41.7143	56		TGFBR2	40.6429	56
	CDK5/p25	38.8929	57		RSK3	37.75	57		CDK1/cyclin B	41.2857	57		EPHB1	41.9286	57		PBK/TOPK	40.5357	57		DYRK3	39.2143	57		DDR2	43	57		PKCb2	48.5	57		CDK4/cyclin D1	51.5357	57		CDK6/cyclin D1	41.7857	57		PKG1b	41.3214	57
	ALK	38.9231	58		ROCK1	38.0357	58		PKCg	41.3571	58		LIMK1	42.0714	58		FMS	40.8214	58		JAK3	41.6667	58		RIPK2	44.3793	58		WNK3	49.2857	58		MNK2	52.3214	58		MINK/MINK1	43.5357	58		CDK3/cyclin E	42.8929	58
	CAMK2a	39.1071	59		CDK3/cyclin E	38.1786	59		TIE2/TEK	41.8571	59		SIK2	42.5714	59		ROS/ROS1	42.5357	59		TBK1	41.9286	59		CDK1/cyclin A	44.4483	59		MAPKAPK5/PRAK	50.2143	59		TSSK2	54.4286	59		LYN	43.8929	59		MSK2/RPS6KA4	42.9286	59
	CDK3/cyclin E	39.1429	60		LRRK2	39.25	60		ERK2 MAPK1	41.8889	60		RSK4	42.9286	60		BMX/ETK	43.2857	60		EPHB4	42.0714	60		CDK1/cyclin B	45.1379	60		JNK2	50.7143	60		PKCiota	55.3929	60		ITK	44.7857	60		BRSK1	43.6429	60
	PKCa	39.3571	61		FMS	40.5714	61		ALK2/ACVR1	41.9643	61		BRAF	46	61		PAK4	44.5	61		CAMK1a	42.3214	61		EPHB3	46.1034	61		NEK3	50.7857	61		JNK2	55.5714	61		CDK9/cyclin T1	45.5714	61		MLCK/MYLK	44.8929	61
	CDK1/cyclin B	39.8571	62		SIK2	41.2857	62		VRK1	42.6786	62		FGFR1	47.8571	62		EPHA3	45.5714	62		EPHA6	43.6429	62		CAMK1d	46.3448	62		LRRK2	51.1429	62		MLK2/MAP3K10	58.2857	62		FMS	46.2857	62		PAK2	44.9643	62
	YES/YES1	40.8571	63		CDK6/cyclin D1	41.8571	63		COT1/MAP3K8	44.3214	63		EGFR	48.1786	63		PDGFRb	46.1852	63		EPHA4	44.0357	63		TSSK2	48.5517	63		c-MET	52.8333	63		ZAP70	58.3214	63		p70S6Kb/RPS6KB2	46.4643	63		ALK2/ACVR1	45.1429	63
	IRAK1	41.5357	64		CDK4/cyclin D1	42.3214	64		TTK	44.75	64		TYK2	48.2222	64		AKT3	47.25	64		FRK/PTK5	44.0357	64		CAMK1a	48.8966	64		CK1a1	53	64		TAOK3/JIK	59.5357	64		JAK2	46.5	64		DCAMKL2	45.1429	64
	MELK	41.8571	65		ZAP70	43	65		SNARK/NUAK2	44.8929	65		TRKA	48.3571	65		FGFR4	47.2857	65		MRCKb/CDC42BPB	45.4286	65		HIPK2	49.1034	65		ERK1	53.2857	65		PDGFRb	60.1852	65		SRMS	47.3571	65		CDK6/cyclin D1	45.8929	65
	ABL2/ARG	41.9545	66		TAOK2/TAO1	43.5	66		DYRK4	45.4643	66		COT1/MAP3K8	48.6429	66		ABL2/ARG	47.3182	66		PDK1/PDPK1	45.5357	66		PAK6	51.1379	66		ULK2	53.8571	66		PKN1/PRK1	60.6429	66		FES/FPS	48.2143	66		CLK1	49.6786	66
	CK1g3	42	67		GRK7	44.1786	67		FLT1/VEGFR1	46.4286	67		HGK MAP4K4	48.8462	67		NEK4	47.3571	67		Aurora A	46.037	67		DYRK1B	51.4828	67		GRK6	56.1429	67		ASK1/MAP3K5	60.7143	67		PKCg	48.5714	67		DAPK2	49.8929	67
	HGK MAP4K4	42.1538	68		PAK1	45.3571	68		MUSK	46.9286	68		RSK2	49.6071	68		PAK5	49.3214	68		AKT3	46.1429	68		PKG2/PRKG2	53.7931	68		CK1epsilon	57.7857	68		PKD2/PRKD2	62.2143	68		PKCb1	48.6071	68		PKG2/PRKG2	50	68
	CDK6/cyclin D1	44.9643	69		ABL2/ARG	46.5	69		GSK3a	48.0357	69		EPHA1	50.7857	69		PKCg	50	69		PASK	46.75	69		IKKb/IKBKB	54.7241	69		NEK11	59.4286	69		CHK1	63.25	69		TRKA	49.7143	69		NEK9	50.1786	69
	EPHA7	45.8929	70		GCK MAP4K2	47.2857	70		CDK9 cyclin K	48.9643	70		TAOK2/TAO1	51.4643	70		TXK	50.1429	70		PKG1a	47.6786	70		HIPK4	55.1034	70		PBK/TOPK	59.4286	70		PKCzeta	64.8929	70		FER	50.2963	70		RON/MST1R	50.3571	70
	CLK4	46.9643	71		STK22D/TSSK1	47.3929	71		PKA	49.1071	71		c-Kit	53.25	71		PASK	51.6786	71		RIPK5	48	71		PKG1b	55.1034	70		PKA	61	71		PKCnu/PRKD3	65.0714	71		CDK1/cyclin B	51.6429	71		MEK1	51.4815	71
	PKCtheta	47.3214	72		MLCK2/MYLK2	48.5357	72		MARK2/PAR-1Ba	49.6786	72		ROCK1	56	72		FLT1/VEGFR1	53.1071	72		PAK6	48.9286	72		PHKg2	55.6552	72		NEK4	62.2143	72		PDGFRa	65.381	72		CAMK2a	52.4643	72		RIPK5	51.5	72
	GSK3a	47.6429	73		BRSK2	50.1786	73		MEKK3	50.45	73		P38b/MAPK11	56.0357	73		ABL1	53.9048	73		ULK1	49.75	73		FES/FPS	56.0345	73		PKN2/PRK2	63.1429	73		MAPKAPK5/PRAK	65.6786	73		MARK4	53.8214	73		PLK3	52.0357	73
	MSK1/RPS6KA5	49.3214	74		BTK	50.5	74		STK25/YSK1	51.0714	74		EPHB4	56.5	74		PIM2	56.5	74		IR	49.9286	74		SGK2	56.3793	74		GCK MAP4K2	63.2857	74		SLK/STK2	66.4643	74		CDK5/p25	54.1786	74		LKB1	53.0357	74
	EGFR	49.6429	75		CDK4/cyclin D3	50.9286	75		PKG1b	51.1786	75		ROS/ROS1	58.0714	75		EPHA4	56.5357	75		DAPK2	50.1071	75		SRPK1	57.1379	75		Haspin	64.2857	75		IKKe/IKBKE	67.75	75		CDK6/cyclin D3	54.6071	75		AKT3	53.75	75
	LYN	50	76		FGFR2	51.4286	76		JNK1	54.1071	76		ITK	58.7857	76		Haspin	57.7143	76		PAK1	50.2857	76		MSSK1/STK23	57.6897	76		PKCeta	65.6429	76		ROS/ROS1	68.2857	76		Aurora A	55.5185	76		PKN2/PRK2	54.0357	76
	DYRK1B	50.4286	77		DAPK2	51.6786	77		DYRK3	54.6071	77		RIPK2	60.5714	77		PKCiota	58.4286	77		EPHB2	50.4286	77		DAPK1	59.6207	77		PIM3	66.1429	77		CLK2	69.3214	77		PKCiota	57.0357	77		CK1g2	54.2143	77
	PIM3	52.5	78		CLK2	52.7857	78		MSK1/RPS6KA5	56.1429	78		RSK3	60.6071	78		TAOK2/TAO1	58.4643	78		ZAK/MLTK	51.3571	78		FMS	60.6552	78		GRK4	67	78		TYK2	70.3889	78		SGK1	57.1071	78		PKCg	54.2143	78
	FYN	54.6071	79		RET	53.0385	79		PKCa	56.3214	79		MST1/STK4	61.6786	79		ERK2 MAPK1	58.4815	79		FGFR4	51.4643	79		STK25/YSK1	60.7241	79		ROCK2	67.2857	79		DRAK1/STK17A	71	79		ABL2/ARG	57.5909	79		PKCa	54.8929	79
	MLCK/MYLK	54.9286	80		Aurora C	54.8148	80		CDK6/cyclin D1	56.4643	80		p70S6K/RPS6KB1	61.75	80		EPHB4	59.1071	80		NEK9	51.75	80		P38a/MAPK14	61	80		CK1g2	67.3571	80		IGF1R	71.0714	80		PAK6	58.4643	80		PLK1	55.8214	80
	SLK/STK2	55.8214	81		RSK1	55.0714	81		DYRK2	56.6071	81		Aurora B	61.8571	81		EPHA5	60.4286	81		Aurora B	53.1071	81		KDR/VEGFR2	61.4828	81		IRAK4	68.0714	81		CLK3	72.1786	81		ABL1	60.3333	81		GRK4	56.25	81
	LCK	55.8929	82		CDK1/cyclin B	55.3929	82		MARK4	57.3929	82		SLK/STK2	62.5714	82		BTK	60.9643	82		TTK	53.4286	82		PDGFRa	62.0909	82		RIPK5	68.5714	82		GSK3b	72.6071	82		ALK1/ACVRL1	61.0357	82		FAK/PTK2	57.7857	82
	DCAMKL2	55.9643	83		PKCd	55.3929	83		MRCKa/CDC42BPA	57.5	83		KDR/VEGFR2	63.4286	83		IR	63.4286	83		PRKX	54.8214	83		PAK5	62.1379	83		IR	69.3571	83		PKCmu/PRKD1	72.7857	83		HCK	62.3929	83		CAMK1a	58.0357	83
	PKD2/PRKD2	55.9643	84		SGK1	55.75	84		CLK2	58.1786	84		CDK9 cyclin K	64.4643	84		CAMK4	63.6071	84		DYRK1B	54.9643	84		DCAMKL2	63.7931	84		MARK2/PAR-1Ba	71.0714	84		NEK2	74.3214	84		CDK2/cyclin E	63.1071	84		PAK6	60.1786	84
	STK22D/TSSK1	56.2857	85		MEKK3	56.0952	85		CDK2/cyclin A	58.2857	85		GRK7	64.5357	85		PIM1	63.7857	85		IRAK4	55.3929	85		PKA	65.1379	85		CDK9 cyclin K	71.1429	85		p70S6Kb/RPS6KB2	75.2857	85		CLK4	66.7857	85		CDK7/cyclin H	61.75	85
	CDK2/cyclin E	57.5357	86		CDK1/cyclin A	57.25	86		PKCepsilon	58.7143	86		MLCK2/MYLK2	65.4286	86		PAK1	64.6429	86		SRPK2	55.6429	86		PDK1/PDPK1	65.8966	86		GSK3b	76.5714	86		AKT2	75.5714	86		Aurora B	66.8214	86		CK1a1	62.0357	86
	TYK1/LTK	57.6538	87		YES/YES1	57.8929	87		NEK9	58.75	87		FGFR4	66.1786	87		MRCKb/CDC42BPB	65.8929	87		JNK1	57.3214	87		GRK4	67.1379	87		Aurora B	76.6429	87		ERBB2/HER2	77.8214	87		BRSK1	67.1071	87		JNK2	62.7857	87
	MNK1	58.9286	88		LCK	58.0357	88		NIK/MAP3K14	62	88		RAF1	66.1852	88		HIPK2	66.6786	88		EPHA3	57.3929	88		c-MET	67.2414	88		ROCK1	77	88		BRSK2	78.3214	88		ZAK/MLTK	69.3571	88		Haspin	63.0714	88
	PIM1	59.3929	89		LKB1	58.3214	89		PLK1	62.1786	89		MINK/MINK1	66.7143	89		NEK2	69.2857	89		c-Kit	59	89		CDK7/cyclin H	67.5862	89		PKCzeta	78.7857	89		Haspin	78.5714	89		IKKe/IKBKE	70.1786	89		ITK	63.1786	89
	ZIPK/DAPK3	60.1429	90		CLK4	59.1786	90		MAPKAPK5/PRAK	62.3929	90		Aurora A	67	90		IKKb/IKBKB	71.6071	90		MLCK2/MYLK2	59.2143	90		DAPK2	67.6552	90		MSSK1/STK23	79.7857	90		IRAK4	78.7857	90		CSK	72	90		PKCtheta	63.5	90
	EPHA2	61.9643	91		CAMK2g	63.5357	91		CAMK2a	63.3929	91		CDK5/p35	67.2143	91		DYRK3	73.6071	91		LRRK2	59.4286	91		Haspin	68.931	91		FLT1/VEGFR1	80.5714	91		ITK	80.5714	91		PHKg1	72.1786	91		HIPK3	63.75	91
	BRSK2	62.1071	92		MKK6	63.8214	92		SLK/STK2	64.3571	92		MLK2/MAP3K10	68.0714	92		FLT4/VEGFR3	73.8077	92		PIM2	60.3571	92		CK1g3	69.1379	92		PIM1	82.1429	92		RAF1	81.3704	92		STK22D/TSSK1	72.2143	92		CDK2/cyclin E	64.1786	92
	SNARK/NUAK2	62.25	93		IKKb/IKBKB	64.1071	93		CDK5/p35	64.3929	93		FGFR3	70.1429	93		TYK1/LTK	73.8462	93		EPHA5	60.5357	93		NLK	71.5862	93		MNK2	82.9286	93		CLK1	82.4286	93		PKCa	72.75	93		FGFR4	65.0714	93
	MKK6	62.7857	94		TLK2	64.5357	94		Aurora C	64.6667	94		PKA	70.25	94		LCK	73.8929	94		PLK1	61.9643	94		ZAK/MLTK	73.2414	94		SRPK2	83	94		CAMK4	84.9643	94		PKG2/PRKG2	74.4643	94		WEE1	65.5357	94
	CDK6/cyclin D3	63.6071	95		GSK3b	64.8929	95		ULK3	64.7143	95		ERBB2/HER2	70.4643	95		MSSK1/STK23	77.6786	95		CAMK1d	62.4643	95		PKCiota	74.6207	95		SRPK1	84	95		DYRK2	86.1071	95		STK33	74.8929	95		CAMK2b	66.3929	95
	c-SRC	63.9286	96		FYN	65.4286	96		CDK5/p25	65.6786	96		TIE2/TEK	70.6071	96		PRKX	77.6786	96		MARK3	63.2857	96		TLK2	75.931	96		PAK6	84.2857	96		PKN2/PRK2	86.5	96		PDGFRb	75.6296	96		IKKb/IKBKB	67.8214	96
	ABL1	64.2381	97		CAMK2b	66.8929	97		PKN2/PRK2	66.1786	97		FLT1/VEGFR1	70.6429	97		MNK2	78.2143	97		ERK1	63.4074	97		TIE2/TEK	76.931	97		TBK1	84.7143	97		ERK1	86.7778	97		CAMK1a	76.9286	97		CDK1/cyclin B	69.2857	97
	p70S6K/RPS6KB1	66	98		FGFR3	67.1071	98		GRK6	67.75	98		RSK1	71.0714	98		EPHA7	78.8929	98		PAK4	63.8929	98		TAK1	77	98		MARK4	86.3571	98		NEK4	87.0714	98		PKN1/PRK1	77.1429	98		HIPK2	69.75	98
	PHKg1	66.9286	99		MARK3	67.1429	99		FGFR4	68.3929	99		PKCg	76.1786	99		TGFBR2	80.1429	99		p70S6Kb/RPS6KB2	64.1429	99		TTK	77.7931	99		PKCd	87.2143	99		TTK	87.3929	99		EPHA3	78.2857	99		DYRK3	70.9286	99
	EPHA1	67.7143	100		TTK	68.2857	100		MST4	68.5357	100		PKN1/PRK1	77	100		ALK2/ACVR1	80.1786	100		TAOK1	64.2857	100		PKCa	78.1379	100		DYRK1B	88.1429	100		c-MER	88.6786	100		IRAK1	80.2857	100		MEK2	71.1111	100
	MST4	68.4643	101		IRAK1	69.2143	101		WEE1	69	101		PKCepsilon	77.3929	101		SRPK1	80.25	101		TIE2/TEK	65.1071	101		JNK2	78.4483	101		ZIPK/DAPK3	89.5714	101		CTK MATK	92.1071	101		MELK	83.2857	101		CDK5/p35	73.4643	101
	LKB1	68.5714	102		DYRK1B	69.9643	102		CAMK2g	69.3214	102		EPHA7	77.4286	102		TIE2/TEK	80.25	102		HCK	65.4286	102		FGFR4	78.6897	102		PHKg1	91.2143	102		LOK/STK10	92.2857	102		EPHA5	83.3214	102		GRK6	74.6786	102
	BTK	68.9643	103		BRSK1	70.0714	103		NEK3	69.5714	103		MEKK3	78.15	103		PHKg2	81.0357	103		DYRK1/DYRK1A	66.3929	103		PAK2	80.8621	103		PKG1a	92.0714	103		c-Kit	93.3571	103		GRK4	84.3929	103		CAMK2d	75.7857	103
	BLK	69.2857	104		LYN	70.3571	104		PAK4	70.75	104		TRKB	79.2857	104		RIPK2	81.6429	104		CK1g1	66.7143	104		FRK/PTK5	81.3793	104		NEK1	92.4286	104		AKT3	93.3929	104		FRK/PTK5	85.9643	104		DYRK1/DYRK1A	76.0357	104
	GSK3b	69.5714	105		PKCmu/PRKD1	70.3929	105		RON/MST1R	71.0714	105		CDK9/cyclin T1	81.25	105		PKN2/PRK2	82.8571	105		PLK3	68.2857	105		MLK2/MAP3K10	82.3103	105		PAK1	92.5	105		MYO3b	94.4643	105		LOK/STK10	86.8214	105		CDK9 cyclin K	76.5	105
	PDGFRa	69.8095	106		TAOK1	71.0357	106		CLK1	72.0714	106		JAK3	81.4444	106		EPHA2	83.5357	106		ALK2/ACVR1	68.4286	106		EPHA8	82.5862	106		SGK2	93.0714	106		MARK2/PAR-1Ba	94.6786	106		LRRK2	91.0714	106		STK25/YSK1	77.1071	106
	CDK9 cyclin K	70.1071	107		NEK1	74.3571	107		AKT2	72.8571	107		FER	83	107		CSK	84.3571	107		PKCg	70	107		CK1g2	82.6552	107		PKCnu/PRKD3	93.6429	107		FMS	94.7857	107		EPHB1	91.6429	107		CK1d	77.8214	107
	MARK3	72.3571	108		CAMK1d	74.5714	108		CTK MATK	77.8214	108		PKCeta	83.9643	108		FLT3	84.6154	108		NIK/MAP3K14	70.5	108		ALK	84.2963	108		CLK4	94	108		PKCg	94.8929	108		LCK	91.7143	108		PAK5	78.7143	108
	ULK1	73.4286	109		EPHB3	76.7143	109		PDK1/PDPK1	78.4286	109		MARK4	84.6429	109		LYN	86.7857	109		CK2a	72.2857	109		CDK3/cyclin E	87.931	109		CDK7/cyclin H	94.0714	109		PIM1	96.5	109		BRK	91.7857	109		CK1epsilon	78.9286	109
	PKCnu/PRKD3	74.0357	110		CHK1	77.25	110		JNK3	78.5	110		MSK1/RPS6KA5	85.6071	110		FER	87.037	110		TRKB	72.5714	110		PIM3	88.2069	110		RAF1	94.0833	110		RSK4	97.25	110		MARK2/PAR-1Ba	92.2857	110		CK1g1	81.1429	110
	PKCeta	74.75	111		CDK6/cyclin D3	78.1071	111		GRK7	78.6071	111		IRAK4	86.6071	111		PKCtheta	87.5357	111		PKD2/PRKD2	72.6429	111		EPHA1	89.4138	111		IKKe/IKBKE	94.4286	111		BRSK1	98.7143	111		CLK3	93.3929	111		PDK1/PDPK1	81.3571	111
	MINK/MINK1	74.9643	112		KHS MAP4K5	78.8571	112		TGFBR2	79.0357	112		CDK6/cyclin D1	86.6429	112		DCAMKL2	88.25	112		PDGFRb	72.7778	112		EPHA4	92.3103	112		ARAF	98.0833	112		WNK3	101.393	112		TBK1	93.75	112		DYRK1B	81.8571	112
	IKKe/IKBKE	77.1429	113		ULK2	79.5	113		STK39/STLK3	79.2857	113		BRSK2	88.6429	113		LYN B	89.1905	113		TRKC	73.0769	113		NEK1	92.5172	113		CDK6/cyclin D1	99	113		CK2a	101.536	113		MARK1	94	113		MSK1/RPS6KA5	81.8929	113
	ROCK1	77.25	114		FLT4/VEGFR3	79.5769	114		TSSK2	79.4286	114		JAK2	90.9444	114		ITK	89.5714	114		NLK	76.3214	114		ROCK2	95.5172	114		MKK6	100.286	114		JNK3	101.964	114		CAMK1d	95.1786	114		PKCeta	82.25	114
	ERBB2/HER2	77.9286	115		CAMK2d	80.0714	115		MARK1	79.6071	115		AXL	91.8214	115		PKG1b	90.4643	115		PKCiota	78	115		TAOK3/JIK	95.8621	115		TIE2/TEK	101.167	115		ALK2/ACVR1	102.143	115		SLK/STK2	99	115		PKCepsilon	84	115
	CLK1	78.0714	116		PKCtheta	80.3571	116		PLK3	81.25	116		c-MER	92.5	116		GRK6	91.0357	116		PHKg2	78.1786	116		ZIPK/DAPK3	96.3448	116		RIPK2	101.429	116		CAMK2g	103.25	116		CDK1/cyclin A	99.75	116		TSSK2	85.3571	116
	CDK4/cyclin D1	78.2143	117		CHK2	80.7407	117		p70S6K/RPS6KB1	81.5	117		MEKK2	93.35	117		CK1g2	91.9643	117		TYK1/LTK	78.2308	117		FLT1/VEGFR1	97.2069	117		PLK1	101.571	117		CDK7/cyclin H	104.536	117		CDK7/cyclin H	99.8929	117		CDK9/cyclin T1	89.2857	117
	LYN B	79.5238	118		FES/FPS	81.2857	118		TAOK3/JIK	83.6429	118		MST2/STK3	93.6429	118		P38a/MAPK14	93.2143	118		ABL2/ARG	78.3182	118		MARK2/PAR-1Ba	97.2414	118		CAMKK1	104.5	118		TRKA	104.643	118		LIMK1	100.214	118		p70S6Kb/RPS6KB2	89.6429	118
	DRAK1/STK17A	80.0714	119		DYRK1/DYRK1A	81.6429	119		CDK3/cyclin E	84.7857	119		NLK	93.8214	119		HIPK4	93.7857	119		HIPK4	78.5357	119		TAOK2/TAO1	97.8276	119		CDK5/p25	105.071	119		NEK9	104.75	119		EPHA2	100.429	119		CK1g3	91.0714	119
	EPHB4	81.5357	120		c-SRC	82.7857	120		ALK	85.6538	120		CAMK2a	94.1429	120		PLK3	95.2143	120		ZIPK/DAPK3	79.25	120		CK1g1	98.2759	120		TTK	107.429	120		MEK1	105.296	120		CAMKK1	102.143	120		PKA	91.5	120
	DYRK1/DYRK1A	83.5714	121		SLK/STK2	83.9643	121		MSSK1/STK23	86.1786	121		PKCiota	95.1786	121		DAPK1	97.1786	121		CLK3	79.5714	121		AKT3	98.931	121		EPHA6	109.357	121		CDK6/cyclin D3	105.714	121		DRAK1/STK17A	102.821	121		PRKX	92.3214	121
	PKN2/PRK2	83.8571	122		ERK2 MAPK1	84.4815	122		CHK1	86.6786	122		LKB1	97.6071	122		EPHB1	97.5714	122		DAPK1	79.6429	122		PKCg	99.9655	122		p70S6K/RPS6KB1	111.143	122		GRK4	107.571	122		CAMK2d	103.429	122		SRPK2	95.75	122
	c-MET	84.1429	123		PHKg2	85.25	123		CAMK2d	86.8571	123		PHKg1	98.1071	123		ROCK2	99.1786	123		PKA	80.1786	123		GRK6	100.517	123		TAOK3/JIK	111.5	123		RSK3	108.143	123		FAK/PTK2	103.714	123		PHKg2	97.8571	123
	EPHA4	84.2857	124		BLK	85.4286	124		LKB1	88.0357	124		ROCK2	99.6071	124		CAMKK1	100.714	124		LCK	83.8571	124		CAMKK2	102.655	124		MEK1	112.429	124		MST4	108.357	124		MST4	105.929	124		CDK2/cyclin A	99.6786	124
	SRPK2	84.6786	125		PHKg1	87.5714	125		CDK2/cyclin E	89.3214	125		JAK1	100.278	125		FGR	102.179	125		STK22D/TSSK1	87.25	125		NEK11	103.448	125		DAPK1	114.571	125		GSK3a	108.75	125		PAK5	106	125		NEK4	101.893	125
	FGR	84.8929	126		NEK9	88.2143	126		IGF1R	91.75	126		CDK2/cyclin A	100.357	126		YES/YES1	102.25	126		FLT1/VEGFR1	87.4643	126		PRKX	103.966	126		FER	115.571	126		IR	110.429	126		CAMKK2	106.429	126		CLK4	103.964	126
	CHK1	85.5	127		PDGFRa	88.9048	127		WNK3	92.5	127		CDK6/cyclin D3	100.357	127		ROCK1	102.929	127		MELK	88.2857	127		EPHA3	104	127		CDK3/cyclin E	115.643	127		TBK1	111.321	127		MST3/STK24	107.821	127		RAF1	107.926	127
	DAPK1	88.1429	128		ULK1	90	128		DYRK1B	93.5357	128		PIM1	101.536	128		LOK/STK10	103.286	128		EPHA1	88.5714	128		CAMK2g	104.138	128		TAOK1	115.643	128		MSK1/RPS6KA5	112.286	128		MLCK/MYLK	108.893	128		STK33	108.179	128
	SIK2	91.9643	129		TBK1	90.6429	129		ROS/ROS1	94.0714	129		PKCtheta	106.25	129		CK1g3	104	129		LYN	89.8214	129		FGFR3	105.276	129		PKCg	116	129		LIMK1	112.964	129		TYK1/LTK	111.885	129		CDK4/cyclin D1	109.679	129
	ULK2	93.0714	130		CAMKK2	90.75	130		PAK2	94.6786	130		HIPK4	106.429	130		SYK	104.357	130		BMX/ETK	90.2143	130		EPHA5	105.862	130		MARK1	116.429	130		FAK/PTK2	114.036	130		KDR/VEGFR2	112.679	130		CAMK1d	110.571	130
	c-Kit	94.3214	131		FGR	91.0357	131		BRSK1	95.9643	131		CAMK1a	107.071	131		PDK1/PDPK1	105.429	131		ERBB2/HER2	91.3929	131		JAK1	106	131		PDK1/PDPK1	117	131		MSSK1/STK23	115	131		SIK2	113	131		CDK5/p25	111.321	131
	FER	94.4074	132		LYN B	91.6667	132		c-MET	97.75	132		PAK2	107.571	132		ASK1/MAP3K5	105.607	132		ASK1/MAP3K5	91.9286	132		CK2a2	106.655	132		CDK4/cyclin D3	117.286	132		WEE1	116.214	132		CDK3/cyclin E	113.071	132		MST3/STK24	112.071	132
	MSSK1/STK23	94.9286	133		PKCnu/PRKD3	91.9286	133		TYK2	97.8333	133		MSK2/RPS6KA4	111.179	133		IGF1R	105.964	133		PBK/TOPK	92.4286	133		HIPK3	106.966	133		CDK2/cyclin E	120.286	133		DYRK3	116.321	133		NEK11	113.714	133		NEK11	112.75	133
	CK1d	95.8929	134		PDGFRb	92.2593	134		AKT3	98.7143	134		GRK6	111.286	134		NEK1	107.321	134		MARK1	92.5714	134		CDK5/p25	108.034	134		EPHA7	120.571	134		EGFR	117.107	134		MLK2/MAP3K10	114.143	134		ROCK2	112.857	134
	PKCb1	96.3214	135		CDK9 cyclin K	93.4643	135		CDK6/cyclin D3	99.5	135		CDK5/p25	111.714	135		CK1g1	108.393	135		CK2a2	92.7143	135		CLK4	108.552	135		CAMK4	121.143	135		STK16	117.5	135		EPHA1	115.071	135		NEK2	113.286	135
	CLK2	96.7857	136		HIPK3	94.1071	136		RSK2	100.071	136		STK22D/TSSK1	113.429	136		SRPK2	109.143	136		MEK1	92.963	136		CDK2/cyclin E	108.897	136		BRK	121.857	136		SGK1	117.786	136		PKCmu/PRKD1	115.643	136		MNK2	113.393	136
	PKCepsilon	96.8571	137		SRPK1	95.25	137		TAK1	101.036	137		CDK1/cyclin B	116.429	137		BLK	109.821	137		CAMK2a	94.2857	137		PDGFRb	108.964	137		c-Kit	122.643	137		IKKa/CHUK	118.179	137		MUSK	115.679	137		p70S6K/RPS6KB1	114.107	137
	ERK1	97.7037	138		LOK/STK10	96.7857	138		CK1a1	103.607	138		IRAK1	117.107	138		ZIPK/DAPK3	110.571	138		STK25/YSK1	94.3571	138		CK1epsilon	109.793	138		KHS MAP4K5	122.692	138		CAMK2a	119.357	138		TAK1	115.679	138		SNARK/NUAK2	114.357	138
	STK33	97.9643	139		p70S6Kb/RPS6KB2	98.7143	139		PAK5	104.321	139		PKCd	117.857	139		Aurora C	112.37	139		EPHB1	95.5714	139		EPHB2	110.621	139		CK1g3	123.143	139		FGFR4	121.036	139		AKT3	116.321	139		PKG1a	115.821	139
	CAMKK2	98.0357	140		PKCepsilon	101.5	140		CLK4	104.464	140		PIM3	118.321	140		ULK3	113.143	140		FGR	95.8571	140		CDK6/cyclin D1	110.655	140		CAMK2b	123.214	140		MUSK	121.571	140		PKCeta	116.357	140		TAOK3/JIK	115.893	140
	CDK1/cyclin A	98.0714	141		DRAK1/STK17A	103.429	141		IR	104.75	141		CHK1	118.571	141		ALK	114	141		SGK2	96.5	141		STK33	111.034	141		DAPK2	123.357	141		CK2a2	121.893	141		EPHA4	118.714	141		TYK2	116.333	141
	TIE2/TEK	98.25	142		MEK2	104.111	142		MEK1	105.815	142		CLK4	120.607	142		ALK1/ACVRL1	114.25	142		CLK4	97	142		PIM2	111.069	142		DRAK1/STK17A	123.929	142		SRPK1	126.464	142		FGFR2	119.75	142		c-MET	116.464	142
	FGFR1	99.9286	143		MARK1	105.214	143		PKCtheta	109.429	143		LRRK2	120.964	143		HCK	114.964	143		MNK2	98.2143	143		IR	111.517	143		CLK2	125	143		MST2/STK3	126.679	143		c-Kit	122.071	143		BRAF	120.259	143
	KDR/VEGFR2	99.9643	144		STK33	108.929	144		FLT4/VEGFR3	109.5	144		PYK2	123.846	144		ERK1	115.778	144		EGFR	98.4286	144		CDK5/p35	114.034	144		MLK3/MAP3K11	126.357	144		HIPK2	126.714	144		RIPK2	123.679	144		ROCK1	122.679	144
	CLK3	100.286	145		PKD2/PRKD2	110.786	145		SRPK2	109.607	145		BRSK1	123.964	145		CK1epsilon	115.857	145		PAK2	98.9286	145		CLK1	114.448	145		MINK/MINK1	127	145		CAMK2d	127.929	145		TGFBR2	123.893	145		RSK4	123.143	145
	BRSK1	100.679	146		ROCK2	110.964	146		MSK2/RPS6KA4	110.321	146		WEE1	124.357	146		IRAK1	116.5	146		KHS MAP4K5	99.3571	146		PKCzeta	116.69	146		MLK2/MAP3K10	127	146		RSK1	130	146		SNARK/NUAK2	125.786	146		RSK2	124.536	146
	CTK MATK	101.571	147		CDK7/cyclin H	111.357	147		DAPK2	110.357	147		PAK6	125.607	147		Aurora B	116.964	147		GRK6	102.179	147		CAMK2b	117.483	147		RSK1	127.071	147		PAK5	130.929	147		TTK	125.821	147		CHK2	126.222	147
	JNK1	101.643	148		PKCb2	113.393	148		BRSK2	111.179	148		TYK1/LTK	126.308	148		SLK/STK2	117.821	148		KDR/VEGFR2	102.75	148		SGK1	117.483	147		CDK4/cyclin D1	128.643	148		ERK2 MAPK1	130.963	148		MARK3	125.893	148		MUSK	127.893	148
	FGFR2	103.643	149		RIPK5	114.071	149		KDR/VEGFR2	111.25	149		CDK4/cyclin D3	126.821	149		c-MER	118	149		TYRO3 SKY	103.357	149		MST4	118.103	149		PKCmu/PRKD1	130.286	149		SRPK2	131.107	149		FGFR1	126.429	149		TIE2/TEK	128.964	149
	PKG2/PRKG2	104.964	150		NEK4	114.321	149		ULK1	114.214	150		CAMKK1	126.964	150		PKCb1	118.5	150		MLK2/MAP3K10	103.679	150		p70S6Kb/RPS6KB2	119.172	150		ARK5/NUAK1	133.071	150		CAMKK2	132.036	150		SGK2	128.25	150		PKCb1	129	150
	TLK2	106.429	151		JNK2	116.5	151		TYRO3 SKY	116.929	151		MST3/STK24	127.75	151		PKCeta	119.321	151		TAOK3/JIK	105.214	151		DRAK1/STK17A	121.621	151		PAK5	133.571	151		MARK4	132.607	151		CLK1	129.607	151		RSK1	129.821	151
	HCK	106.821	152		TXK	116.536	152		CK2a	117.214	152		CLK3	127.821	152		STK25/YSK1	120.821	152		CK1g3	106.571	152		PIM1	121.793	152		CAMK1d	134.429	152		FER	135.296	152		MSSK1/STK23	130.429	152		CDK1/cyclin A	131.179	152
	ROCK2	107.214	153		CLK1	119.214	153		c-MER	117.929	153		FES/FPS	128.607	153		LRRK2	121.25	153		ITK	107.857	153		PKG1a	122.31	153		IGF1R	135.714	153		CDK6/cyclin D1	135.393	153		ULK1	131	153		TBK1	131.786	153
	RIPK2	107.357	154		FAK/PTK2	119.893	154		Aurora B	119.107	154		MARK2/PAR-1Ba	128.714	154		FGFR1	124.179	154		ALK	108	154		SRPK2	123.379	154		ITK	135.857	154		FLT1/VEGFR1	136.321	154		EPHB2	131.286	154		MARK2/PAR-1Ba	132.321	154
	MARK2/PAR-1Ba	107.571	155		ALK1/ACVRL1	120.679	155		PBK/TOPK	121.607	155		HIPK2	128.857	155		MYO3b	126.321	155		PKN2/PRK2	109.286	155		MINK/MINK1	123.552	155		TYK1/LTK	136.429	155		TAK1	136.643	155		FGFR3	133.429	155		EPHA1	136.607	155
	NLK	107.643	156		NEK2	121.107	156		CLK3	122.464	156		DYRK4	129.357	156		FGFR2	126.929	156		FLT3	109.385	156		EPHA7	123.897	156		CDK6/cyclin D3	137	156		DYRK1B	137.464	156		RIPK5	134.25	156		MST2/STK3	136.607	156
	MARK1	108.929	157		HCK	121.25	157		JNK2	123.714	157		PKCzeta	130.036	157		CK2a	127.929	157		CAMK2b	110.357	157		MUSK	124.069	157		MNK1	139	157		MST1/STK4	138	157		IRR/INSRR	136.107	157		EPHB3	137.179	157
	IRR/INSRR	109.107	158		CDK9/cyclin T1	123.536	158		PKCmu/PRKD1	125.071	158		SNARK/NUAK2	130.357	158		FGFR3	128.464	158		RET	111.231	158		c-Kit	124.414	158		P38b/MAPK11	139.5	158		STK25/YSK1	138.464	158		CLK2	136.464	158		MNK1	138.036	158
	NEK9	113.964	159		IGF1R	123.893	159		CAMK1a	125.464	159		MARK3	131.75	159		PKG1a	128.643	159		ULK2	112.393	159		SNARK/NUAK2	124.517	159		HIPK2	141.214	159		CK1g1	139.393	159		Aurora C	137.741	159		P38b/MAPK11	138.179	159
	GRK4	116.393	160		WEE1	124.5	160		IRAK4	126.357	160		ULK3	133.607	160		HGK MAP4K4	128.962	160		PKCb1	112.786	160		ROCK1	127.931	160		CHK2	142.214	160		ERBB4/HER4	141.536	160		PDK1/PDPK1	137.964	160		NEK1	139.786	160
	ERBB4/HER4	117.571	161		MINK/MINK1	124.714	161		PIM1	127.214	161		TAK1	133.643	161		PYK2	129.346	161		CK1g2	113.679	161		CDK9/cyclin T1	128.621	161		CAMK2g	142.5	161		HGK MAP4K4	144.346	161		DYRK1/DYRK1A	138.321	161		MLK3/MAP3K11	142.143	161
	EPHA6	118.964	162		c-MET	125.286	162		ITK	127.357	162		CK1epsilon	134.393	162		MINK/MINK1	129.571	162		CDK7/cyclin H	113.929	162		CLK2	129.862	162		STK22D/TSSK1	142.643	162		MKK6	145.464	162		ZAP70	138.393	162		RSK3	143.786	162
	MUSK	120.964	163		BMX/ETK	125.75	163		LRRK2	129.893	163		CDK7/cyclin H	136.536	163		PAK2	129.821	163		PYK2	115.077	163		EPHB4	132.034	163		MSK1/RPS6KA5	144.286	163		ZIPK/DAPK3	145.5	163		DYRK2	139.464	163		PKCd	144.679	163
	EPHB2	122.643	164		FER	128.815	164		IKKb/IKBKB	130.036	164		GRK4	137.214	164		ACK1	130.143	164		AXL	115.821	164		CK1d	132.621	164		FAK/PTK2	145.429	164		GRK7	146.179	164		IRAK4	141.821	164		CAMK2a	145.357	164
	MST3/STK24	123.036	165		ALK	131.385	165		RSK1	130.5	165		IKKe/IKBKE	138.607	165		STK33	131.107	165		CDK1/cyclin A	116.964	165		MNK1	133.172	165		FLT3	145.692	165		PHKg1	146.5	165		DDR2	143.179	165		HIPK4	145.464	165
	CK1a1	123.857	166		MST3/STK24	131.893	166		PIM2	132.143	166		PAK1	139.25	166		CAMK2a	131.821	166		c-MER	117	166		CK1a1	133.517	166		MST3/STK24	147.5	166		FLT4/VEGFR3	147.231	166		ALK	143.423	166		IKKe/IKBKE	147.25	166
	SGK1	124.821	167		LIMK1	134.5	167		RSK4	133.964	167		PKN2/PRK2	140.5	167		STK22D/TSSK1	132.75	167		FGFR3	117.179	167		MEKK2	133.952	167		FGFR1	148.083	167		CAMK1a	147.25	167		NEK9	146.714	167		PYK2	147.462	167
	ITK	128.214	168		MSK1/RPS6KA5	134.607	168		BRAF	135.63	168		MARK1	140.929	168		IRAK4	134.786	168		PKCnu/PRKD3	117.214	168		EPHB1	135.138	168		TRKC	148.214	168		TYRO3 SKY	148.143	168		PKCzeta	147	168		MST4	147.679	168
	TAK1	128.857	169		IRR/INSRR	134.75	169		TYK1/LTK	139.154	169		CDK2/cyclin E	141.393	169		IRR/INSRR	135.429	169		PAK5	117.25	169		MARK3	135.241	169		STK25/YSK1	148.429	169		VRK1	149.964	169		MEKK3	147.75	169		MLCK2/MYLK2	148.643	169
	EPHA8	129.107	170		SYK	136.214	170		NEK1	139.321	170		WNK3	143.25	170		CK2a2	138.107	170		HGK MAP4K4	118.346	170		IKKe/IKBKE	136.759	170		AKT3	149.429	170		ALK	151.615	170		SRPK2	148.25	170		FGFR1	150	170
	STK39/STLK3	131.75	171		EPHA2	137.393	171		PIM3	140.214	171		CK1a1	143.286	171		MNK1	138.607	171		Aurora C	119.593	171		PKCmu/PRKD1	137.552	171		MEKK2	149.5	171		CLK4	151.643	171		MEKK2	148.45	171		CAMKK2	150.571	171
	LIMK1	132.571	172		DCAMKL2	137.643	172		CK1g2	140.857	172		PKCa	143.429	172		KHS MAP4K5	140.607	172		IGF1R	119.929	172		PKD2/PRKD2	140.655	172		KDR/VEGFR2	149.714	172		IRAK1	151.893	172		PAK1	148.536	172		MELK	150.964	172
	CDK4/cyclin D3	132.643	173		STK16	139.714	173		SGK1	141.571	173		STK25/YSK1	143.929	173		CK1d	141.107	173		MLK3/MAP3K11	121.357	173		MST3/STK24	141.621	173		RSK3	149.857	173		PIM3	154.536	173		PYK2	149.115	173		Aurora A	151.074	173
	CAMK2b	132.786	174		PKG1a	143.25	174		MST1/STK4	144.429	174		PRKX	145.393	174		MLCK/MYLK	143.714	174		TAOK2/TAO1	123.5	174		IRAK4	143.862	174		PYK2	150.357	174		GCK MAP4K2	154.607	174		PDGFRa	149.286	174		ARAF	151.63	174
	TXK	132.857	175		AXL	144.143	175		FGFR1	145.036	175		P38g	150.25	175		EPHA6	144.679	175		DRAK1/STK17A	124.214	175		c-MER	145.828	175		TGFBR2	152.929	175		CDK9/cyclin T1	156.071	175		CK1g2	149.571	175		TRKB	152.214	175
	CK1g2	133.25	176		PKG1b	145.643	176		CK1g3	146.607	176		STK33	150.286	176		LKB1	145.143	176		CDK3/cyclin E	125.714	176		PYK2	152	176		PKCepsilon	154.571	176		BRAF	156.741	176		PLK1	153	176		MLK2/MAP3K10	154.643	176
	EPHB3	134.821	177		GRK4	148.286	177		PKD2/PRKD2	147.393	177		AKT2	151.25	177		TLK2	145.321	177		MLK1/MAP3K9	126	177		PKCnu/PRKD3	152.345	177		SNARK/NUAK2	154.786	177		CDK1/cyclin A	158.857	177		SRPK1	154.143	177		PKN1/PRK1	154.929	177
	PYK2	135.077	178		EPHA3	149.357	178		ZIPK/DAPK3	147.75	178		TSSK2	154.5	178		TYRO3 SKY	145.393	178		PKCeta	127.179	178		TBK1	152.759	178		LKB1	155.143	178		DAPK2	160.75	178		CK1g3	154.179	178		HGK MAP4K4	155.192	178
	CDK7/cyclin H	135.286	179		ERK1	149.63	179		FES/FPS	149.536	179		STK16	155.25	179		MLK2/MAP3K10	145.929	179		ROCK2	127.536	179		MARK1	153.069	179		RSK2	156.786	179		KHS MAP4K5	161.286	179		NEK4	156.107	179		MLK1/MAP3K9	155.893	179
	CAMK2d	139.214	180		PYK2	151.115	180		LOK/STK10	150.143	180		PKG2/PRKG2	156.571	180		RON/MST1R	147.286	180		ERBB4/HER4	127.643	180		FGFR2	153.31	180		MSK2/RPS6KA4	161	180		MSK2/RPS6KA4	163.357	180		PHKg2	157.714	180		IRAK1	156.607	180
	AXL	140.107	181		PKCb1	151.714	181		NEK11	150.464	181		CDK4/cyclin D1	156.75	181		MLK1/MAP3K9	150.929	181		EPHA7	127.714	181		CSK	154.862	181		CDK1/cyclin B	161.071	181		KDR/VEGFR2	163.464	181		STK25/YSK1	161.321	181		ALK	157.115	181
	FGFR3	141.179	182		HGK MAP4K4	152.269	182		PHKg1	150.75	182		CAMK2d	156.786	182		MLCK2/MYLK2	151.679	182		FMS	129.5	182		EPHA6	155	182		CAMK2d	161.143	182		PHKg2	165.571	182		FLT1/VEGFR1	161.643	182		FER	157.815	182
	CDK9/cyclin T1	142.071	183		CTK MATK	152.393	183		CK1g1	152.393	183		CK1d	157.75	183		MEKK2	152.2	183		ABL1	129.571	183		MLCK/MYLK	155.793	183		MEKK3	161.643	183		FGFR1	167.357	183		IKKb/IKBKB	161.75	183		TLK2	159.75	183
	SYK	142.75	184		VRK1	153.143	184		EPHA7	152.679	184		TAOK1	160.321	184		CHK2	153	184		IRR/INSRR	129.571	184		FLT4/VEGFR3	155.963	184		BRAF	162.25	184		TIE2/TEK	167.75	184		Haspin	162.071	184		ARK5/NUAK1	159.893	184
	PLK3	142.929	185		RIPK2	154.321	185		STK33	154.964	185		DCAMKL2	160.5	185		STK16	153.036	185		PIM3	131.536	185		CDK6/cyclin D3	156.034	185		HIPK4	162.643	185		P38g	167.929	185		CDK4/cyclin D1	167.179	185		MARK1	160.964	185
	MNK2	143.714	186		p70S6K/RPS6KB1	155.714	186		STK22D/TSSK1	155.143	186		RON/MST1R	161.643	186		LIMK1	155.929	186		MEK2	132.111	186		MSK2/RPS6KA4	156.276	186		ALK	162.857	186		MST3/STK24	170.429	186		PKD2/PRKD2	168.357	186		ZAK/MLTK	161.786	186
	BRK	144.464	187		CAMKK1	155.893	187		MST2/STK3	156.071	187		ASK1/MAP3K5	162.179	187		NLK	156.643	187		MARK4	132.214	187		ULK2	156.621	187		TRKA	164.571	187		MINK/MINK1	170.571	187		STK39/STLK3	168.786	187		PHKg1	162.107	187
	CK1epsilon	144.893	188		TAOK3/JIK	157.071	188		AXL	159.214	188		CAMKK2	162.25	188		CLK4	157.536	188		RIPK2	132.786	188		LKB1	157	188		Aurora A	165.214	188		PKCtheta	170.929	188		ERBB4/HER4	169.036	188		ERBB2/HER2	163	188
	PKCiota	148.5	189		DAPK1	158.607	189		PKG1a	159.286	189		MST4	163.036	189		CLK1	158.179	189		CHK2	134.074	189		TYK1/LTK	157.333	189		STK33	168.286	189		STK33	171.786	189		PLK3	170.857	189		EPHA7	164.679	189
	FES/FPS	148.893	190		NIK/MAP3K14	159.893	190		PYK2	159.385	190		MNK2	163.786	190		c-SRC	158.5	190		STK33	134.857	190		CDK2/cyclin A	157.724	190		RSK4	168.643	190		NIK/MAP3K14	172.607	190		CAMK2b	171	190		JAK3	164.889	190
	VRK1	149.214	191		PBK/TOPK	161.25	191		PKCnu/PRKD3	159.929	191		CDK1/cyclin A	164.071	191		DYRK2	158.821	191		JAK1	135.056	191		FGFR1	158.276	191		BRSK1	169	191		NLK	175.786	191		PKCnu/PRKD3	171.679	191		EPHA3	166.5	191
	PKG1a	149.25	192		FGFR1	161.857	192		FGFR2	161.643	192		TBK1	164.179	192		CAMK2g	159	192		MSK1/RPS6KA5	137.571	192		MEKK3	161.143	192		MST1/STK4	171.143	192		PAK1	176.321	192		ARAF	172.926	192		FES/FPS	166.536	192
	IR	149.75	193		CAMK1a	162	193		CK2a2	165.214	193		EPHB3	164.714	193		TAOK1	159.75	193		MUSK	139.214	193		MARK4	162.103	193		CLK1	172.357	193		PAK6	177.286	193		MNK2	173.929	193		SRMS	166.786	193
	PRKX	151.286	194		CK1a1	162.036	194		GCK MAP4K2	165.321	194		Aurora C	165.556	194		AXL	160.929	194		FGFR1	139.464	194		MNK2	163.517	194		MLCK2/MYLK2	172.357	194		PYK2	178.038	194		VRK1	174.429	194		FGFR3	167.357	194
	NEK1	152.286	195		NEK11	162.107	195		RSK3	165.821	195		VRK1	170.643	195		MLK3/MAP3K11	162.714	195		MNK1	139.5	195		STK16	164.483	195		NIK/MAP3K14	173.929	195		ZAK/MLTK	179.929	195		CAMK2g	174.893	195		RIPK2	168.536	195
	JNK2	154.107	196		DYRK4	162.143	196		MLCK/MYLK	166.607	196		IRR/INSRR	171.643	196		PKA	163.25	196		MARK2/PAR-1Ba	140.786	196		MELK	164.724	196		GRK7	177.857	196		STK39/STLK3	184.036	196		TAOK3/JIK	175.536	196		c-MER	170.679	196
	CK1g1	156	197		TYK1/LTK	162.962	197		CAMKK1	167.714	197		CLK2	172.357	197		PKCnu/PRKD3	166	197		HIPK2	141	197		BRK	166.793	197		MST4	178.357	197		CDK9 cyclin K	184.25	197		AXL	178.214	197		MST1/STK4	172.107	197
	FLT1/VEGFR1	156.107	198		TGFBR2	163.607	198		ARK5/NUAK1	169.679	198		CAMK2g	172.964	198		GRK7	170.107	198		CK1d	141.357	198		ERBB2/HER2	168.345	198		FGFR3	178.5	198		TRKB	184.393	198		DYRK1B	178.429	198		CHK1	173.5	198
	EPHB1	157	199		CLK3	164.607	199		FAK/PTK2	170.143	199		MLCK/MYLK	174.357	199		FES/FPS	171.643	199		SGK1	145.464	199		IRAK1	170.276	199		PKG2/PRKG2	178.5	199		FGFR3	186.679	199		EGFR	178.786	199		CAMKK1	174.643	199
	PKG1b	158.179	200		EGFR	165.786	200		MEK2	170.444	200		MELK	175.107	200		MARK2/PAR-1Ba	171.643	200		DYRK2	147.071	200		MSK1/RPS6KA5	170.379	200		SRMS	179.286	200		CHK2	187.148	200		JNK2	180.071	200		TAOK2/TAO1	175.321	200
	TAOK1	158.393	201		EPHA6	169.214	201		FGFR3	174.571	201		PKD2/PRKD2	177.107	201		ARK5/NUAK1	171.929	201		STK16	147.357	201		CLK3	171.793	201		ASK1/MAP3K5	180	201		PIM2	189.357	201		PKG1b	181.75	201		IRAK4	176.107	201
	WEE1	159.607	202		SGK2	171.214	202		FER	175.222	202		ALK	178.269	202		NEK9	172.107	202		PKCtheta	148.643	202		IRR/INSRR	172.379	202		HIPK3	180.429	202		FES/FPS	189.893	202		CK1g1	183.464	202		TAK1	177.893	202
	PKA	161.286	203		MSSK1/STK23	174.214	203		Haspin	176.893	203		TAOK3/JIK	178.75	203		PKCb2	173.964	203		PKCmu/PRKD1	150.786	203		PKN1/PRK1	174.379	203		CDK5/p35	181.357	203		GRK6	190.893	203		NIK/MAP3K14	184.179	203		PKCb2	179.357	203
	PAK5	162.607	204		PKCeta	174.5	204		MELK	177.429	204		CLK1	180.929	204		PKCd	173.964	204		YES/YES1	153.679	204		GCK MAP4K2	175.276	204		TAK1	184.071	204		TRKC	191.192	204		ULK3	184.25	204		MEKK2	179.4	204
	PHKg2	163.321	205		OSR1/OXSR1	175.75	205		DAPK1	178	205		PAK5	180.964	205		FYN	175.893	205		FLT4/VEGFR3	154.269	205		HGK MAP4K4	176.074	205		MEK2	184.929	205		RIPK2	191.25	205		MKK6	186.571	205		MINK/MINK1	179.464	205
	P38a/MAPK14	163.357	206		EPHA1	176.536	206		Aurora A	178.111	206		PKCnu/PRKD3	182.179	206		CDK3/cyclin E	176.464	206		JNK2	157.143	206		TYRO3 SKY	176.759	206		Aurora C	189.286	206		FLT3	191.654	206		CK2a	186.786	206		Aurora C	179.852	206
	CAMK2g	163.75	207		IRAK4	176.679	207		MLCK2/MYLK2	179.071	207		PAK4	182.357	207		PHKg1	178.929	207		CLK2	157.393	207		STK22D/TSSK1	177.138	207		SGK1	189.5	207		DAPK1	194.036	207		TLK2	187.179	207		SYK	183.071	207
	STK16	166.357	208		MYO3b	177.321	208		MINK/MINK1	183.5	208		IGF1R	183.5	208		MSK1/RPS6KA5	179.321	208		FAK/PTK2	160.464	208		GRK7	177.414	208		MST2/STK3	190.214	208		ARK5/NUAK1	194.321	208		CAMK4	187.286	208		CLK2	183.286	208
	ULK3	167.179	209		AKT2	177.464	209		TLK2	183.607	209		PKCmu/PRKD1	185.25	209		Aurora A	182.296	209		MLCK/MYLK	163.25	209		EGFR	181.966	209		PKCa	190.714	209		ABL1	195.524	209		TYRO3 SKY	188.286	209		PKCmu/PRKD1	183.5	209
	ALK1/ACVRL1	167.607	210		c-Kit	177.536	210		MYO3b	183.893	210		CDK3/cyclin E	185.893	210		TAK1	182.714	210		LIMK1	164.107	210		JAK3	183.368	210		PKD2/PRKD2	190.857	210		MELK	195.857	210		MAPKAPK3	188.393	210		JAK1	183.889	210
	DYRK2	170.214	211		ULK3	177.571	211		CAMK1d	184.286	211		MUSK	186.929	211		TRKC	183.462	211		JAK2	165.778	211		BRSK1	183.828	211		TRKB	191.5	211		LCK	197.5	211		PBK/TOPK	194.393	211		ROS/ROS1	184	211
	c-MER	170.571	212		Haspin	178.929	212		CK1epsilon	186.179	212		PHKg2	188.036	212		MSK2/RPS6KA4	183.714	212		CAMK2g	166.821	212		CDK9 cyclin K	185.172	212		FMS	192.571	212		MEK2	198.185	212		ULK2	194.429	212		ULK2	185.821	212
	STK25/YSK1	172.179	213		PAK5	182.393	213		MLK1/MAP3K9	186.714	213		ULK1	188.214	213		TRKB	184.179	213		IRAK1	167.071	213		ITK	185.621	213		EPHA1	197.714	213		FGFR2	199.214	213		PKG1a	195.429	213		GCK MAP4K2	188.429	213
	EPHA5	173.107	214		DDR2	182.929	214		PDGFRb	187.704	214		ALK2/ACVR1	188.5	214		MUSK	186.5	214		PHKg1	167.964	214		PKCeta	186.724	214		BRSK2	197.857	214		PKCa	202.643	214		HIPK3	195.893	214		EPHA4	189.143	214
	NIK/MAP3K14	174.143	215		ITK	187.857	215		SYK	188.643	215		MNK1	189.643	215		MEKK3	187.05	215		CK1epsilon	169.429	215		JAK2	189.263	215		TYK2	198.5	215		BRK	203.071	215		WEE1	196.107	215		LIMK1	190.821	215
	SRPK1	176.071	216		ERBB2/HER2	188.179	216		PDGFRa	189.238	216		CAMK2b	192.143	216		CLK3	187.214	216		TXK	170.643	216		CAMK2d	190.379	216		CSK	199.571	216		CK1g2	205.143	216		EPHB4	196.929	216		EPHB4	190.857	216
	PBK/TOPK	178.286	217		CK1d	189.036	217		HGK MAP4K4	191.538	217		MAPKAPK5/PRAK	192.321	217		CK1a1	188.25	217		MEKK3	170.65	217		FAK/PTK2	191.276	217		ACK1	200.429	217		SIK2	205.393	217		PKN2/PRK2	197.179	217		TYRO3 SKY	191.286	217
	MYO3b	178.393	218		ZIPK/DAPK3	190.357	218		ALK1/ACVRL1	193.821	218		PKG1b	194.536	218		CAMK2d	188.321	218		HIPK3	170.821	218		PKCb1	191.379	218		STK16	201.429	218		CK1a1	206	218		c-MER	197.214	218		PKCnu/PRKD3	191.786	218
	Haspin	179	219		ERBB4/HER4	191.107	219		LIMK1	195.429	219		JNK2	196.071	219		PLK1	190.75	219		CAMK2d	172.179	219		EPHA2	196.414	219		CAMK1a	201.5	219		BMX/ETK	206.143	219		EPHA7	198.464	219		MYO3b	194.821	219
	IRAK4	179.964	220		KDR/VEGFR2	192.071	220		EPHB3	196.143	220		HIPK3	196.214	220		TBK1	192.143	220		MST4	174.893	220		SYK	197.103	220		PHKg2	202.214	220		SYK	206.857	220		IGF1R	199.464	220		MARK3	195.786	220
	PLK1	180.5	221		NEK3	194.179	221		EPHA1	196.464	221		TGFBR2	196.286	221		FAK/PTK2	192.929	221		GRK7	175.143	221		SLK/STK2	198.138	221		TYRO3 SKY	202.333	221		TLK2	207.357	221		JNK1	201.429	221		PKD2/PRKD2	197.071	221
	COT1/MAP3K8	182.536	222		CSK	195.643	222		IRR/INSRR	197.179	222		FAK/PTK2	199.5	222		CDK9/cyclin T1	192.964	222		p70S6K/RPS6KB1	176.036	222		GSK3a	199.172	222		MLK1/MAP3K9	203.5	222		TYK1/LTK	207.692	222		ERBB2/HER2	203.464	222		TAOK1	197.571	222
	ALK2/ACVR1	184.071	223		DYRK3	196.75	223		DRAK1/STK17A	197.821	223		CK2a2	199.964	223		p70S6K/RPS6KB1	193.643	223		CDK5/p25	177.071	223		p70S6K/RPS6KB1	200.034	223		LIMK1	204.714	223		CAMKK1	209.321	223		DYRK4	204.429	223		Aurora B	199.5	223
	CAMK4	184.321	224		EPHA4	196.929	224		P38b/MAPK11	198.893	224		ULK2	201.357	224		TTK	193.964	224		MEKK2	177.7	224		PHKg1	200.552	224		EPHB3	205.214	224		MLCK2/MYLK2	210.75	224		ERK1	205.815	224		FLT3	200.5	224
	WNK3	190.643	225		c-MER	199.214	225		MNK2	199.214	225		MYO3b	202.714	225		MELK	197.5	225		FGFR2	177.821	225		ABL1	201.273	225		EPHA8	206.5	225		BLK	211.107	225		EPHA6	207.5	225		BMX/ETK	201.214	225
	MLK2/MAP3K10	191.5	226		CK1epsilon	200.321	226		IKKe/IKBKE	199.571	226		IR	205.25	226		PKCepsilon	198.464	226		MSK2/RPS6KA4	178.607	226		PKCtheta	202.138	226		LOK/STK10	206.571	226		TGFBR2	211.607	226		NEK1	208.75	226		KDR/VEGFR2	202.179	226
	CAMK1a	192.5	227		TYRO3 SKY	202.5	227		STK16	201.679	227		NEK2	206.286	227		PKD2/PRKD2	198.679	227		PKCb2	179.357	227		FER	202.786	227		ROS/ROS1	208	227		HIPK3	212.357	227		RAF1	210.519	227		EPHA8	202.964	227
	BMX/ETK	192.714	228		SRPK2	202.786	228		EPHA3	202.286	228		SGK1	207.679	228		IKKe/IKBKE	199.143	228		TAK1	179.643	228		LRRK2	203.828	228		CHK1	209.857	228		DDR2	213	228		DAPK2	213.429	228		EPHB2	203.964	228
	TTK	193.393	229		TIE2/TEK	204.25	229		TRKA	202.964	229		SGK2	207.929	229		PKCmu/PRKD1	200.143	229		MST1/STK4	180.643	229		GSK3b	205.552	229		MLCK/MYLK	211.929	229		CK1d	213.25	229		EPHA8	213.679	229		EPHA5	204.571	229
	RIPK5	193.857	230		EPHB1	209.036	230		EPHB1	203.107	230		PKG1a	210.571	230		PKN1/PRK1	200.536	230		MINK/MINK1	181.036	230		LIMK1	206.069	230		IRAK1	212.429	230		CK1g3	213.393	230		ROCK2	214.857	230		GRK7	204.929	230
	TAOK2/TAO1	195.357	231		EPHA8	210.5	231		KHS MAP4K5	203.75	231		STK39/STLK3	211.179	231		CAMK2b	203.821	231		BRK	183.143	231		MLK3/MAP3K11	208.621	231		FES/FPS	213.643	231		MLK3/MAP3K11	213.429	231		TAOK2/TAO1	215.464	231		MARK4	205.25	231
	CSK	195.679	232		HIPK2	212.036	232		c-Kit	205.786	232		AKT3	211.464	232		PKG2/PRKG2	204.5	232		CLK1	184.286	232		TYK2	209.947	232		CDK2/cyclin A	214.357	232		AXL	217.786	232		ROCK1	217.929	232		JAK2	206.444	232
	SGK2	195.679	233		RON/MST1R	214.821	233		EPHA5	206.857	233		MRCKa/CDC42BPA	211.5	233		CDK1/cyclin B	205.679	233		MST3/STK24	184.964	233		ULK1	211.897	233		PKCtheta	215.5	233		MLK1/MAP3K9	217.821	233		ZIPK/DAPK3	219.25	233		NLK	207.929	233
	TAOK3/JIK	202.107	234		MUSK	214.893	234		MLK3/MAP3K11	207.571	234		RIPK5	211.536	234		CDK9 cyclin K	208.286	234		FER	185.704	234		CHK1	212.897	234		EPHA5	216.929	234		RET	218.5	234		FGFR4	219.857	234		FLT1/VEGFR1	207.964	234
	TGFBR2	205.357	235		FLT1/VEGFR1	215.571	235		FMS	209.571	235		SRPK1	212	235		MARK1	209.393	235		MST2/STK3	186.143	235		PKCb2	216	235		CLK3	217.857	235		P38a/MAPK14	219.821	235		PAK4	220.786	235		TRKA	208.143	235
	NEK11	206.393	236		ALK2/ACVR1	215.75	236		CK1d	211.929	236		TLK2	212.357	236		JNK2	209.929	236		ACK1	186.929	236		ULK3	217.241	236		MELK	218.786	236		PBK/TOPK	220	236		PRKX	222.036	236		c-Kit	209.929	236
	ZAP70	206.821	237		PAK6	216.143	237		FLT3	212.154	237		NEK9	212.786	237		SGK1	209.929	237		ROS/ROS1	187.786	237		PKCd	217.276	237		SLK/STK2	220.5	237		P38b/MAPK11	220.036	237		BRAF	223.074	237		TRKC	210.577	237
	EPHA3	208.179	238		PAK4	216.393	238		TRKB	212.607	238		MAPKAPK3	213.286	238		MST4	211.607	238		FYN	190.321	238		SIK2	218.276	238		YES/YES1	220.929	238		EPHA1	221.357	238		PASK	223.857	238		P38a/MAPK14	211.071	238
	AKT2	208.821	239		NLK	217.214	239		RAF1	215.741	239		NEK1	213.536	239		GCK MAP4K2	214.464	239		TYK2	191.389	239		FGR	218.897	239		FGR	221.357	239		CDK5/p25	221.5	239		PKA	225.179	239		LRRK2	211.643	239
	DDR2	209.857	240		MEK1	218.148	240		EPHA8	217.357	240		CK2a	215.071	240		DYRK1/DYRK1A	214.929	240		BLK	192.143	240		LYN	220.103	240		FLT4/VEGFR3	222.143	240		CDK3/cyclin E	222.929	240		CK2a2	225.393	240		FRK/PTK5	212.429	240
	CK2a2	212.893	241		DYRK2	219.286	241		EPHA4	218.036	241		PDK1/PDPK1	216.393	241		JAK3	215.778	241		LKB1	192.893	241		CAMKK1	220.862	241		EPHB4	222.357	241		MLCK/MYLK	223.643	241		NEK3	225.643	241		ULK3	214.25	241
	MEK2	213.481	242		CK1g2	219.571	242		TBK1	219.571	242		DRAK1/STK17A	217.036	242		SGK2	216.286	242		ROCK1	193.714	242		ERBB4/HER4	221.724	242		ALK1/ACVRL1	222.571	242		NEK11	224.214	242		CDK4/cyclin D3	227.321	242		STK22D/TSSK1	216.607	242
	FRK/PTK5	214.714	243		PKCiota	220.321	243		FRK/PTK5	221.964	243		DYRK1/DYRK1A	217.964	243		RSK3	216.964	243		CDK4/cyclin D1	193.821	243		MST2/STK3	223.207	243		EPHA3	224.143	243		ACK1	224.393	243		DAPK1	227.357	243		TYK1/LTK	217.731	243
	PAK2	214.964	244		JNK3	221.536	244		EPHB4	223.464	244		c-MET	219.429	244		MST3/STK24	217.143	244		PIM1	195.321	244		BMX/ETK	224.448	244		TAOK2/TAO1	224.643	244		EPHA8	225.179	244		HIPK2	227.893	244		TXK	220.286	244
	FGFR4	215.286	245		MAPKAPK5/PRAK	222.429	245		NLK	224.071	245		PIM2	219.821	245		JAK2	217.222	245		BTK	196.714	245		MLK1/MAP3K9	224.897	245		EPHA4	227.286	245		EPHA7	225.643	245		MNK1	229.25	245		EPHB1	222.25	245
	IGF1R	218.679	246		MNK1	223.643	246		TRKC	224.385	246		TTK	221.643	246		TRKA	217.964	246		ARK5/NUAK1	199	246		YES/YES1	225.69	246		FGFR2	231.5	246		LYN	227	246		AKT2	231	246		FLT4/VEGFR3	224.654	246
	CK2a	219.25	247		TSSK2	223.929	247		BMX/ETK	228.321	247		SRPK2	221.893	247		CAMKK2	218	247		TGFBR2	199.821	247		CHK2	226.321	247		SIK2	231.857	247		CK1epsilon	227.214	247		MYO3b	233.25	247		BRK	224.893	247
	MAPKAPK3	223.929	248		MRCKb/CDC42BPB	225.357	248		MNK1	229.964	248		Haspin	224.821	248		RSK1	218.179	248		SNARK/NUAK2	200.714	248		ROS/ROS1	228.103	248		CAMK2a	232.429	248		PLK3	227.286	248		DYRK3	234.214	248		EGFR	225.071	248
	PIM2	224.714	249		CK1g1	225.429	249		ARAF	230.444	249		PLK1	228.821	249		TYK2	223.944	249		PKCa	205.536	249		HCK	229.759	249		PDGFRa	234.75	249		IRR/INSRR	227.75	249		IKKa/CHUK	234.679	249		KHS MAP4K5	226	249
	PAK6	227.179	250		PIM2	227.929	250		RIPK2	231.143	250		DYRK1B	228.964	250		ULK1	224.036	250		GCK MAP4K2	207.714	250		BRSK2	230.31	250		BMX/ETK	237.429	250		ABL2/ARG	233.136	250		EPHB3	234.75	250		ULK1	227.821	250
	HIPK2	227.929	251		EPHB4	230.821	251		SRMS	231.929	251		ERK1	231.444	251		CDK2/cyclin E	225.464	251		BRSK1	210.5	251		PKCepsilon	230.966	251		PDGFRb	237.833	251		EPHA6	234.429	251		CK1a1	236.25	251		AXL	229.786	251
	MAPKAPK5/PRAK	230.286	252		FRK/PTK5	231.821	252		ZAK/MLTK	232.429	252		CK1g2	231.607	252		CDK4/cyclin D1	226.429	252		LOK/STK10	210.643	252		AXL	231.897	252		JAK2	237.857	252		CDK1/cyclin B	236.25	252		TAOK1	239.714	252		ERBB4/HER4	231.214	252
	NEK4	232.107	253		BRK	232.5	253		CHK2	233.667	253		PASK	233.607	253		TAOK3/JIK	227.143	253		CDK4/cyclin D3	211.107	253		Aurora C	232.143	253		EPHB1	238.071	253		EPHB4	237	253		IR	240.857	253		FMS	236	253
	CAMK1d	232.679	254		SRMS	234.964	254		CSK	233.821	254		NIK/MAP3K14	233.714	254		CLK2	227.214	254		CK1a1	213	254		RSK4	232.966	254		EPHB2	238.214	254		ARAF	237.222	254		MRCKa/CDC42BPA	242.25	254		SIK2	236.857	254
	ASK1/MAP3K5	232.786	255		PKCzeta	235.036	255		EPHB2	235.536	255		CAMK4	233.857	255		CDK7/cyclin H	228.429	255		CDK2/cyclin E	214.429	255		ABL2/ARG	235.652	255		FYN	238.357	255		EPHB3	237.786	255		PAK2	242.964	255		SLK/STK2	237.464	255
	PASK	234.571	256		PASK	236.857	256		BRK	237.107	256		NEK4	236.964	256		CHK1	229.071	256		RSK3	214.536	256		LOK/STK10	236.655	256		JAK3	238.357	256		YES/YES1	237.786	256		MAPKAPK5/PRAK	245.179	256		ACK1	237.821	256
	OSR1/OXSR1	236.5	257		WNK3	237.286	257		DDR2	238.393	257		NEK3	237.429	257		CDK1/cyclin A	230.536	257		SIK2	215.286	257		RSK1	237.069	257		LYN	239.214	257		CAMK1d	238.786	257		TSSK2	246.75	257		FYN	238	257
	DYRK3	237.75	258		ZAK/MLTK	238.5	258		c-SRC	239.071	258		ERK2 MAPK1	237.519	258		CDK5/p35	232.286	258		SLK/STK2	219.571	258		TXK	238.103	258		IKKb/IKBKB	239.929	258		LYN B	241.571	258		PIM2	247.75	258		CSK	240	258
	TSSK2	239.464	259		IR	245.607	259		SIK2	239.429	259		MEK1	240.63	259		RSK2	235.393	259		c-SRC	219.679	259		RSK2	242.034	259		ERBB4/HER4	240.222	259		FGR	244.107	259		ALK2/ACVR1	249.179	259		FGR	241.536	259
	ZAK/MLTK	239.786	260		PKA	248.679	260		EPHA6	239.571	260		OSR1/OXSR1	242.286	260		SIK2	237.036	260		SYK	220.464	260		FLT3	244.296	260		IRR/INSRR	240.857	260		CDK2/cyclin E	244.393	260		CK1epsilon	250.786	260		FGFR2	241.786	260
	MEK1	240.63	261		EPHB2	250.214	261		P38a/MAPK14	239.679	261		CK1g1	242.429	261		DYRK1B	237.429	261		PKN1/PRK1	221	261		c-SRC	244.759	261		ZAK/MLTK	241.286	261		EPHB1	245.429	261		RON/MST1R	251	261		MEKK3	242.5	261
	ERK2 MAPK1	241.444	262		COT1/MAP3K8	250.857	262		ACK1	239.714	262		MRCKb/CDC42BPB	243.179	262		SNARK/NUAK2	238.036	262		FES/FPS	224.107	262		TRKB	246.931	262		SYK	242.357	262		LKB1	246.893	262		MEK1	251.667	262		BTK	242.857	262
	HIPK4	243.857	263		PRKX	253.5	263		RET	241.423	263		DYRK2	245.321	263		CDK4/cyclin D3	241.214	263		PKCd	226.071	263		KHS MAP4K5	247.586	263		HCK	243.286	263		CDK5/p35	248.714	263		MEK2	253.037	263		YES/YES1	243.643	263
	PAK1	246.964	264		EPHA7	253.714	264		ABL1	245.048	264		DYRK3	246.464	264		CDK5/p25	241.607	264		RSK2	226.214	264		LCK	248.552	264		RET	243.769	264		c-SRC	250.964	264		MRCKb/CDC42BPB	254.107	264		ALK1/ACVRL1	245.679	264
	IKKa/CHUK	248.643	265		RAF1	254.593	265		ABL2/ARG	248	265		JNK1	246.464	265		JAK1	241.944	265		CHK1	228.929	265		RSK3	249.345	265		EGFR	244.667	265		CDK2/cyclin A	251.214	265		NEK2	254.357	265		c-SRC	245.893	265
	P38b/MAPK11	248.964	266		MRCKa/CDC42BPA	254.607	266		EPHA2	248.857	266		DAPK1	248.179	266		BRSK1	242.821	266		RSK1	228.964	266		LYN B	250.364	266		c-SRC	245.714	266		EPHA4	251.607	266		DCAMKL2	254.893	266		BLK	248.071	266
	MRCKb/CDC42BPB	251.25	267		MNK2	258.643	267		YES/YES1	249.786	267		MKK6	249.036	267		MARK3	243.25	267		CDK5/p35	229.143	267		FYN	251.517	267		AXL	252.25	267		PLK1	251.607	267		NLK	258.25	267		PDGFRb	248.704	267
	DYRK4	253.107	268		P38a/MAPK14	258.679	268		EGFR	251.143	268		CTK MATK	249.571	268		ULK2	245.071	268		CDK1/cyclin B	231.179	268		CAMK2a	256.759	268		FRK/PTK5	252.786	268		HCK	252.643	268		c-MET	259.214	268		HCK	249.464	268
	PAK4	257.821	269		FGFR4	258.75	269		LCK	251.357	269		CK1g3	249.964	269		MST2/STK3	246.786	269		RSK4	234.036	269		MLCK2/MYLK2	257.069	269		JAK1	255	269		EPHA3	254.393	269		CTK MATK	260.143	269		ABL2/ARG	250.909	269
	RON/MST1R	257.964	270		PAK2	259.643	270		BLK	251.857	270		JNK3	251.464	270		CDK2/cyclin A	247.821	270		BRSK2	234.393	270		MST1/STK4	257.414	270		LYN B	255.083	270		ALK1/ACVRL1	255.857	270		COT1/MAP3K8	261.571	270		LOK/STK10	251.536	270
	NEK2	258.393	271		MAPKAPK3	260.857	270		FGR	254.429	271		ZAP70	252.25	271		RSK4	248.964	271		CDK6/cyclin D3	235.071	271		BTK	258.759	271		TXK	257.071	271		TXK	256.893	271		CK1d	261.714	271		DDR2	252.679	271
	P38g	258.5	272		CK2a	261.214	272		HCK	256.143	272		MEK2	262.63	272		DRAK1/STK17A	251.786	272		CDK9/cyclin T1	235.75	272		TRKC	259.222	272		ABL2/ARG	257.714	272		EPHA2	262.107	272		HIPK4	262.643	272		ABL1	253.048	272
	ARAF	262.333	273		EPHA5	263.071	273		LYN	256.143	273		MSSK1/STK23	264.5	273		MARK4	253.964	273		ALK1/ACVRL1	242	273		TRKA	260.241	273		LCK	257.929	273		SRMS	262.143	273		ERK2 MAPK1	264.185	273		EPHA2	254.607	273
	NEK3	266.357	274		CK2a2	268.321	274		TXK	259.393	274		PLK3	264.643	274		CDK6/cyclin D3	255.036	274		CDK6/cyclin D1	243.071	274		ARK5/NUAK1	262.655	274		ERBB2/HER2	264.111	274		FRK/PTK5	262.679	274		P38b/MAPK11	265.464	274		PDGFRa	256	274
	JNK3	269.643	275		P38g	268.929	275		FYN	263	275		IKKa/CHUK	265.321	275		CDK6/cyclin D1	258.214	275		CDK2/cyclin A	247.429	275		ACK1	263.379	275		BLK	264.929	275		FYN	262.893	275		OSR1/OXSR1	266	275		RET	259.808	275
	MRCKa/CDC42BPA	272.179	276		ARAF	270.185	276		ERBB2/HER2	265.179	276		ZIPK/DAPK3	266.25	276		MST1/STK4	259.571	276		PKCepsilon	248	276		RET	268.148	276		DDR2	269.214	276		EPHB2	264.786	276		JNK3	270.893	276		LYN	261.679	276
	BRAF	272.593	277		BRAF	271.259	277		ERBB4/HER4	266.643	277		DAPK2	268.036	277		BRSK2	259.643	277		CDK9 cyclin K	263.464	277		Aurora B	268.69	277		BTK	270.214	277		EPHA5	266.964	277		P38g	271.571	277		LCK	267.25	277
	SRMS	273.286	278		HIPK4	272.964	278		BTK	268.857	278		PBK/TOPK	273.714	278		GSK3b	260.393	278		GSK3a	269.107	278		BLK	269.448	278		ABL1	272.167	278		BTK	268.107	278		TIE2/TEK	275.25	278		LYN B	271.333	278
	RAF1	275.741	279		P38b/MAPK11	276.036	279		LYN B	269.857	279		IKKb/IKBKB	276.679	279		GSK3a	262.643	279		GSK3b	270.786	279		Aurora A	270.25	279		EPHA2	276.571	279		CSK	268.536	279		P38a/MAPK14	276.786	279		EPHA6	272.929	279
