# Supplementary material for: A novel signalling screen demonstrates that CALR mutations activate essential MAPK signalling and facilitate megakaryocyte differentiation
Source: Leukemia. 2016 Dec 2;31(4):934–44. doi: 10.1038/leu.2016.280 (PMC5383931; doi:10.1038/leu.2016.280)
Supplement: Supplementary Data Set 3 [file leu2016280x4.xlsx]

## Sheet: input A
Input % living cells after 72 hours of inhibitor treatment
Do not exceed 100%! Replace each value that exceeds 100 with a value of exactly 100.
		1	2	3	4	5	6	7	8	9	10	11	12	13	14	15	16	17	18	19	20	21	22	23	24	25	26	27	28	29	30	31	32	33	34	35	36	37	38	39	40	41	42	43	44	45	46	47	48
	inhibitor:	ATM Kinase Inhibitor	ATM/ATR Kinase Inhibitor	AG 1024	AGL 2043	Akt Inhibitor V, Triciribine	Akt Inhibitor VIII, Isozyme-Selective, Akti-1/2	Akt Inhibitor X	Alsterpaullone	Alsterpaullone 2-Cyanoethyl	Aloisine A, RP107	Aloisine, RP106	Aminopurvalanol A	AMPK Inhibitor, Compound C	Aurora Kinase Inhibitor III	Aurora Kinase/Cdk Inhibitor	BAY 11-7082	Bcr-abl Inhibitor	Bisindolylmaleimide I	Bisindolylmaleimide IV	Bohemine	BPIQ-I	Cdk1 Inhibitor	Cdk1 Inhibitor, CGP74514A	Cdk1/2 Inhibitor III	Cdk1/5 Inhibitor	Casein Kinase I Inhibitor, D4476	Casein Kinase II Inhibitor III, TBCA	Cdk4 Inhibitor	Cdk4 Inhibitor II NSC 625987	Cdk4 Inhibitor III	Cdc2-Like Kinase Inhibitor, TG003	Cdk/Crk Inhibitor	Chelerythrine Chloride	Chk2 Inhibitor II	Compound 52	Compound 56	Cdk2 Inhibitor III	Cdk2 Inhibitor IV, NU6140	DNA-PK Inhibitor II	DNA-PK Inhibitor III	DNA-PK Inhibitor V	Diacylglycerol Kinase Inhibitor II	DMBI	EGFR/ErbB-2 Inhibitor	EGFR Inhibitor	EGFR/ErbB-2/ErbB-4 Inhibitor	ERK Inhibitor II, FR180204	ERK Inhibitor III
		↓	↓	↓	↓	↓	↓	↓	↓	↓	↓	↓	↓	↓	↓	↓	↓	↓	↓	↓	↓	↓	↓	↓	↓	↓	↓	↓	↓	↓	↓	↓	↓	↓	↓	↓	↓	↓	↓	↓	↓	↓	↓	↓	↓	↓	↓	↓	↓
	cell line name	% living cells	% living cells	% living cells	% living cells	% living cells	% living cells	% living cells	% living cells	% living cells	% living cells	% living cells	% living cells	% living cells	% living cells	% living cells	% living cells	% living cells	% living cells	% living cells	% living cells	% living cells	% living cells	% living cells	% living cells	% living cells	% living cells	% living cells	% living cells	% living cells	% living cells	% living cells	% living cells	% living cells	% living cells	% living cells	% living cells	% living cells	% living cells	% living cells	% living cells	% living cells	% living cells	% living cells	% living cells	% living cells	% living cells	% living cells	% living cells
	↓	↓	↓	↓	↓	↓	↓	↓	↓	↓	↓	↓	↓	↓	↓	↓	↓	↓	↓	↓	↓	↓	↓	↓	↓	↓	↓	↓	↓	↓	↓	↓	↓	↓	↓	↓	↓	↓	↓	↓	↓	↓	↓	↓	↓	↓	↓	↓	↓
insert % living test cells:
insert % living comparator cells
from sheet "Comp A". Do not exceed 100 cell lines.
[truncated: 154 more columns]

## Sheet: input B
Input: "Kinase rank I" of comparator cell lines (insert from sheet "Comp B"; use the same comparator cell lines as chosen for "input A")
cell line name →
Algo #1	kinase	score	rank	kinase	score	rank	kinase	score	rank	kinase	score	rank	kinase	score	rank	kinase	score	rank	kinase	score	rank	kinase	score	rank	kinase	score	rank	kinase	score	rank	kinase	score	rank	kinase	score	rank	kinase	score	rank	kinase	score	rank	kinase	score	rank	kinase	score	rank	kinase
Algo #1
Algo #1
Algo #1
Algo #1
Algo #1
Algo #1
Algo #1
Algo #1
Algo #1
Algo #1
Algo #1
Algo #1
Algo #1
Algo #1
Algo #1
Algo #1
Algo #1
Algo #1
Algo #1
Algo #1
Algo #1
Algo #1
Algo #1
Algo #1
Algo #1
Algo #1
Algo #1
Algo #1
Algo #1
Algo #1
Algo #1
Algo #1
Algo #1
Algo #1
Algo #1
Algo #1
Algo #1
Algo #1
Algo #1
Algo #1
Algo #1
Algo #1
Algo #1
Algo #1
Algo #1
Algo #1
Algo #1
Algo #1
Algo #1
Algo #1
Algo #1
Algo #1
Algo #1
Algo #1
Algo #1
Algo #1
Algo #1
Algo #1
Algo #1
Algo #1
Algo #1
Algo #1
Algo #1
Algo #1
Algo #1
Algo #1
Algo #1
Algo #1
Algo #1
Algo #1
Algo #1
Algo #1
Algo #1
Algo #1
Algo #1
Algo #1
Algo #1
Algo #1
Algo #1
Algo #1
Algo #1
Algo #1
Algo #1
Algo #1
Algo #1
Algo #1
Algo #1
Algo #1
Algo #1
Algo #1
Algo #1
Algo #1
Algo #1
Algo #1
Algo #1
Algo #1
Algo #1
Algo #1
Algo #1
Algo #1
Algo #1
Algo #1
Algo #1
Algo #1
Algo #1
Algo #1
Algo #1
Algo #1
Algo #1
Algo #1
Algo #1
Algo #1
Algo #1
Algo #1
Algo #1
Algo #1
Algo #1
Algo #1
Algo #1
Algo #1
Algo #1
Algo #1
Algo #1
Algo #1
Algo #1
Algo #1
Algo #1
Algo #1
Algo #1
Algo #1
Algo #1
Algo #1
Algo #1
Algo #1
Algo #1
Algo #1
Algo #1
Algo #1
Algo #1
Algo #1
Algo #1
Algo #1
Algo #1
Algo #1
Algo #1
Algo #1
Algo #1
Algo #1
Algo #1
Algo #1
Algo #1
Algo #1
Algo #1
Algo #1
Algo #1
Algo #1
Algo #1
Algo #1
Algo #1
Algo #1
Algo #1
Algo #1
Algo #1
Algo #1
Algo #1
Algo #1
Algo #1
Algo #1
Algo #1
Algo #1
Algo #1
Algo #1
Algo #1
Algo #1
Algo #1
Algo #1
Algo #1
Algo #1
Algo #1
Algo #1
Algo #1
Algo #1
Algo #1
Algo #1
Algo #1
Algo #1
Algo #1
Algo #1
Algo #1
Algo #1
Algo #1
Algo #1
Algo #1
Algo #1
Algo #1
Algo #1
Algo #1
Algo #1
Algo #1
Algo #1
Algo #1
Algo #1
Algo #1
Algo #1
Algo #1
Algo #1
Algo #1
Algo #1
Algo #1
Algo #1
Algo #1
Algo #1
Algo #1
Algo #1
Algo #1
Algo #1
Algo #1
Algo #1
Algo #1
Algo #1
Algo #1
Algo #1
Algo #1
Algo #1
Algo #1
Algo #1
Algo #1
Algo #1
Algo #1
Algo #1
Algo #1
Algo #1
Algo #1
Algo #1
Algo #1
Algo #1
Algo #1
Algo #1
Algo #1
Algo #1
Algo #1
Algo #1
Algo #1
Algo #1
Algo #1
Algo #1
Algo #1
Algo #1
Algo #1
Algo #1
Algo #1
Algo #1
Algo #1
Algo #1
Algo #1
Algo #1
Algo #1
Algo #1
Algo #1
Algo #1
Algo #1
Algo #1
Algo #1
Algo #1
Algo #1
Algo #1
Algo #1
Algo #1
Algo #1
Algo #1
Algo #1
Algo #1
Algo #1
Algo #1
Algo #1
Algo #1
Algo #1
Algo #1
Algo #1
Algo #1
	kinase	score	rank	kinase	score	rank	kinase	score	rank	kinase	score	rank	kinase	score	rank	kinase	score	rank	kinase	score	rank	kinase	score	rank	kinase	score	rank	kinase	score	rank	kinase	score	rank	kinase	score	rank	kinase	score	rank	kinase	score	rank	kinase	score	rank	kinase	score	rank	kinase
Algo #2
Algo #2
Algo #2
Algo #2
Algo #2
Algo #2
Algo #2
Algo #2
Algo #2
Algo #2
Algo #2
Algo #2
Algo #2
Algo #2
Algo #2
Algo #2
Algo #2
Algo #2
Algo #2
Algo #2
Algo #2
Algo #2
Algo #2
Algo #2
Algo #2
Algo #2
Algo #2
Algo #2
Algo #2
Algo #2
Algo #2
Algo #2
Algo #2
Algo #2
Algo #2
Algo #2
Algo #2
Algo #2
Algo #2
Algo #2
Algo #2
Algo #2
Algo #2
Algo #2
Algo #2
Algo #2
Algo #2
Algo #2
Algo #2
Algo #2
Algo #2
Algo #2
Algo #2
Algo #2
Algo #2
Algo #2
Algo #2
Algo #2
Algo #2
Algo #2
Algo #2
Algo #2
Algo #2
Algo #2
Algo #2
Algo #2
Algo #2
Algo #2
Algo #2
Algo #2
Algo #2
Algo #2
Algo #2
Algo #2
Algo #2
Algo #2
Algo #2
Algo #2
Algo #2
Algo #2
Algo #2
Algo #2
Algo #2
Algo #2
Algo #2
Algo #2
Algo #2
Algo #2
Algo #2
Algo #2
Algo #2
Algo #2
Algo #2
Algo #2
Algo #2
Algo #2
Algo #2
Algo #2
Algo #2
Algo #2
Algo #2
Algo #2
Algo #2
Algo #2
Algo #2
Algo #2
Algo #2
Algo #2
Algo #2
Algo #2
Algo #2
Algo #2
Algo #2
Algo #2
Algo #2
Algo #2
Algo #2
Algo #2
Algo #2
Algo #2
Algo #2
Algo #2
Algo #2
Algo #2
Algo #2
Algo #2
Algo #2
Algo #2
Algo #2
Algo #2
Algo #2
Algo #2
Algo #2
Algo #2
Algo #2
Algo #2
Algo #2
Algo #2
Algo #2
Algo #2
Algo #2
Algo #2
Algo #2
Algo #2
Algo #2
Algo #2
Algo #2
Algo #2
Algo #2
Algo #2
Algo #2
Algo #2
Algo #2
Algo #2
Algo #2
Algo #2
Algo #2
Algo #2
Algo #2
Algo #2
Algo #2
Algo #2
Algo #2
Algo #2
Algo #2
Algo #2
Algo #2
Algo #2
Algo #2
Algo #2
Algo #2
Algo #2
Algo #2
Algo #2
Algo #2
Algo #2
Algo #2
Algo #2
Algo #2
Algo #2
Algo #2
Algo #2
Algo #2
Algo #2
Algo #2
Algo #2
Algo #2
Algo #2
Algo #2
Algo #2
Algo #2
Algo #2
Algo #2
Algo #2
Algo #2
Algo #2
Algo #2
Algo #2
Algo #2
Algo #2
Algo #2
Algo #2
Algo #2
Algo #2
Algo #2
Algo #2
Algo #2
Algo #2
Algo #2
Algo #2
Algo #2
Algo #2
Algo #2
Algo #2
Algo #2
Algo #2
Algo #2
Algo #2
Algo #2
Algo #2
Algo #2
Algo #2
Algo #2
Algo #2
Algo #2
Algo #2
Algo #2
Algo #2
Algo #2
Algo #2
Algo #2
Algo #2
Algo #2
Algo #2
Algo #2
Algo #2
Algo #2
Algo #2
Algo #2
Algo #2
Algo #2
Algo #2
Algo #2
Algo #2
Algo #2
Algo #2
Algo #2
Algo #2
Algo #2
Algo #2
Algo #2
Algo #2
Algo #2
Algo #2
Algo #2
Algo #2
Algo #2
Algo #2
Algo #2
Algo #2
Algo #2
Algo #2
Algo #2
Algo #2
Algo #2
Algo #2
Algo #2
Algo #2
Algo #2
Algo #2
Algo #2
Algo #2
Algo #2
Algo #2
Algo #2
Algo #2
Algo #2
Algo #2
Algo #2
[truncated: 251 more columns]

## Sheet: Comp A
Comparator cell lines; % living cells after 72 hours of inhibitor treatment
				1	2	3	4	5	6	7	8	9	10	11	12	13	14	15	16	17	18	19	20	21	22	23	24	25	26	27	28	29	30	31	32	33	34	35	36	37	38	39	40	41	42	43	44	45	46
			inhibitor:	ATM Kinase Inhibitor	ATM/ATR Kinase Inhibitor	AG 1024	AGL 2043	Akt Inhibitor V, Triciribine	Akt Inhibitor VIII, Isozyme-Selective, Akti-1/2	Akt Inhibitor X	Alsterpaullone	Alsterpaullone 2-Cyanoethyl	Aloisine A, RP107	Aloisine, RP106	Aminopurvalanol A	AMPK Inhibitor, Compound C	Aurora Kinase Inhibitor III	Aurora Kinase/Cdk Inhibitor	BAY 11-7082	Bcr-abl Inhibitor	Bisindolylmaleimide I	Bisindolylmaleimide IV	Bohemine	BPIQ-I	Cdk1 Inhibitor	Cdk1 Inhibitor, CGP74514A	Cdk1/2 Inhibitor III	Cdk1/5 Inhibitor	Casein Kinase I Inhibitor, D4476	Casein Kinase II Inhibitor III, TBCA	Cdk4 Inhibitor	Cdk4 Inhibitor II NSC 625987	Cdk4 Inhibitor III	Cdc2-Like Kinase Inhibitor, TG003	Cdk/Crk Inhibitor	Chelerythrine Chloride	Chk2 Inhibitor II	Compound 52	Compound 56	Cdk2 Inhibitor III	Cdk2 Inhibitor IV, NU6140	DNA-PK Inhibitor II	DNA-PK Inhibitor III	DNA-PK Inhibitor V	Diacylglycerol Kinase Inhibitor II	DMBI	EGFR/ErbB-2 Inhibitor	EGFR Inhibitor	EGFR/ErbB-2/ErbB-4 Inhibitor
				↓	↓	↓	↓	↓	↓	↓	↓	↓	↓	↓	↓	↓	↓	↓	↓	↓	↓	↓	↓	↓	↓	↓	↓	↓	↓	↓	↓	↓	↓	↓	↓	↓	↓	↓	↓	↓	↓	↓	↓	↓	↓	↓	↓	↓	↓
Comparator cell line panel	Hematop./ non-hematop.		cell line name	% living cells	% living cells	% living cells	% living cells	% living cells	% living cells	% living cells	% living cells	% living cells	% living cells	% living cells	% living cells	% living cells	% living cells	% living cells	% living cells	% living cells	% living cells	% living cells	% living cells	% living cells	% living cells	% living cells	% living cells	% living cells	% living cells	% living cells	% living cells	% living cells	% living cells	% living cells	% living cells	% living cells	% living cells	% living cells	% living cells	% living cells	% living cells	% living cells	% living cells	% living cells	% living cells	% living cells	% living cells	% living cells	% living cells
			↓	↓	↓	↓	↓	↓	↓	↓	↓	↓	↓	↓	↓	↓	↓	↓	↓	↓	↓	↓	↓	↓	↓	↓	↓	↓	↓	↓	↓	↓	↓	↓	↓	↓	↓	↓	↓	↓	↓	↓	↓	↓	↓	↓	↓	↓	↓
A	Hematop.		32D + IL3	79.917	54.0228	98.4587	95.6053	0.591983	79.9666	12.3509	0.627173	0.743985	41.454	61.9171	7.77343	72.198			6.597	85.5696	57.4872	83.951	91.6006	54.8748	1.59207	0.967226		88.5788	98.2461	100	3.1305	95.8074	2.87597	79.0881	1.63767	1.85394	100	75.5112	74.8628	6.09586		87.4926	93.3353	100	100	87.1844	72.422	3.05884	51.7747
A	Hematop.		32D-J2V617F	58.0413	38.9162	100	100	0.459408	63.4415	2.67431	0.485139	0.540065	32.4345	54.4458	4.32929	95.1685			37.0438	100	41.5039	57.6335	97.9728	48.7598	1.27728	0.833692		100	70.913	100	1.29413	63.5507	2.4046	99.8869	1.49037	1.54634	100	100	93.6672	5.20505		86.9121	81.9056	100	100	99.6481	67.2184	2.43117	71.9854
A	Hematop.		Ba/F3-J2V617F	58.429	22.4459	100	83.2489	22.5873	57.8857	85.2515	0.346656	0.311322	63.6653	82.6403	27.7073	93.3027			6.95883	56.4241	52.5163	78.3688	69.8914	81.405	1.2129	0.747761		97.0777	91.8349	100	0.566747	89.5247	1.62355	85.6988	0.960903	27.8943	100	100	59.4112	100		81.3177	76.0879	100	100	87.2348	59.8812	1.09185	46.8488
A	Hematop.		Ba/F3-BCR-ABL1	38.3296	31.4305		100	10.3397	100	73.7228			91.473	100			2.85933		38.0954	7.07525	64.052	98.4279	98.5451		2.20372	0.683134		95.4485	100	64.4272	4.59482	100	1.56459	100	0.906274	4.00073	100	100		71.3375	7.79488	100	100	100	100	100	100	1.58487	100
A	Hematop.		Ba/F3+IL3	24.7889	32.4265	57.0891	55.9377	13.3879	44.8532	39.6257	0.762042	0.554091	50.9708	74.7716	12.1262	100			1.85384	100	42.1407	63.6953	85.8184	69.1559	4.91685	3.7945		100	100	100	1.9044	72.5776	1.17395	81.0963	2.37887	8.19258	100	100	100	46.0171		86.0053	90.9621	100	100	98.6694	81.0931	4.70965	26.2158
A	Hematop.		CCRF-CEM	96.069	65.3978	100	99.7765	50.6427	43.3536	80.2623	7.45245	8.03359	96.6581	100	45.9703	100	5.55689	5.78351	77.9495	100	57.9806	93.5127	100	95.7985	2.22479	3.15633	6.62195	100	100	100	12.6624	100	3.63172	100	8.84889	2.04567	99.1065	100	100	77.0216	46.0698	100	100	100	100	100	100	2.95431	25.5222
A	Hematop.		CMK	81.4008	5.82352	83.8938	62.2901	88.6411	100	100	4.26275	1.5819	79.5749	67.6615	51.2954	72.5593	4.29928		100	66.5985	75.1901	60.8915	100	95.777	2.61615	23.0831		100	100	100	2.36797	100	0.990932	61.5186	1.97891	100	100		78.3995	100		100	73.0824	74.857	100	100	80.7611	2.66531
A	Hematop.		DOHH2	86.889	6.89618	100	100	59.9563	12.7466	50.2428	0.93096	0.875934	71.5723	83.7071	30.5707	83.9336	9.99184	6.81354	53.2842	80.047	31.8455	58.6955	100	88.2224	4.93295	1.68844	1.51988	81.2142	100	100	2.55234	100	1.99432	98.6242	1.90147	1.54099	77.7565	100	54.1463	46.9589	11.0995	100	100	100	100	100	93.5732	4.06036	4.10885
A	Hematop.		EOL-1	100	19.7247	100		3.0751	86.1856	100							1.53914	3.11452	88.3892	100			100		1.98991			100	97.0102	100		100	1.49678	90.2067	1.99187	57.753				100		100	100	100	100			3.17527	2.22333
A	Hematop.		Granta-519	61.1375	28.322	70.4344	74.8376	65.1846	50.0206	71.0742	16.5267	28.9568	64.3523	75.0754	58.4553	100	39.7607	33.345	2.09292	100	68.4842	83.3222	93.2233	95.7938	23.2603	20.478	43.6694	100	100	100	20.3776	91.7392	1.07805	89.4286	41.8104	1.99821	100	95.2803	75.4039	83.5934	39.7409	84.006	98.0557	96.9813	100	100	100	25.0819	16.3251
A	Hematop.		HEL	100	24.1223	100	93.7265	49.3844	100	92.8879	2.76158	1.79375	80.5734	100	37.7425	100			60.1471	100	65.2883	85.4493	100	75.4188	7.05156	8.94103		100	100	100	7.24175	100	1.58209	90.5018	1.31794	84.0001	91.103	80.433	51.2163	95.7206		95.2042	99.8856	95.8005	100	82.8755	92.8219	2.88157	20.4992
A	Hematop.		HL-60	100	62.4211	100	100	55.7846	100	100	1.20102	1.73647	98.6185	100	84.2926	100	4.01352	24.8825	53.3322	100	100	100	100	100	2.47563	2.40316	2.77114	100	100	100	46.4559	100	3.76441	89.0271	3.6781	3.78074	100	100	100	100	52.5055	100	100	100	100	100	100	6.02708	38.8851
A	Hematop.		HpB-ALL	97.7985	32.7534	100	100	58.5905	75.0798	100	17.6034	23.4961	100	100	57.3009	100	28.2085	44.3362	100	100	72.4932	98.796	100	94.8712	19.4469	27.4165	27.786	100	100	100	15.6863	100	1.6438	100	23.6084	32.0281	84.6724	95.8077	99.498	88.3291	50.9039	100	100	100	100	100	100	13.8665	28.3077
A	Hematop.		Jurkat	100	80.4173	100	100	100	50.04	95.7507						100			100	100	90.4373	100	100	99.3032	2.07171	9.53548		100	100	100	15.9814	100	1.70152	100	1.07691	1.73941	96.6466	100	94.5143	100		100	100	100	100	100	100	1.32725	9.00786
A	Hematop.		K562	100	72.1767		100	97.5391	80.9911	100			100	75.4194			23.1263		100	7.61132	82.1095	100	100		34.6233	44.0772		100	100	100	20.4791	100	2.877	52.4835	11.805	100	89.0811	100		100	81.3883	100	100	100	100	100	100	17.4729	34.6785
A	Hematop.		Karpas-299	65.5203	55.5277	68.8527	76.5321	58.1959	73.6085	79.4896	0.718503	0.585869	70.088	97.7646	36.76	92.4838	13.1154	15.1987	99.6241	100	42.038	65.0694	100	86.5998	8.32052	1.86251		100	100	100	11.4813	100	3.11463	100	1.88341	50.076	100	71.4462	50.7584	92.0609	35.0685	75.1958	100	100	100	70.0833	100	3.15591	29.0432
A	Hematop.		KCL-22	78.9184	51.3151		100	29.8032	50.094	85.9415			65.6979	99.8615			13.2112		96.1036	12.7103	63.4601	79.6678	100		3.67983	2.81633		100	100	100	16.6033	100	6.13001	100	2.71978	19.6042	84.2059	71.5654		55.1463	67.7036	77.9936	100	100	100	100	82.0459	5.01553	21.0333
A	Hematop.		Ku812	43.2764	20.7748		47.4196	52.2242	53.1941	66.2077			46.2126	50.8891			3.6386		22.9453	1.57578	41.5036	74.3541	100		3.83208	5.07994		100	99.8208	100	25.3173	100	2.71654	76.8516	2.65605	65.813	60.3401	57.49		39.8309	12.2268	100	100	75.3192	88.1799	81.5593	71.2281	4.91993	22.7001
A	Hematop.		LAMA84	100	36.5102		100	81.6455	100	100			100	97.6299			6.44237		100	1.15777	75.47	100	100		5.96944	22.8598		100	100	100	15.929	100	3.26175	100	4.62708	65.1141	80.7429	84.1596		67.1766	15.5078	100	100	74.8308	100	100	100	2.94314	58.9327
A	Hematop.		Mac2A	74.6148	23.7043	100	54.8371	12.219	64.6534	4.26967	1.66466	2.36984	74.5096	97.6536	22.7946	66.4298			100	73.9324	27.8448	36.6525	100	49.3661	4.19332	1.0158		100	97.7847	100	4.09366	100	1.10646	78.5211	2.15778	24.1871	70.3523	53.253	27.771	27.1042		90.9132	100	100	100	91.9329	82.1661	3.49641	5.71015
A	Hematop.		MOLM13	100	74.5487	100		0.925698	49.1139	83.2373							4.17928		47.062	100			100		1.82579			95.7468	100	100		80.7357	2.74754	93.7694	1.31185	2.34752				56.2582		74.971	66.0572	87.8138	83.5457			2.57566	2.71262
A	Hematop.		MOLT13	100	35.0069	100	100	100	93.3821	100	2.01506	1.62906	96.3033	100	79.5045	100	5.86332	11.7133	100	100	27.4598	82.5483	100	100	3.18126	9.41512	2.15501	100	100	100	11.3541	100	3.15	100	2.53716	5.14144	79.2434	100	81.503	92.1793	5.94294	100	100	100	100	100	94.314	4.0268	12.5733
A	Hematop.		MV4;11	58.937	28.2825	100		20.1448	31.948	52.2708							2.70163		1.19326	100			51.4955		1.35778			38.6892	46.2076	53.3612		64.613	2.03151	45.9141	1.8868	16.4308				42.2776		49.1844	100	79.6079	100			2.82088	2.10478
A	Hematop.		PEER	72.201	15.2349		73.904	46.2898	59.2101	61.7258			69.015	84.0523			6.28534		63.8449	62.5023	53.6516	91.0318	100		3.45552	4.11467		100	100	100	9.22481	100	2.52183	100	3.11618	1.54731	70.4118	76.5494		43.5758	5.46778	91.524	100	100	73.8979	100	98.8462	2.60662	24.7504
A	Hematop.		Rec1	63.6172	4.09354	100	68.2096	16.905	83.7939	84.339	1.14543	1.60733	21.9638	23.9463	6.90985	83.99	2.35031	18.9324	60.4694	97.6695	4.47405	71.2223	100	59.9021	2.79722	1.78937	1.95946	100	100	100	1.431	100	1.93469	81.1154	1.753	1.43578	57.2849	47.3884	78.7661	95.4235	11.5222	100	100	100	99.8513	93.2653	83.9965	2.0249	4.44354
A	Hematop.		REH	88.5526	28.3524	86.8934	68.3113	25.7072	41.1088	83.4931	2.08365	1.24057	93.3001	100	69.6293	100	14.9777	46.886	13.7438	100	50.6669	95.0194	100	100	10.1448	36.5987	3.41968	100	100	100	4.49032	95.9675	1.74146	91.6351	3.16993	44.1619	97.798	100	99.7722	100	36.8613	94.5499	96.3754	100	100	100	100	7.80293	11.8457
A	Hematop.		SET-2	96.5617	85.1375	91.5216	87.2152	70.82	100	95.6992	17.7063	19.9422	94.868	97.9996	89.9056	97.8664			100	95.7226	74.5257	94.9821	100	93.5424	38.2182	28.3681		100	100	100	40.309	100	4.92155	100	11.8217	100	100	100	93.7893	100		94.0791	100	100	100	100	100	16.9605	58.7057
A	Hematop.		SU-DHL1	93.5185	43.0701	98.1916	88.3289	77.2925	100	88.1034	2.53093	2.43814	100	100	50.6703	100	9.66531	31.2016	50.4122	100	67.4979	77.9795	100	95.6133	9.48939	8.31173		100	100	100	21.0533	100	4.22276	100	3.75925	2.99386	98.3238	100	95.2584	100	53.1609	100	100	100	100	100	100	11.9838	6.15565
A	Hematop.		UKE-1	80.3888	54.1561	100	97.1842	2.18404	70.3933	94.9091	1.35357	0.879994	79.229	87.4784	54.21	98.6826			61.7933	93.3395	51.6069	84.6916	100	100	2.48711	1.16429		100	100	100	29.8169	100	3.51089	98.5726	2.12458	17.3741	100	95.8059	95.7207	20.7863		99.1245	100	100	100	100	100	6.02525	12.2951
B	Non-hematop.		A204	79.1119	77.5191	100		74.9491	49.9773	70.3436	13.5284	26.5192	83.0368	100	80.3442		61.3931	60.8865	91.0996	100	40.475	66.269	100	100	54.2466	15.6242		100	78.5863	100	10.9608	100	2.50081	96.958	44.3305	100	100	100	93.4194	49.4857		100	99.9624	100	100	98.0375	77.9602	45.7177	54.1592
B	Non-hematop.		A375	96.0989	99.9078	100	88.5852	75.8094	84.3356	97.363	4.76573	4.70143	99.9665	100	53.645	100	41.0106		45.1339	100	49.9882	100	100	100	19.3666	6.49643	2.9731	100	87.7406	100	14.7631	100	3.27666	100	5.06744	42.5955	100	97.2328	90.6204	100	45.0455	100	100	100	100	100	100	18.6366	21.8299
B	Non-hematop.		BT474	97.3288	69.3563	93.5972	88.5078	73.4238	62.2818	100	47.2774	71.6384	100	100	100	100	50.3679	82.8345	64.3287	100	78.7396	100	100		58.4024	39.9464	56.7094	100	100	100	41.3621	100	4.04053	100	60.4256	100	100	100		56.7023	94.9834	100	100	100	97.9985	100
B	Non-hematop.		CHL-1	81.4561	83.9179	100	70.4475	91.3527	74.102	100	0.978167	0.852175	100	100	54.6971	100	9.04905	22.9457	4.63886	100	78.1668	100	100		4.66453	1.522	1.87458	100	100	100	17.4734	100	1.55175	100	2.16754	9.52657	100	99.3995		70.6493	39.1737	100	100	100	100	100
B	Non-hematop.		EBC-1	81.622	81.4748	99.4686	91.9373	95.36	48.3546	80.5345	46.9882	82.557	100	100	81.0975	100	58.3223	100	100	100	73.8146	100	87.8533	73.7491	51.972	43.233		100	100	100	31.0346	100	5.0403	84.4583	45.2713	100	96.618	100	86.2225	70.9464	83.2516	100	92.2989	100	100	100	93.7358	88.3132	44.8649
B	Non-hematop.		HCC1954	93.8745	95.3404	100	100	57.3703	81.464	81.7127	14.9081	15.1154	84.2267	100	71.8093	100	63.1352	23.9523	100	100	72.5916	100	100		28.567	12.6957	7.39871	100	98.5121	100	50.6007	100	11.5431	100	11.5294	100	100	93.1433		34.3953	100	92.6432	100	100	100	100
B	Non-hematop.		HSC2	89.2004	81.5125	94.8661	76.142	40.6201	52.8261	71.8726	4.43159	5.41117	86.6753	98.9116	51.5026	99.9116	37.3189	25.5139	28.595	100	49.4784	78.9147	95.5182		45.183	2.97469	2.84567	100	56.6077	100	14.7321	100	1.31696	100	3.87309	37.6507	85.2711	100		16.7315	77.9876	100	97.9643	100	100	100
B	Non-hematop.		Kato III	71.4077	52.638	100	44.9899	90.8004	51.1441	83.6009	27.7262	20.9023	43.5332	75.1842	48.357		50.9963		100	100	34.3962		91.8049	77.9435	46.6046	29.883		100	100	100	22.7836	100	1.45669	100	28.8764	99.82	100	100	98.733	79.9318	24.5432	90.0074	100	100	100	100	100	51.8373	91.5218
B	Non-hematop.		MCF7	78.9074	91.822	99.0147	100	31.061	52.5686	92.7279	10.8358	22.2309	100	100	88.6773	100	55.9196	67.8161	99.127	100	100	100	100	100	64.9539	15.0985	26.7693	100	100	100	44.2551	100	13.8567	100	30.8353	100	99.3631	100	100	100	100	100	100	100	100	100	100	37.8817	93.1288
B	Non-hematop.		MFM-223	92.5645	60.0213	100	85.2809	11.5238	52.9091	75.0425	14.1444	7.97754	100	100	91.9245		67.4988		82.1196	100	80.645		100	100	52.9069	7.94859		100	100	100	36.8608	100	1.8681	100	7.05281	100	100	100	100	63.4889	100	100	100	100	100	100	100	37.9613	100
B	Non-hematop.		MKN45	100	100	100	100	100	100	100	25.3233	29.1988	100	100	100	100	80.2485	50.0711	100	100	100	100	100	100	82.277	18.9373		100	100	100	74.3261	100	3.41447	100	36.9431	100	100	100	100	61.6776	100	100	100	100	100	100	100	58.6713	100
B	Non-hematop.		NCI-H1703	86.2155	37.2155	98.8399		23.247	46.4487	96.2837	7.86835	4.88367	94.3342	100	40.9119		8.39206	18.5702	14.4456	93.0206	94.9124	89.5758	100	93.3024	7.30675	21.1862		100	100	100	11.8876	100	1.29958	100	3.67877	24.4394	100	100	76.9531	81.7003		94.8747	98.8167	100	100	63.0186	54.9099	5.58375	31.1921
B	Non-hematop.		NCI-H358	100	96.3217	100	100	79.739	84.145	100	20.1764	17.481	100	100	62.4013	100	53.8422	27.555	100	100	92.5898	100	100		42.4539	20.0719	13.0828	100	100	100	27.8669	100	1.98227	100	10.7946	80.1421	100	100		45.7279	60.8204	100	100	100	100	100
B	Non-hematop.		SK-MEL-28	92.0543	100	100	100	90.6617	94.2209	100	21.1248	19.3673	100	100	96.8763	100	69.8396		15.1299	100	97.2855	100	100	100	64.4552	12.2119	4.94383	100	100	100	71.9047	100	9.92535	100	11.0664	98.8549	100	100	100	67.8795	100	100	100	100	100	100	100	86.0367	100
B	Non-hematop.		TT	100	100	100	100	81.8107	74.9437	100	82.1162	84.5852			68.5872		98.6908		93.639	100	78.5585	66.3711	100		89.4054	59.7832	83.3967	100	100	100	25.2602	90.3347	1.54319	89.1953	92.6962	100	100	96.1946		41.4596		76.98	100	100	100	100	100	17.4361	56.5104
Add additional comparator
cell lines to library
(optional):
Do not exceed 100%! Replace each
each value that exceeds 100 with a value
of exactly 100
If including new comparator cell lines with
known kinase addiction delete each
value representing the response
to a drug that inhibits the
addicted kinase to more than 40% (e.g.
for the JAK2 dependent cell line HEL all
responses to drugs inhibiting JAK2 to
more than 40% have been excluded).
[truncated: 156 more columns]

## Sheet: Comp B
"Kinase rank I" of comparator cell lines
Comp. cell line panel:		A			A			A			A			A			A			A			A			A			A			A			A			A			A			A			A
cell line name:		32D+IL3			32D-J2V617F			Ba/F3-J2V617F			Ba/F3-BCR-ABL1			Ba/F3 + IL3			CCRF-CEM			CMK			DOHH2			EOL-1			Granta -519			HEL			HL-60			HpB-ALL			Jurkat			K562			Karpas-299
Algo #1	kinase	score	rank	kinase	score	rank	kinase	score	rank	kinase	score	rank	kinase	score	rank	kinase	score	rank	kinase	score	rank	kinase	score	rank	kinase	score	rank	kinase	score	rank	kinase	score	rank	kinase	score	rank	kinase	score	rank	kinase	score	rank	kinase	score	rank	kinase	score	rank	kinase
Algo #1	ABL1	429.63	63	ABL1	373.399	78	ABL1	132.258	176	0	0	0	ABL1	257.584	41	ABL1	-307.753	266	ABL1	67.6821	173	ABL1	460.209	16	0	0	0	ABL1	-237.174	164	ABL1	-131.162	264	ABL1	-344.701	228	ABL1	-346.545	248	ABL1	-115.674	205	0	0	0	ABL1	69.8757	194	0
Algo #1	ABL2/ARG	465.225	40	ABL2/ARG	409.506	54	ABL2/ARG	151.701	158	0	0	0	ABL2/ARG	256.073	45	ABL2/ARG	-286.967	259	ABL2/ARG	82.3701	155	ABL2/ARG	382.096	38	ABL2/ARG	1025.52	31	ABL2/ARG	-217.055	143	ABL2/ARG	-44.8831	210	ABL2/ARG	-381.543	239	ABL2/ARG	-307.589	222	ABL2/ARG	-89.7829	161	0	0	0	ABL2/ARG	141.052	76	0
Algo #1	ACK1	581.348	17	ACK1	498.638	26	ACK1	361.484	8	ACK1	270.655	17	ACK1	281.698	25	ACK1	-289.9	262	ACK1	225.915	32	ACK1	457.625	17	ACK1	1017.88	33	ACK1	-310.24	241	ACK1	-29.3505	192	ACK1	-434.375	255	ACK1	-365.813	257	ACK1	-129.222	224	ACK1	-376.623	234	ACK1	154.608	57	ACK1
Algo #1	AKT2	133.286	267	AKT2	102.554	273	AKT2	43.3794	268	AKT2	33.9368	262	AKT2	72.6848	263	AKT2	-93.0946	72	AKT2	5.31495	240	AKT2	99.6055	259	AKT2	272.562	257	AKT2	-77.7725	15	AKT2	2.47257	143	AKT2	-95.3759	29	AKT2	-107.563	8	AKT2	-73.4661	125	AKT2	-122.871	64	AKT2	52.539	222	AKT2
Algo #1	AKT3	249.374	205	AKT3	247.028	182	AKT3	113.161	203	AKT3	66.8592	225	AKT3	149.349	174	AKT3	-107.644	99	AKT3	-40.1463	270	AKT3	119.665	241	AKT3	448.527	191	AKT3	-120.137	46	AKT3	-4.5392	154	AKT3	-144.829	61	AKT3	-155.463	44	AKT3	-129.156	223	AKT3	-87.7801	45	AKT3	72.7403	189	AKT3
Algo #1	ALK	408.5	82	ALK	277.703	153	ALK	210.567	89	ALK	119.876	139	ALK	198.65	125	ALK	-115.402	119	ALK	186.116	53	ALK	199.893	167	ALK	754.965	82	ALK	-213.584	136	ALK	71.3461	48	ALK	-210.826	130	ALK	-244.022	154	ALK	-50.0517	75	ALK	-266.726	162	0	0	0	ALK
Algo #1	ALK1/ACVRL1	315.064	160	ALK1/ACVRL1	275.189	156	ALK1/ACVRL1	199.328	106	ALK1/ACVRL1	264.685	20	ALK1/ACVRL1	203.943	118	ALK1/ACVRL1	-168.467	195	ALK1/ACVRL1	110.39	117	ALK1/ACVRL1	343.098	54	ALK1/ACVRL1	677.301	110	ALK1/ACVRL1	-216.732	142	ALK1/ACVRL1	-64.6097	238	ALK1/ACVRL1	-185.683	102	ALK1/ACVRL1	-335.841	240	ALK1/ACVRL1	23.1055	3	ALK1/ACVRL1	68.5601	12	ALK1/ACVRL1	60.5326	213	ALK1/ACVRL1
Algo #1	ALK2/ACVR1	199.239	243	ALK2/ACVR1	142.947	257	ALK2/ACVR1	73.4476	243	ALK2/ACVR1	66.6309	226	ALK2/ACVR1	84.3402	250	ALK2/ACVR1	-76.7241	44	ALK2/ACVR1	49.3631	195	ALK2/ACVR1	111.904	250	ALK2/ACVR1	205.369	271	ALK2/ACVR1	-160.102	81	ALK2/ACVR1	-54.3636	226	ALK2/ACVR1	-99.878	33	ALK2/ACVR1	-174.46	70	ALK2/ACVR1	-72.5497	123	ALK2/ACVR1	-52.4149	34	ALK2/ACVR1	50.5618	224	ALK2/ACVR1
Algo #1	ARAF	148.849	264	ARAF	116.177	267	ARAF	22.9416	274	ARAF	186.96	55	ARAF	21.1582	276	ARAF	-230.983	240	ARAF	-29.853	267	ARAF	347.093	50	ARAF	526.062	169	ARAF	-101.683	29	ARAF	-145.651	268	0	0	0	ARAF	-130.908	22	ARAF	-176.457	253	ARAF	50.5005	14	ARAF	-20.816	273	ARAF
Algo #1	ARK5/NUAK1	648.305	8	ARK5/NUAK1	621.701	6	ARK5/NUAK1	336.633	15	ARK5/NUAK1	120.546	138	ARK5/NUAK1	361.491	5	ARK5/NUAK1	-253.619	250	ARK5/NUAK1	284.678	15	ARK5/NUAK1	409.219	30	ARK5/NUAK1	1192.56	20	ARK5/NUAK1	-397.08	271	ARK5/NUAK1	77.3178	41	ARK5/NUAK1	-496.266	269	ARK5/NUAK1	-439.641	274	ARK5/NUAK1	-145.824	243	ARK5/NUAK1	-600.88	275	ARK5/NUAK1	237.288	8	ARK5/NUAK1
Algo #1	ASK1/MAP3K5	221.161	226	ASK1/MAP3K5	220.271	205	ASK1/MAP3K5	136.036	169	ASK1/MAP3K5	50.3105	243	ASK1/MAP3K5	184.75	143	ASK1/MAP3K5	-39.2069	8	ASK1/MAP3K5	186.307	52	ASK1/MAP3K5	164.31	200	ASK1/MAP3K5	398.369	213	ASK1/MAP3K5	-180.87	101	ASK1/MAP3K5	120.976	14	ASK1/MAP3K5	-220.445	137	ASK1/MAP3K5	-197.787	87	ASK1/MAP3K5	33.0787	1	ASK1/MAP3K5	-208.814	130	ASK1/MAP3K5	132.906	84	ASK1/MAP3K5
Algo #1	Aurora A	546.157	23	Aurora A	526.277	20	Aurora A	340.857	13	Aurora A	181.859	60	Aurora A	323.443	12	Aurora A	-206.192	222	Aurora A	353.395	6	Aurora A	333.085	57	Aurora A	946.424	37	Aurora A	-317.855	244	Aurora A	-32.2212	196	Aurora A	-350.331	229	Aurora A	-290.239	203	0	0	0	Aurora A	-427.25	247	Aurora A	38.0414	237	Aurora A
Algo #1	Aurora B	624.454	11	Aurora B	525.372	21	Aurora B	360.909	9	Aurora B	198.848	42	Aurora B	299.243	21	Aurora B	-207.931	229	Aurora B	422.515	5	Aurora B	349.992	49	Aurora B	1475.8	8	Aurora B	-334.868	251	Aurora B	-46.2719	214	Aurora B	-368.969	237	Aurora B	-354.935	251	Aurora B	-249.124	275	Aurora B	-520.298	263	Aurora B	65.3284	202	Aurora B
Algo #1	Aurora C	442.828	51	Aurora C	429.517	43	Aurora C	274.221	35	Aurora C	142.497	106	Aurora C	240.082	67	Aurora C	-115.374	118	0	0	0	Aurora C	210.358	157	Aurora C	802.914	70	Aurora C	-217.793	144	Aurora C	-49.0126	216	Aurora C	-211.581	131	Aurora C	-254.641	164	Aurora C	-168.321	249	Aurora C	-372.198	230	Aurora C	44.8354	230	Aurora C
Algo #1	AXL	347.739	133	AXL	293.201	140	AXL	133.485	174	AXL	269.511	18	AXL	190.639	137	AXL	-153.213	182	AXL	133.653	97	AXL	272.899	90	AXL	838.702	62	AXL	-235.647	161	AXL	-59.1286	233	AXL	-161.645	78	AXL	-238.799	141	AXL	-115.042	202	AXL	-57.4879	36	AXL	110.443	127	AXL
Algo #1	BLK	434.793	58	BLK	345.75	96	BLK	141.449	165	BLK	273.463	16	BLK	236.475	74	BLK	-314.089	269	BLK	164.148	70	BLK	649.096	1	BLK	1235.71	16	BLK	-291.166	227	BLK	-129.204	263	BLK	-440.566	258	BLK	-363.152	255	BLK	-68.7998	117	BLK	-83.9764	44	BLK	68.7558	198	BLK
Algo #1	BMX/ETK	283.944	186	BMX/ETK	222.576	200	BMX/ETK	185.155	125	BMX/ETK	150.477	95	BMX/ETK	194.755	131	BMX/ETK	-206.612	227	BMX/ETK	151.962	83	BMX/ETK	409.543	29	BMX/ETK	643.62	122	BMX/ETK	-150.646	70	BMX/ETK	-22.5172	184	BMX/ETK	-341.202	223	BMX/ETK	-233.044	134	BMX/ETK	12.6943	4	BMX/ETK	-143.384	85	BMX/ETK	-0.55592	264	BMX/ETK
Algo #1	BRAF	116.724	274	BRAF	119.127	265	BRAF	21.7595	275	BRAF	192.216	49	BRAF	23.158	275	BRAF	-131.012	146	BRAF	-28.5561	266	BRAF	226.478	142	BRAF	487.629	180	BRAF	-71.9044	12	BRAF	-83.848	247				BRAF	-86.0146	3	BRAF	-127.755	219	BRAF	41.7301	17	BRAF	-15.2207	270	BRAF
Algo #1	BRK	337.015	140	BRK	251.967	177	BRK	108.227	211	BRK	194.858	46	BRK	108.633	224	BRK	-229.946	239	BRK	44.7809	200	BRK	414.774	26	BRK	879.067	50	BRK	-146.295	68	BRK	-120.37	262	BRK	-278.633	185	BRK	-278.624	191	BRK	-144.333	240	BRK	-122.303	62	BRK	84.1874	170	BRK
Algo #1	BRSK1	386.064	97	BRSK1	366.438	81	BRSK1	227.192	68	BRSK1	71.702	214	BRSK1	238.401	72	BRSK1	-129.766	143	BRSK1	235.995	29	BRSK1	242.123	119	BRSK1	697.828	99	BRSK1	-308.895	240	BRSK1	100.144	23	BRSK1	-324.057	211	BRSK1	-294.558	207	BRSK1	-33.4084	49	BRSK1	-389.775	237	BRSK1	166.391	46	BRSK1
Algo #1	BRSK2	435.83	56	BRSK2	419.591	47	BRSK2	305.166	24	BRSK2	62.008	230	BRSK2	256.362	43	BRSK2	-151.117	177	BRSK2	311.591	14	BRSK2	282.292	82	BRSK2	752.326	83	BRSK2	-350.987	258	BRSK2	135.988	5	BRSK2	-404.127	247	BRSK2	-324.784	232	BRSK2	-25.6292	34	BRSK2	-435.034	251	BRSK2	167.714	43	BRSK2
Algo #1	BTK	432.529	61	BTK	343.077	99	BTK	170.893	135	BTK	161.533	82	BTK	254.93	46	BTK	-319.164	273	BTK	163.172	72	BTK	559.319	5	BTK	931.235	41	BTK	-205.659	128	BTK	-28.3679	191	BTK	-460.735	263	BTK	-318.592	230	BTK	-31.9277	47	BTK	-154.239	93	BTK	76.1001	184	BTK
Algo #1	c-Kit	399.397	89	c-Kit	307.299	129	c-Kit	126.292	184	c-Kit	253.562	23	c-Kit	154.506	168	c-Kit	-244.194	246	c-Kit	34.7232	213	c-Kit	351.283	48	c-Kit	1489.54	7	c-Kit	-182.391	104	c-Kit	-192.309	276	c-Kit	-244.14	155	c-Kit	-312.875	225	c-Kit	-243.972	273	c-Kit	-135.404	77	c-Kit	-21.2893	274	c-Kit
Algo #1	c-MER	296.752	167	c-MER	256.592	167	c-MER	150.02	159	c-MER	147.854	100	c-MER	138.408	192	c-MER	-125.093	135	c-MER	109.799	118	c-MER	231.739	132	c-MER	671.032	112	c-MER	-198.467	119	c-MER	-35.1864	199	c-MER	-206.871	125	c-MER	-222.816	117	c-MER	-105.962	186	c-MER	-197.178	124	c-MER	103.346	138	c-MER
Algo #1	c-MET	287.379	181	c-MET	245.087	183	c-MET	161.444	147	c-MET	144.82	104	c-MET	155.421	166	c-MET	-107.467	98	c-MET	33.575	216	c-MET	142.207	218	c-MET	459.38	189	c-MET	-114.221	40	c-MET	-52.5107	222	c-MET	-123.911	43	c-MET	-167.014	60	c-MET	-108.039	192	c-MET	-79.2805	42	c-MET	-5.99632	267	c-MET
Algo #1	c-SRC	435.747	57	c-SRC	383.021	66	c-SRC	135.552	170	c-SRC	242.511	27	c-SRC	233.078	75	c-SRC	-259.596	252	c-SRC	83.6489	154	c-SRC	450.44	20	c-SRC	860.043	57	c-SRC	-283.718	216	c-SRC	-70.3183	242	c-SRC	-374.35	238	c-SRC	-334.008	239	c-SRC	-53.4518	83	c-SRC	-118.238	59	c-SRC	94.6469	149	c-SRC
Algo #1	CAMK1a	203.929	237	CAMK1a	179.659	237	CAMK1a	63.4439	253	CAMK1a	-12.8442	277	CAMK1a	107.427	225	CAMK1a	-121.342	130	CAMK1a	11.6379	232	CAMK1a	155.404	207	CAMK1a	356.016	230	CAMK1a	-100.752	27	CAMK1a	40.4096	87	CAMK1a	-129.689	48	CAMK1a	-154.354	42	CAMK1a	-53.8091	85	CAMK1a	-193.69	120	CAMK1a	93.4507	151	CAMK1a
Algo #1	CAMK1d	218.832	228	CAMK1d	231.552	192	CAMK1d	77.8147	237	CAMK1d	110.18	157	CAMK1d	174.971	151	CAMK1d	-158.738	188	CAMK1d	51.8114	190	CAMK1d	256.666	105	CAMK1d	441.195	194	CAMK1d	-122.345	50	CAMK1d	-18.6606	179	CAMK1d	-183.021	99	CAMK1d	-175.998	72	CAMK1d	-86.9072	158	CAMK1d	-141.993	81	CAMK1d	106.674	132	CAMK1d
Algo #1	CAMK2a	492.897	35	CAMK2a	458.28	35	CAMK2a	340.037	14	CAMK2a	139.188	110	CAMK2a	320.498	13	CAMK2a	-118.125	122	CAMK2a	330.781	7	CAMK2a	283.774	80	CAMK2a	938.258	40	CAMK2a	-257.025	190	CAMK2a	134.295	6	CAMK2a	-504.761	270	CAMK2a	-285.141	201	CAMK2a	-38.9712	56	CAMK2a	-498.11	259	CAMK2a	191.653	21	CAMK2a
Algo #1	CAMK2b	321.024	155	CAMK2b	284.578	149	CAMK2b	233.339	62	CAMK2b	194.16	47	CAMK2b	201.875	120	CAMK2b	-58.3226	17	CAMK2b	153.334	80	CAMK2b	179.569	187	CAMK2b	564.669	150	CAMK2b	-266.007	201	CAMK2b	71.9794	47	CAMK2b	-207.5	126	CAMK2b	-216.39	112	CAMK2b	-31.6852	45	CAMK2b	-293.861	177	CAMK2b	103.836	136	CAMK2b
Algo #1	CAMK2d	341.531	134	CAMK2d	320.906	118	CAMK2d	219.47	78	CAMK2d	99.0126	172	CAMK2d	210.149	104	CAMK2d	-111.509	107	CAMK2d	164.532	68	CAMK2d	211.778	153	CAMK2d	674.693	111	CAMK2d	-255.364	189	CAMK2d	80.4072	38	CAMK2d	-321.395	210	CAMK2d	-261.009	169	CAMK2d	-50.0319	73	CAMK2d	-291.059	175	CAMK2d	113.34	121	CAMK2d
Algo #1	CAMK2g	309.277	163	CAMK2g	250.187	180	CAMK2g	238.584	59	CAMK2g	114.649	148	CAMK2g	209.953	105	CAMK2g	-93.3391	74	CAMK2g	182.983	57	CAMK2g	191.822	175	CAMK2g	547.203	159	CAMK2g	-233.195	157	CAMK2g	110.737	19	CAMK2g	-245.685	158	CAMK2g	-252.146	163	CAMK2g	-6.26761	15	CAMK2g	-265.164	161	CAMK2g	123.098	99	CAMK2g
Algo #1	CAMK4	161.6	260	CAMK4	139.87	258	CAMK4	118.599	193	CAMK4	72.4242	213	CAMK4	142.881	186	CAMK4	-62.4088	25	CAMK4	63.8913	177	CAMK4	92.497	264	CAMK4	263.865	260	CAMK4	-136.635	60	CAMK4	32.7096	97	CAMK4	-57.9484	10	CAMK4	-125.871	18	CAMK4	0.806912	10	CAMK4	-89.3194	46	CAMK4	72.9621	188	CAMK4
Algo #1	CAMKK1	397.948	90	CAMKK1	288.368	144	CAMKK1	214.325	80	CAMKK1	106.064	163	CAMKK1	184.333	144	CAMKK1	-145.12	164	CAMKK1	207.616	43	CAMKK1	240.807	120	CAMKK1	816.199	66	CAMKK1	-196.636	118	CAMKK1	39.8969	88	CAMKK1	-406.627	248	CAMKK1	-201.795	92	CAMKK1	-62.7464	102	CAMKK1	-332.579	206	CAMKK1	131.362	87	CAMKK1
Algo #1	CAMKK2	383.314	103	CAMKK2	312.261	127	CAMKK2	246.168	52	CAMKK2	199.742	41	CAMKK2	217.751	95	CAMKK2	-103.14	90	CAMKK2	151.232	84	CAMKK2	204.553	159	CAMKK2	554.839	155	CAMKK2	-285.893	218	CAMKK2	-11.1919	170	CAMKK2	-306.069	202	CAMKK2	-214.265	110	CAMKK2	-119.466	210	CAMKK2	-376.056	233	CAMKK2	125.187	94	CAMKK2
Algo #1	CDK1/cyclin A	326.162	150	CDK1/cyclin A	315.848	123	CDK1/cyclin A	170.047	137	CDK1/cyclin A	170.151	76	CDK1/cyclin A	197.759	128	CDK1/cyclin A	-70.275	34	CDK1/cyclin A	100.962	131	CDK1/cyclin A	186.754	180	CDK1/cyclin A	306.042	250	CDK1/cyclin A	-301.016	234	CDK1/cyclin A	16.8392	122	CDK1/cyclin A	-205.957	124	CDK1/cyclin A	-225.677	123	CDK1/cyclin A	-47.6941	66	CDK1/cyclin A	-353.964	219	CDK1/cyclin A	103.898	135	CDK1/cyclin A
Algo #1	CDK1/cyclin B	447.131	47	CDK1/cyclin B	414.734	51	CDK1/cyclin B	193.746	113	CDK1/cyclin B	128.517	123	CDK1/cyclin B	243.012	61	CDK1/cyclin B	-120.56	129	CDK1/cyclin B	103.821	126	CDK1/cyclin B	242.892	117	CDK1/cyclin B	427.321	201	CDK1/cyclin B	-305.622	239	CDK1/cyclin B	46.2783	79	CDK1/cyclin B	-341.699	225	CDK1/cyclin B	-326.053	234	CDK1/cyclin B	-96.4196	170	CDK1/cyclin B	-470.006	256	CDK1/cyclin B	153.23	59	CDK1/cyclin B
Algo #1	CDK2/cyclin A	514.726	31	CDK2/cyclin A	498.735	25	CDK2/cyclin A	200.931	102	CDK2/cyclin A	137.118	113	CDK2/cyclin A	316.961	15	CDK2/cyclin A	-141.393	160	CDK2/cyclin A	116.909	107	CDK2/cyclin A	266.261	97	CDK2/cyclin A	585.99	140	CDK2/cyclin A	-370.544	264	CDK2/cyclin A	50.3512	74	CDK2/cyclin A	-421.476	253	CDK2/cyclin A	-368.851	260	CDK2/cyclin A	-82.2756	148	CDK2/cyclin A	-507.569	260	CDK2/cyclin A	136.689	80	CDK2/cyclin A
Algo #1	CDK2/cyclin E	412.004	77	CDK2/cyclin E	406.841	55	CDK2/cyclin E	204.903	96	CDK2/cyclin E	121.358	134	CDK2/cyclin E	265.007	32	CDK2/cyclin E	-130.618	145	CDK2/cyclin E	99.7525	132	CDK2/cyclin E	220.15	145	CDK2/cyclin E	410.374	209	CDK2/cyclin E	-299.154	231	CDK2/cyclin E	17.0073	120	CDK2/cyclin E	-334.632	218	CDK2/cyclin E	-307.456	221	CDK2/cyclin E	-98.2419	173	CDK2/cyclin E	-406.192	240	CDK2/cyclin E	89.0329	159	CDK2/cyclin E
Algo #1	CDK3/cyclin E	336.435	141	CDK3/cyclin E	314.433	124	CDK3/cyclin E	130.825	180	CDK3/cyclin E	96.7244	177	CDK3/cyclin E	198.238	127	CDK3/cyclin E	-104.241	91	CDK3/cyclin E	36.6487	211	CDK3/cyclin E	166.729	197	CDK3/cyclin E	381.305	220	CDK3/cyclin E	-252.108	182	CDK3/cyclin E	16.9835	121	CDK3/cyclin E	-250.795	161	CDK3/cyclin E	-230.459	131	CDK3/cyclin E	-54.5901	89	CDK3/cyclin E	-257.383	159	CDK3/cyclin E	64.2609	205	CDK3/cyclin E
Algo #1	CDK4/cyclin D1	379.906	107	CDK4/cyclin D1	373.432	77	CDK4/cyclin D1	189.426	120	CDK4/cyclin D1	86.1974	197	CDK4/cyclin D1	229.841	83	CDK4/cyclin D1	-56.7391	14	CDK4/cyclin D1	136.098	96	CDK4/cyclin D1	211.618	155	CDK4/cyclin D1	542.69	160	CDK4/cyclin D1	-290.778	225	CDK4/cyclin D1	55.0885	66	CDK4/cyclin D1	-240.555	153	CDK4/cyclin D1	-279.48	192	CDK4/cyclin D1	-34.5733	51	CDK4/cyclin D1	-307.686	191	CDK4/cyclin D1	121.401	103	CDK4/cyclin D1
Algo #1	CDK4/cyclin D3	337.486	139	CDK4/cyclin D3	360.255	84	CDK4/cyclin D3	225.075	70	CDK4/cyclin D3	168.291	79	CDK4/cyclin D3	227.147	87	CDK4/cyclin D3	-29.5783	3	CDK4/cyclin D3	179.775	60	CDK4/cyclin D3	231.089	135	CDK4/cyclin D3	438.395	195	CDK4/cyclin D3	-317.612	243	CDK4/cyclin D3	48.935	76	CDK4/cyclin D3	-269.532	176	CDK4/cyclin D3	-303.364	212	CDK4/cyclin D3	-49.7007	72	CDK4/cyclin D3	-369.885	226	CDK4/cyclin D3	93.2473	153	CDK4/cyclin D3
Algo #1	CDK5/p25	447.262	46	CDK5/p25	413.077	52	CDK5/p25	174.829	130	CDK5/p25	151.373	94	CDK5/p25	260.376	38	CDK5/p25	-138.12	154	CDK5/p25	113.669	110	CDK5/p25	249.028	112	CDK5/p25	502.917	176	CDK5/p25	-341.625	254	CDK5/p25	29.645	100	CDK5/p25	-341.719	226	CDK5/p25	-313.192	226	CDK5/p25	-106.993	188	CDK5/p25	-453.632	253	CDK5/p25	113.161	122	CDK5/p25
Algo #1	CDK5/p35	599.862	16	CDK5/p35	562.919	12	CDK5/p35	188.648	122	CDK5/p35	79.4241	207	CDK5/p35	351.269	7	CDK5/p35	-174.156	202	CDK5/p35	160.06	75	CDK5/p35	320.644	60	CDK5/p35	744.812	85	CDK5/p35	-418.619	273	CDK5/p35	102.563	21	CDK5/p35	-513.202	271	CDK5/p35	-417.086	270	CDK5/p35	-80.0693	142	CDK5/p35	-584.421	272	CDK5/p35	187.919	25	CDK5/p35
Algo #1	CDK6/cyclin D1	448.922	45	CDK6/cyclin D1	441.266	40	CDK6/cyclin D1	238.653	58	CDK6/cyclin D1	122.786	130	CDK6/cyclin D1	256.858	42	CDK6/cyclin D1	-123.074	133	CDK6/cyclin D1	175.035	62	CDK6/cyclin D1	278.063	85	CDK6/cyclin D1	746.556	84	CDK6/cyclin D1	-354.215	261	CDK6/cyclin D1	65.2466	53	CDK6/cyclin D1	-388.235	240	CDK6/cyclin D1	-340.578	245	CDK6/cyclin D1	-70.4956	118	CDK6/cyclin D1	-433.64	249	CDK6/cyclin D1	124.36	95	CDK6/cyclin D1
Algo #1	CDK6/cyclin D3	433.656	59	CDK6/cyclin D3	394.075	60	CDK6/cyclin D3	221.573	74	CDK6/cyclin D3	95.384	180	CDK6/cyclin D3	238.962	71	CDK6/cyclin D3	-147.979	170	CDK6/cyclin D3	263.347	19	CDK6/cyclin D3	271.143	92	CDK6/cyclin D3	871.621	51	CDK6/cyclin D3	-349.885	255	CDK6/cyclin D3	95.7398	27	CDK6/cyclin D3	-417.508	252	CDK6/cyclin D3	-331.069	235	CDK6/cyclin D3	-8.02782	16	CDK6/cyclin D3	-433.96	250	CDK6/cyclin D3	132.411	85	CDK6/cyclin D3
Algo #1	CDK7/cyclin H	288.467	180	CDK7/cyclin H	265.477	162	CDK7/cyclin H	125.468	187	CDK7/cyclin H	70.6766	221	CDK7/cyclin H	153.326	169	CDK7/cyclin H	-61.4905	22	CDK7/cyclin H	61.9923	178	CDK7/cyclin H	181.642	184	CDK7/cyclin H	330.751	239	CDK7/cyclin H	-297.3	230	CDK7/cyclin H	40.4996	86	CDK7/cyclin H	-172.114	87	CDK7/cyclin H	-221.654	116	CDK7/cyclin H	-22.2608	26	CDK7/cyclin H	-270.27	167	CDK7/cyclin H	118.967	107	CDK7/cyclin H
Algo #1	CDK9 cyclin K	417.086	72	CDK9 cyclin K	396.518	58	CDK9 cyclin K	230.921	64	CDK9 cyclin K	176.091	69	CDK9 cyclin K	224.108	92	CDK9 cyclin K	-129.712	142	CDK9 cyclin K	103.851	125	CDK9 cyclin K	300.585	68	CDK9 cyclin K	575.483	145	CDK9 cyclin K	-318.527	245	CDK9 cyclin K	-26.1858	187	CDK9 cyclin K	-413.094	249	CDK9 cyclin K	-397.731	266	CDK9 cyclin K	-111.608	197	CDK9 cyclin K	-403.304	239	CDK9 cyclin K	114.299	118	CDK9 cyclin K
Algo #1	CDK9/cyclin T1	331.125	144	CDK9/cyclin T1	318.288	121	CDK9/cyclin T1	177.001	127	CDK9/cyclin T1	190.323	53	CDK9/cyclin T1	195.405	130	CDK9/cyclin T1	-99.0525	84	CDK9/cyclin T1	21.1738	223	CDK9/cyclin T1	262.486	98	CDK9/cyclin T1	470.469	185	CDK9/cyclin T1	-264.771	200	CDK9/cyclin T1	-56.1854	229	CDK9/cyclin T1	-258.441	169	CDK9/cyclin T1	-332.921	237	CDK9/cyclin T1	-107.097	189	CDK9/cyclin T1	-315.755	196	CDK9/cyclin T1	110.547	126	CDK9/cyclin T1
Algo #1	CHK1	411.083	79	CHK1	403.561	56	CHK1	254.954	50	CHK1	98.5736	173	CHK1	239.514	68	CHK1	-126.58	136	CHK1	211.851	38	CHK1	251.918	109	CHK1	804.206	69	CHK1	-290.828	226	CHK1	123.025	11	CHK1	-329.387	214	CHK1	-312.86	224	CHK1	-22.6967	27	CHK1	-410.194	242	CHK1	186.12	27	CHK1
Algo #1	CHK2	556.491	20	CHK2	478.821	28	CHK2	234.879	61	CHK2	35.8247	256	CHK2	241.155	66	CHK2	-302.568	265	CHK2	244.819	24	CHK2	408.305	31	CHK2	1236.28	15	CHK2	-349.97	256	CHK2	76.953	42	CHK2	-437.025	256	CHK2	-380.612	264	0	0	0	CHK2	-543.161	266	CHK2	229.969	9	CHK2
Algo #1	CK1a1	348.232	132	CK1a1	304.148	133	CK1a1	154.275	155	CK1a1	93.7281	183	CK1a1	159.199	163	CK1a1	-151.258	178	CK1a1	47.663	198	CK1a1	212.888	150	CK1a1	499.613	177	CK1a1	-276.566	210	CK1a1	-17.4296	178	CK1a1	-275.269	182	CK1a1	-304.888	215	CK1a1	-114.779	201	CK1a1	-172.335	102	CK1a1	110.275	128	CK1a1
Algo #1	CK1d	382.851	104	CK1d	301.154	135	CK1d	202.66	100	CK1d	138.682	111	CK1d	139.841	187	CK1d	-237.962	245	CK1d	32.0731	217	CK1d	203.242	160	CK1d	614.648	133	CK1d	-287.855	223	CK1d	-45.1018	211	CK1d	-282.49	189	CK1d	-312.715	223	CK1d	-183.784	260	CK1d	-188.592	119	CK1d	128.079	90	CK1d
Algo #1	CK1epsilon	326.604	149	CK1epsilon	238.24	188	CK1epsilon	168.744	138	CK1epsilon	129.324	121	CK1epsilon	134.045	200	CK1epsilon	-196.515	217	CK1epsilon	28.3254	220	CK1epsilon	225.6	143	CK1epsilon	631.882	124	CK1epsilon	-252.185	184	CK1epsilon	-44.0705	208	CK1epsilon	-274.921	181	CK1epsilon	-298.865	210	CK1epsilon	-131.456	226	CK1epsilon	-185.578	116	CK1epsilon	86.4292	164	CK1epsilon
Algo #1	CK1g1	242.002	210	CK1g1	189.664	228	CK1g1	79.9354	234	CK1g1	100.711	170	CK1g1	92.8214	241	CK1g1	-143.614	162	CK1g1	16.6107	228	CK1g1	119.315	242	CK1g1	319.18	243	CK1g1	-188.198	113	CK1g1	10.2056	132	CK1g1	-201.037	117	CK1g1	-178.286	74	CK1g1	-132.01	228	CK1g1	-234.039	144	CK1g1	75.4707	186	CK1g1
Algo #1	CK1g2	268.247	199	CK1g2	214.917	207	CK1g2	80.6388	232	CK1g2	80.873	204	CK1g2	112.567	222	CK1g2	-135.455	151	CK1g2	-4.25228	248	CK1g2	125.236	230	CK1g2	346.782	236	CK1g2	-176.972	97	CK1g2	-5.24424	157	CK1g2	-201.668	119	CK1g2	-224.039	119	CK1g2	-140.896	237	CK1g2	-203.178	127	CK1g2	79.5336	181	CK1g2
Algo #1	CK1g3	317.554	157	CK1g3	254.125	172	CK1g3	130.376	181	CK1g3	76.0984	209	CK1g3	186.948	140	CK1g3	-138.284	155	CK1g3	7.40573	237	CK1g3	115.894	246	CK1g3	271.184	258	CK1g3	-184.675	109	CK1g3	18.8872	118	CK1g3	-219.208	135	CK1g3	-218.359	113	CK1g3	-124.166	215	CK1g3	-243.97	149	CK1g3	87.3003	162	CK1g3
Algo #1	CK2a	229.694	221	CK2a	118.219	266	CK2a	200.698	104	CK2a	88.607	193	CK2a	73.51	262	CK2a	-117.857	121	CK2a	60.6129	180	CK2a	137.194	220	CK2a	307.161	247	CK2a	-209.146	130	CK2a	-6.66223	159	CK2a	-182.396	98	CK2a	-200.025	89	CK2a	-29.3741	40	CK2a	-286.267	173	CK2a	92.9859	154	CK2a
Algo #1	CK2a2	233.811	218	CK2a2	148.293	252	CK2a2	138.848	168	CK2a2	102.123	169	CK2a2	60.2336	269	CK2a2	-149.383	171	CK2a2	48.9708	196	CK2a2	153.245	210	CK2a2	347.609	234	CK2a2	-216.016	141	CK2a2	-54.8428	227	CK2a2	-178.446	94	CK2a2	-204.361	94	CK2a2	-73.8394	126	CK2a2	-183.405	112	CK2a2	81.4635	176	CK2a2
Algo #1	CLK1	406.965	83	CLK1	315.895	122	CLK1	191.01	118	CLK1	85.4884	199	CLK1	205.021	116	CLK1	-122.939	132	CLK1	106.452	123	CLK1	193.222	172	CLK1	738.031	87	CLK1	-245.448	175	CLK1	28.5102	102	CLK1	-270.903	178	CLK1	-278.487	190	CLK1	-119.586	211	CLK1	-258.716	160	CLK1	97.5344	146	CLK1
Algo #1	CLK2	384.513	101	CLK2	356.021	89	CLK2	212.087	84	CLK2	181.569	64	CLK2	242.6	63	CLK2	-123.784	134	CLK2	82.1921	157	CLK2	198.697	169	CLK2	660.677	115	CLK2	-300.243	233	CLK2	-37.6818	203	CLK2	-191.187	107	CLK2	-284.924	200	CLK2	-161.372	246	CLK2	-286.024	172	CLK2	88.2776	160	CLK2
Algo #1	CLK3	384.238	102	CLK3	299.955	136	CLK3	185.605	124	CLK3	-36.5088	278	CLK3	175.807	150	CLK3	-134.651	150	CLK3	183.394	56	CLK3	238.859	124	CLK3	618.671	131	CLK3	-252.986	186	CLK3	131.139	8	CLK3	-353.505	231	CLK3	-239.796	144	CLK3	12.6821	5	CLK3	-342.774	211	CLK3	163.123	49	CLK3
Algo #1	CLK4	446.342	50	CLK4	391.406	61	CLK4	228.005	67	CLK4	137.541	112	CLK4	244.676	60	CLK4	-155.967	185	CLK4	110.704	116	CLK4	243.29	116	CLK4	677.756	109	CLK4	-275.205	209	CLK4	-11.789	173	CLK4	-295.717	196	CLK4	-293.158	204	CLK4	-176.237	252	CLK4	-346.892	213	CLK4	92.1779	157	CLK4
Algo #1	COT1/MAP3K8	131.214	268	COT1/MAP3K8	100.788	274	COT1/MAP3K8	4.47094	278	COT1/MAP3K8	91.2036	187	COT1/MAP3K8	28.5453	274	COT1/MAP3K8	-78.061	47	COT1/MAP3K8	19.3155	225	COT1/MAP3K8	117.585	245	COT1/MAP3K8	163.79	277	COT1/MAP3K8	-77.7535	14	COT1/MAP3K8	-53.7656	224	COT1/MAP3K8	-63.7558	11	COT1/MAP3K8	-59.8591	1	COT1/MAP3K8	-82.2741	147	COT1/MAP3K8	-79.3849	43	COT1/MAP3K8	-2.24218	265	COT1/MAP3K8
Algo #1	CSK	276.739	194	CSK	225.366	196	CSK	121.659	190	CSK	338.616	10	CSK	137.297	195	CSK	-227.645	238	CSK	67.0507	174	CSK	414.399	27	CSK	700.434	98	CSK	-167.549	85	CSK	-131.919	265	CSK	-239.685	150	CSK	-186.589	78	CSK	-83.5752	152	CSK	42.6641	16	CSK	-28.7883	276	CSK
Algo #1	CTK MATK	173.306	253	CTK MATK	152.849	249	CTK MATK	66.7059	250	CTK MATK	88.1065	194	CTK MATK	86.7158	247	CTK MATK	-96.5852	78	CTK MATK	-11.9157	251	CTK MATK	68.665	276	CTK MATK	194.104	273	CTK MATK	-51.835	3	CTK MATK	-53.9989	225	CTK MATK	-41.7481	6	CTK MATK	-83.3692	2	CTK MATK	-88.562	160	CTK MATK	-54.4396	35	CTK MATK	-11.9787	269	CTK MATK
Algo #1	DAPK1	289.147	178	DAPK1	250.488	179	DAPK1	208.976	92	DAPK1	38.4312	253	DAPK1	143.758	185	DAPK1	-151.76	180	DAPK1	56.4898	184	DAPK1	118.531	243	DAPK1	349.223	232	DAPK1	-177.061	98	DAPK1	26.2061	106	DAPK1	-199.044	113	DAPK1	-189.852	80	DAPK1	-55.3961	90	DAPK1	-237.986	146	DAPK1	108.323	130	DAPK1
Algo #1	DAPK2	268.103	200	DAPK2	229.879	193	DAPK2	143.262	164	DAPK2	0.873169	275	DAPK2	139.148	189	DAPK2	-112.303	110	DAPK2	73.0891	167	DAPK2	89.8942	267	DAPK2	369.19	226	DAPK2	-107.91	37	DAPK2	45.0805	82	DAPK2	-158.876	74	DAPK2	-157.832	47	DAPK2	-26.3028	36	DAPK2	-120.865	61	DAPK2	66.4159	201	DAPK2
Algo #1	DCAMKL2	207.376	235	DCAMKL2	210.173	210	DCAMKL2	134.635	171	DCAMKL2	29.2183	263	DCAMKL2	102.319	232	DCAMKL2	-60.8924	19	DCAMKL2	122.212	103	DCAMKL2	126.228	228	DCAMKL2	340.507	238	DCAMKL2	-167.939	87	DCAMKL2	24.9851	109	DCAMKL2	-126.831	46	DCAMKL2	-138.948	32	DCAMKL2	-40.1527	57	DCAMKL2	-164.633	99	DCAMKL2	64.8851	203	DCAMKL2
Algo #1	DDR2	250.502	204	DDR2	284.63	148	DDR2	17.8748	276	DDR2	563.742	1	DDR2	147.378	181	DDR2	-245.126	247	DDR2	-179.908	279	DDR2	423.81	24	DDR2	1026.43	30	DDR2	-59.3821	8	DDR2	-270.196	279	DDR2	-175.115	90	DDR2	-134.562	28	DDR2	-182.08	259	DDR2	416.72	1	DDR2	-88.8642	279	DDR2
Algo #1	DRAK1/STK17A	411.259	78	DRAK1/STK17A	330.207	112	DRAK1/STK17A	194.423	112	DRAK1/STK17A	51.0876	242	DRAK1/STK17A	217.32	96	DRAK1/STK17A	-189.347	212	DRAK1/STK17A	229.789	31	DRAK1/STK17A	166.724	198	DRAK1/STK17A	848.781	60	DRAK1/STK17A	-328.656	249	DRAK1/STK17A	132.458	7	DRAK1/STK17A	-282.702	190	DRAK1/STK17A	-282.709	197	DRAK1/STK17A	-4.42583	14	DRAK1/STK17A	-351.055	215	DRAK1/STK17A	166.923	44	DRAK1/STK17A
Algo #1	DYRK1/DYRK1A	396.192	91	DYRK1/DYRK1A	281.533	150	DYRK1/DYRK1A	261.653	45	DYRK1/DYRK1A	265.916	19	DYRK1/DYRK1A	226.619	89	DYRK1/DYRK1A	-110.217	103	DYRK1/DYRK1A	104.795	124	DYRK1/DYRK1A	157.925	206	DYRK1/DYRK1A	564.845	149	DYRK1/DYRK1A	-292.225	229	DYRK1/DYRK1A	-11.7676	172	DYRK1/DYRK1A	-224.713	140	DYRK1/DYRK1A	-264.377	174	DYRK1/DYRK1A	-145.456	241	DYRK1/DYRK1A	-316.668	198	DYRK1/DYRK1A	127.998	91	DYRK1/DYRK1A
Algo #1	DYRK1B	423.413	65	DYRK1B	327.096	116	DYRK1B	230.166	65	DYRK1B	170.561	74	DYRK1B	232.279	78	DYRK1B	-134.115	149	DYRK1B	88.7282	145	DYRK1B	147.714	214	DYRK1B	533.811	165	DYRK1B	-301.668	235	DYRK1B	33.6666	95	DYRK1B	-227.312	142	DYRK1B	-246.611	157	DYRK1B	-109.066	194	DYRK1B	-298.927	182	DYRK1B	139.345	78	DYRK1B
Algo #1	DYRK2	297.992	166	DYRK2	150.137	250	DYRK2	187.637	123	DYRK2	110.219	156	DYRK2	127.048	210	DYRK2	-96.8447	80	DYRK2	150.77	85	DYRK2	124.585	231	DYRK2	575.208	146	DYRK2	-231.78	156	DYRK2	51.5521	71	DYRK2	-208.606	129	DYRK2	-244.893	155	DYRK2	-37.3378	52	DYRK2	-230.505	138	DYRK2	121.702	101	DYRK2
Algo #1	DYRK3	196.674	244	DYRK3	145.034	255	DYRK3	81.1204	231	DYRK3	47.4275	246	DYRK3	110.808	223	DYRK3	-83.0808	56	DYRK3	38.2039	208	DYRK3	114.831	248	DYRK3	386.347	218	DYRK3	-153.283	74	DYRK3	10.1766	133	DYRK3	-94.4576	28	DYRK3	-150.897	41	DYRK3	-92.8981	166	DYRK3	-127.926	70	DYRK3	61.4098	211	DYRK3
Algo #1	DYRK4	105.634	276	DYRK4	87.9077	276	DYRK4	60.7126	256	DYRK4	109.051	158	DYRK4	76.0744	256	DYRK4	-78.9869	50	DYRK4	41.115	204	DYRK4	90.4819	266	DYRK4	154.596	278	DYRK4	-62.7002	9	DYRK4	-56.2232	230	DYRK4	-102.036	35	DYRK4	-110.464	9	DYRK4	-98.2486	174	DYRK4	-111.327	55	DYRK4	22.3336	251	DYRK4
Algo #1	EGFR	446.497	49	EGFR	278.014	152	EGFR	94.071	219	EGFR	105.804	164	EGFR	164.48	160	EGFR	-290.999	264	EGFR	-50.2783	274	EGFR	352.288	47	EGFR	945.078	39	EGFR	-193.91	116	EGFR	-85.8599	251	EGFR	-212.975	132	EGFR	-305.781	218	EGFR	-128.268	220	EGFR	-62.8533	40	EGFR	161.77	50	EGFR
Algo #1	EPHA1	285.63	183	EPHA1	248.562	181	EPHA1	125.826	185	EPHA1	160.902	84	EPHA1	135.834	197	EPHA1	-170.653	199	EPHA1	6.72469	238	EPHA1	233.613	130	EPHA1	532.999	166	EPHA1	-100.299	26	EPHA1	-41.8711	205	EPHA1	-200.297	115	EPHA1	-195.307	85	EPHA1	-73.8849	127	EPHA1	-13.7589	29	EPHA1	43.5246	231	EPHA1
Algo #1	EPHA2	372.505	112	EPHA2	328.638	114	EPHA2	138.933	167	EPHA2	373.084	9	EPHA2	185.032	142	EPHA2	-249.759	248	EPHA2	-21.6023	260	EPHA2	388.433	35	EPHA2	863.112	55	EPHA2	-182.342	103	EPHA2	-73.5578	244	EPHA2	-226.848	141	EPHA2	-207.539	100	EPHA2	-73.3502	124	EPHA2	203.841	2	EPHA2	69.1408	196	EPHA2
Algo #1	EPHA3	220.465	227	EPHA3	211.487	208	EPHA3	86.4496	224	EPHA3	224.845	31	EPHA3	137.359	194	EPHA3	-179.752	206	EPHA3	-9.55819	250	EPHA3	268.884	94	EPHA3	535.197	163	EPHA3	-115.63	43	EPHA3	-68.3561	240	EPHA3	-153.206	67	EPHA3	-163.424	54	EPHA3	-19.1467	25	EPHA3	111.946	7	EPHA3	-3.56692	266	EPHA3
Algo #1	EPHA4	291.314	174	EPHA4	251.824	178	EPHA4	86.7756	222	EPHA4	245.558	26	EPHA4	129.682	203	EPHA4	-201.126	218	EPHA4	-27.2599	264	EPHA4	291.287	73	EPHA4	630.422	127	EPHA4	-125.964	52	EPHA4	-69.1319	241	EPHA4	-182.3	97	EPHA4	-164.598	56	EPHA4	-72.5463	122	EPHA4	95.4473	10	EPHA4	31.8213	243	EPHA4
Algo #1	EPHA5	252.706	203	EPHA5	196.369	220	EPHA5	60.9599	255	EPHA5	238.434	30	EPHA5	73.8576	261	EPHA5	-183.341	210	EPHA5	-24.7876	261	EPHA5	297.28	69	EPHA5	712.685	95	EPHA5	-131.239	55	EPHA5	-55.5148	228	EPHA5	-185.012	101	EPHA5	-167.987	61	EPHA5	-38.4701	54	EPHA5	47.2573	15	EPHA5	70.9821	191	EPHA5
Algo #1	EPHA6	369.214	116	EPHA6	299.044	138	EPHA6	146.711	162	EPHA6	274.38	14	EPHA6	158.571	164	EPHA6	-276.727	257	EPHA6	-20.589	258	EPHA6	413.439	28	EPHA6	1036.56	29	EPHA6	-282.187	213	EPHA6	-165.255	272	EPHA6	-154.295	69	EPHA6	-281.958	196	EPHA6	-200.889	266	EPHA6	-30.0473	31	EPHA6	67.7143	200	EPHA6
Algo #1	EPHA7	323.198	152	EPHA7	252.732	175	EPHA7	73.21	244	EPHA7	63.6923	228	EPHA7	88.8136	246	EPHA7	-135.864	153	EPHA7	14.5497	230	EPHA7	230.39	137	EPHA7	697.084	101	EPHA7	-157.797	76	EPHA7	15.532	125	EPHA7	-132.865	52	EPHA7	-226.658	125	EPHA7	-97.6062	172	EPHA7	-120.428	60	EPHA7	177.332	34	EPHA7
Algo #1	EPHA8	224.087	222	EPHA8	194.056	221	EPHA8	48.9578	263	EPHA8	239.173	29	EPHA8	97.4374	237	EPHA8	-204.022	220	EPHA8	-49.7857	273	EPHA8	260.616	101	EPHA8	566.102	148	EPHA8	-92.8397	20	EPHA8	-84.6372	250	EPHA8	-131.828	50	EPHA8	-130.553	21	EPHA8	-60.9996	99	EPHA8	139.236	5	EPHA8	35.4216	241	EPHA8
Algo #1	EPHB1	296.695	168	EPHB1	256.3	168	EPHB1	82.3008	229	EPHB1	221.582	32	EPHB1	133.355	201	EPHB1	-175.907	204	EPHB1	15.1439	229	EPHB1	286.807	76	EPHB1	702.339	97	EPHB1	-174.082	93	EPHB1	-45.6057	213	EPHB1	-175.883	92	EPHB1	-204.845	95	EPHB1	-59.0578	96	EPHB1	8.46503	22	EPHB1	87.737	161	EPHB1
Algo #1	EPHB2	294.237	171	EPHB2	222.854	199	EPHB2	65.4838	251	EPHB2	186.038	58	EPHB2	90.804	245	EPHB2	-220.729	235	EPHB2	-14.4196	252	EPHB2	276.241	87	EPHB2	774.392	76	EPHB2	-105.781	33	EPHB2	-51.9456	221	EPHB2	-221.428	139	EPHB2	-176.214	73	EPHB2	-52.7148	81	EPHB2	97.654	9	EPHB2	61.2895	212	EPHB2
Algo #1	EPHB3	221.938	225	EPHB3	184.795	232	EPHB3	76.2527	240	EPHB3	158.143	87	EPHB3	138.343	193	EPHB3	-172.631	201	EPHB3	-19.4213	256	EPHB3	130.891	224	EPHB3	577.55	143	EPHB3	-57.7872	5	EPHB3	-53.0866	223	EPHB3	-80.4689	19	EPHB3	-99.9788	5	EPHB3	-78.6964	140	EPHB3	76.6332	11	EPHB3	13.8217	255	EPHB3
Algo #1	EPHB4	299.907	164	EPHB4	210.608	209	EPHB4	91.2269	221	EPHB4	181.219	65	EPHB4	107.164	226	EPHB4	-206.384	224	EPHB4	-27.7592	265	EPHB4	239.698	122	EPHB4	659.188	116	EPHB4	-136.318	59	EPHB4	-49.373	217	EPHB4	-160.354	75	EPHB4	-171.067	66	EPHB4	-91.2577	162	EPHB4	-11.0201	28	EPHB4	85.1301	168	EPHB4
Algo #1	ERBB2/HER2	408.669	81	ERBB2/HER2	203.321	215	ERBB2/HER2	49.677	262	ERBB2/HER2	-84.7185	279	ERBB2/HER2	143.972	184	ERBB2/HER2	-315.351	270	ERBB2/HER2	-18.7748	255	ERBB2/HER2	295.229	71	ERBB2/HER2	908.18	47	ERBB2/HER2	-141.683	66	ERBB2/HER2	-63.6364	236	ERBB2/HER2	-179.287	95	ERBB2/HER2	-277.58	188	ERBB2/HER2	-138.344	234	ERBB2/HER2	-131.356	74	ERBB2/HER2	109.49	129	ERBB2/HER2
Algo #1	ERBB4/HER4	362.256	118	ERBB4/HER4	205.354	212	ERBB4/HER4	42.5024	269	ERBB4/HER4	173.954	71	ERBB4/HER4	139.401	188	ERBB4/HER4	-316.2	271	ERBB4/HER4	-38.8288	269	ERBB4/HER4	386.515	37	ERBB4/HER4	909.789	46	ERBB4/HER4	-158.482	77	ERBB4/HER4	-171.328	273	ERBB4/HER4	-190.079	105	ERBB4/HER4	-275.254	186	ERBB4/HER4	-176.782	254	ERBB4/HER4	-96.8245	48	ERBB4/HER4	47.9995	227	ERBB4/HER4
Algo #1	ERK1	238.5	214	ERK1	192.231	224	ERK1	156.887	151	ERK1	48.0586	245	ERK1	125.841	211	ERK1	-62.0482	23	ERK1	95.3929	137	ERK1	122.15	236	ERK1	263.415	261	ERK1	-193.409	115	ERK1	36.5752	90	0	0	0	ERK1	-169.055	63	ERK1	-13.3795	19	ERK1	-169.628	100	ERK1	38.7532	236	ERK1
Algo #1	ERK2 MAPK1	167.736	257	ERK2 MAPK1	154.341	245	ERK2 MAPK1	103.341	214	ERK2 MAPK1	134.949	116	ERK2 MAPK1	122.896	215	ERK2 MAPK1	-77.6235	46	ERK2 MAPK1	37.8132	209	ERK2 MAPK1	98.1278	262	ERK2 MAPK1	192.157	274	ERK2 MAPK1	-136.845	61	ERK2 MAPK1	-19.1203	181	0	0	0	ERK2 MAPK1	-137.979	31	ERK2 MAPK1	-64.0269	105	ERK2 MAPK1	-122.943	65	ERK2 MAPK1	28.6025	247	ERK2 MAPK1
Algo #1	FAK/PTK2	366.263	117	FAK/PTK2	331.883	109	FAK/PTK2	152.779	157	FAK/PTK2	16.1615	269	FAK/PTK2	187.097	138	FAK/PTK2	-147.054	168	FAK/PTK2	140.995	92	FAK/PTK2	176.117	190	FAK/PTK2	629.424	128	FAK/PTK2	-259.151	193	FAK/PTK2	72.3689	46	FAK/PTK2	-215.275	134	FAK/PTK2	-250.811	160	FAK/PTK2	-100.745	178	FAK/PTK2	-357.072	222	FAK/PTK2	188.456	24	FAK/PTK2
Algo #1	FER	371.921	113	FER	367.37	80	FER	199.187	107	FER	112.722	151	FER	199.437	123	FER	-153.436	184	0	0	0	FER	259.603	103	FER	713.697	94	FER	-192.154	114	FER	30.8466	98	FER	-285.6	193	FER	-270.3	183	FER	-93.3091	168	FER	-336.36	209	FER	151.183	63	FER
Algo #1	FES/FPS	329.291	145	FES/FPS	299.063	137	FES/FPS	108.511	210	FES/FPS	105.281	165	FES/FPS	227.011	88	FES/FPS	-149.919	174	FES/FPS	116.091	108	FES/FPS	234.759	128	FES/FPS	548.556	158	FES/FPS	-244.72	173	FES/FPS	65.8375	52	FES/FPS	-173.144	88	FES/FPS	-306.895	220	FES/FPS	-63.1279	103	FES/FPS	-272.903	168	FES/FPS	189.598	22	FES/FPS
Algo #1	FGFR1	337.539	138	FGFR1	320.3	119	FGFR1	170.771	136	FGFR1	124.685	127	FGFR1	169.05	156	FGFR1	-131.64	147	FGFR1	85.6665	149	FGFR1	268.652	95	FGFR1	682.432	106	FGFR1	-203.476	125	FGFR1	-19.0108	180	FGFR1	-257.556	168	FGFR1	-238.694	140	FGFR1	-75.2629	130	FGFR1	-185.988	117	FGFR1	77.6567	183	FGFR1
Algo #1	FGFR2	386.599	96	FGFR2	360.144	85	FGFR2	173.756	132	FGFR2	261.712	21	FGFR2	247.666	56	FGFR2	-153.283	183	FGFR2	96.2098	135	FGFR2	375.217	40	FGFR2	905.928	48	FGFR2	-235.074	159	FGFR2	-95.9642	254	FGFR2	-188.121	103	FGFR2	-272.9	185	FGFR2	-66.9841	114	FGFR2	5.87118	25	FGFR2	46.3914	229	FGFR2
Algo #1	FGFR3	338.637	136	FGFR3	312.981	125	FGFR3	122.066	189	FGFR3	136.821	114	FGFR3	214.05	100	FGFR3	-149.936	175	FGFR3	106.495	122	FGFR3	271.596	91	FGFR3	810.162	68	FGFR3	-213.671	137	FGFR3	-60.6858	235	FGFR3	-244.931	157	FGFR3	-233.792	135	FGFR3	-103.448	183	FGFR3	-154.955	95	FGFR3	69.7452	195	FGFR3
Algo #1	FGFR4	201.067	239	FGFR4	181.884	233	FGFR4	60.6748	257	FGFR4	113.047	150	FGFR4	66.7626	267	FGFR4	-91.3767	69	FGFR4	7.62394	236	FGFR4	178.969	188	FGFR4	427.208	202	FGFR4	-121.876	49	FGFR4	-36.3266	201	FGFR4	-155.931	71	FGFR4	-160.514	53	FGFR4	-65.5399	110	FGFR4	-117.211	58	FGFR4	35.5508	240	FGFR4
Algo #1	FGR	412.823	75	FGR	345.433	97	FGR	119.118	192	FGR	252.974	24	FGR	230.582	82	FGR	-287.332	260	FGR	146.854	87	FGR	443.064	22	FGR	1046.01	28	FGR	-251.903	181	FGR	-72.3699	243	FGR	-340.771	222	FGR	-305.437	216	FGR	-93.1104	167	FGR	-141.915	80	FGR	105.549	133	FGR
Algo #1	FLT1/VEGFR1	322.966	153	FLT1/VEGFR1	290.624	141	FLT1/VEGFR1	133.504	173	FLT1/VEGFR1	160.017	85	FLT1/VEGFR1	129.356	206	FLT1/VEGFR1	-104.585	92	FLT1/VEGFR1	39.9886	206	FLT1/VEGFR1	284.301	78	FLT1/VEGFR1	869.512	54	FLT1/VEGFR1	-173.236	91	FLT1/VEGFR1	-97.5728	256	FLT1/VEGFR1	-190.288	106	FLT1/VEGFR1	-241.927	149	FLT1/VEGFR1	-169.671	250	FLT1/VEGFR1	-182.603	110	FLT1/VEGFR1	30.752	244	FLT1/VEGFR1
Algo #1	FLT3	748.189	4	FLT3	614.225	8	FLT3	257.625	47	FLT3	167.319	80	FLT3	316.752	16	FLT3	-371.975	278	FLT3	231.584	30	FLT3	499.173	10	FLT3	1893.84	2	FLT3	-395.83	270	FLT3	-38.2543	204	FLT3	-522.64	272	FLT3	-506.177	277	FLT3	-313.067	278	FLT3	-519.933	262	FLT3	203.124	14	FLT3
Algo #1	FLT4/VEGFR3	518.155	29	FLT4/VEGFR3	429.677	42	FLT4/VEGFR3	195.49	110	FLT4/VEGFR3	157.892	88	FLT4/VEGFR3	239.511	69	FLT4/VEGFR3	-191.419	215	FLT4/VEGFR3	143.658	89	FLT4/VEGFR3	444.813	21	FLT4/VEGFR3	1466.09	9	FLT4/VEGFR3	-269.139	205	FLT4/VEGFR3	-51.4186	220	FLT4/VEGFR3	-363.195	234	FLT4/VEGFR3	-367.797	259	FLT4/VEGFR3	-188.388	263	FLT4/VEGFR3	-299.368	183	FLT4/VEGFR3	112.849	123	FLT4/VEGFR3
Algo #1	FMS	560.077	19	FMS	515.877	23	FMS	228.921	66	FMS	508.064	2	FMS	278.405	26	FMS	-313.389	267	FMS	60.5058	181	FMS	429.68	23	FMS	1837.23	3	FMS	-258.205	192	FMS	-240	278	FMS	-285.711	194	FMS	-435.316	272	FMS	-329.754	279	FMS	-70.7882	41	FMS	38.9622	235	FMS
Algo #1	FRK/PTK5	245.172	207	FRK/PTK5	188.017	229	FRK/PTK5	42.346	270	FRK/PTK5	311.788	13	FRK/PTK5	106.205	227	FRK/PTK5	-206.607	226	FRK/PTK5	-2.00877	244	FRK/PTK5	395.919	33	FRK/PTK5	869.855	53	FRK/PTK5	-129.267	54	FRK/PTK5	-136.817	267	FRK/PTK5	-252.961	165	FRK/PTK5	-208.732	102	FRK/PTK5	-64.1605	106	FRK/PTK5	112.697	6	FRK/PTK5	11.4253	258	FRK/PTK5
Algo #1	FYN	451.978	43	FYN	388.003	63	FYN	167.642	140	FYN	256.505	22	FYN	250.304	54	FYN	-318.627	272	FYN	218.046	33	FYN	531.983	6	FYN	1003.62	34	FYN	-319.026	246	FYN	-67.074	239	FYN	-430.863	254	FYN	-341.444	246	FYN	-16.6837	23	FYN	-146.311	88	FYN	113.723	119	FYN
Algo #1	GCK MAP4K2	504.306	34	GCK MAP4K2	446.358	39	GCK MAP4K2	242.625	54	GCK MAP4K2	141.832	108	GCK MAP4K2	260.938	37	GCK MAP4K2	-232.965	242	GCK MAP4K2	214.392	36	GCK MAP4K2	387.344	36	GCK MAP4K2	925.097	43	GCK MAP4K2	-381.008	268	GCK MAP4K2	21.7932	116	GCK MAP4K2	-392.435	242	GCK MAP4K2	-395.061	265	GCK MAP4K2	-135.837	232	GCK MAP4K2	-419.584	243	GCK MAP4K2	178.658	32	GCK MAP4K2
Algo #1	GRK4	185.046	249	GRK4	174.921	239	GRK4	69.1922	247	GRK4	42.8147	249	GRK4	99.509	236	GRK4	-65.7297	30	GRK4	76.8334	162	GRK4	108.47	252	GRK4	408.114	211	GRK4	-99.5429	25	GRK4	-0.36472	146	GRK4	-97.1337	32	GRK4	-111.024	10	GRK4	-42.989	60	GRK4	-160.222	97	GRK4	81.2618	179	GRK4
Algo #1	GRK6	327.327	148	GRK6	327.259	115	GRK6	192.719	115	GRK6	72.65	212	GRK6	208.798	108	GRK6	-88.9131	64	GRK6	141.311	91	GRK6	176.987	189	GRK6	381.191	221	GRK6	-173.664	92	GRK6	26.9316	104	GRK6	-249.112	159	GRK6	-209.01	103	GRK6	-57.7793	94	GRK6	-317.424	200	GRK6	133.536	83	GRK6
Algo #1	GRK7	423.959	64	GRK7	428.908	44	GRK7	223.358	72	GRK7	46.7524	247	GRK7	239.203	70	GRK7	-105.158	96	GRK7	182.878	58	GRK7	288.235	75	GRK7	744.124	86	GRK7	-240.472	170	GRK7	73.731	45	GRK7	-309.654	205	GRK7	-262.461	171	GRK7	-66.1122	111	GRK7	-461.247	255	GRK7	225.627	10	GRK7
Algo #1	GSK3a	467.159	39	GSK3a	562.798	13	GSK3a	380.705	6	GSK3a	190.956	50	GSK3a	282.836	24	GSK3a	-182.165	207	GSK3a	164.7	67	GSK3a	472.877	14	GSK3a	860.687	56	GSK3a	-505.796	279	GSK3a	-26.214	188	GSK3a	-591.934	277	GSK3a	-545.535	278	GSK3a	-133.225	229	GSK3a	-571.338	270	GSK3a	187.288	26	GSK3a
Algo #1	GSK3b	430.144	62	GSK3b	558.739	14	GSK3b	353.024	10	GSK3b	141.998	107	GSK3b	246.924	58	GSK3b	-160.159	190	GSK3b	131.944	98	GSK3b	478.937	13	GSK3b	800.202	71	GSK3b	-502.835	278	GSK3b	-30.2747	194	GSK3b	-595.359	278	GSK3b	-548.17	279	GSK3b	-129.106	222	GSK3b	-536.902	265	GSK3b	160.732	52	GSK3b
Algo #1	Haspin	289.949	177	Haspin	207.339	211	Haspin	125.747	186	Haspin	36.5668	254	Haspin	149.106	177	Haspin	-153.179	181	Haspin	112.77	111	Haspin	145.459	216	Haspin	591.844	139	Haspin	-167.807	86	Haspin	43.2221	84	Haspin	-181.605	96	Haspin	-201.118	91	Haspin	-94.2104	169	Haspin	-196.241	123	Haspin	86.5195	163	Haspin
Algo #1	HCK	384.81	98	HCK	304.004	134	HCK	99.1616	217	HCK	327.187	11	HCK	205.411	114	HCK	-275.125	256	HCK	94.7069	140	HCK	482.82	12	HCK	982.94	36	HCK	-240.394	169	HCK	-109.473	259	HCK	-317.455	208	HCK	-268.056	181	HCK	-70.6723	119	HCK	-21.3912	30	HCK	100.828	141	HCK
Algo #1	HGK MAP4K4	476.91	38	HGK MAP4K4	377.43	74	HGK MAP4K4	193.527	114	HGK MAP4K4	154.601	91	HGK MAP4K4	186.2	141	HGK MAP4K4	-256.482	251	HGK MAP4K4	136.203	95	HGK MAP4K4	355.212	46	HGK MAP4K4	1074.47	25	HGK MAP4K4	-338.598	253	HGK MAP4K4	12.1375	128	HGK MAP4K4	-397.357	244	HGK MAP4K4	-378.126	263	HGK MAP4K4	-127.69	218	HGK MAP4K4	-362.187	224	HGK MAP4K4	183.516	30	HGK MAP4K4
Algo #1	HIPK2	208.663	234	HIPK2	178.337	238	HIPK2	62.3553	254	HIPK2	112.121	153	HIPK2	104.893	229	HIPK2	-64.2659	26	HIPK2	11.0965	234	HIPK2	152.557	211	HIPK2	454.484	190	HIPK2	-147.596	69	HIPK2	-5.10976	156	HIPK2	-76.4798	16	HIPK2	-239.599	143	HIPK2	-107.497	191	HIPK2	-180.537	108	HIPK2	68.2907	199	HIPK2
Algo #1	HIPK3	356.736	126	HIPK3	260.306	165	HIPK3	199.002	108	HIPK3	41.2383	252	HIPK3	174.602	153	HIPK3	-65.2763	29	HIPK3	131.39	101	HIPK3	159.68	204	HIPK3	592.093	138	HIPK3	-115.228	42	HIPK3	82.9702	33	HIPK3	-275.84	183	HIPK3	-258.996	167	HIPK3	-55.3984	91	HIPK3	-238.853	148	HIPK3	149.918	65	HIPK3
Algo #1	HIPK4	193.727	246	HIPK4	123.924	262	HIPK4	64.3353	252	HIPK4	53.0264	237	HIPK4	12.8381	278	HIPK4	-56.7801	15	HIPK4	51.3544	191	HIPK4	174.899	192	HIPK4	505.641	175	HIPK4	-179.356	99	HIPK4	-74.0501	245	HIPK4	-4.57045	2	HIPK4	-194.404	83	HIPK4	-214.41	270	HIPK4	-230.141	137	HIPK4	-18.546	271	HIPK4
Algo #1	IGF1R	235.07	217	IGF1R	221.5	202	IGF1R	117.523	196	IGF1R	71.485	216	IGF1R	150.558	172	IGF1R	-105.014	95	IGF1R	39.9516	207	IGF1R	168.126	195	IGF1R	475.672	182	IGF1R	-183.989	108	IGF1R	16.5665	123	IGF1R	-136.869	57	IGF1R	-224.47	122	IGF1R	-75.3478	131	IGF1R	-253.614	154	IGF1R	95.8316	147	IGF1R
Algo #1	IKKa/CHUK	130.854	269	IKKa/CHUK	107.714	272	IKKa/CHUK	117.364	199	IKKa/CHUK	51.9424	241	IKKa/CHUK	127.365	209	IKKa/CHUK	-33.9794	6	IKKa/CHUK	20.8079	224	IKKa/CHUK	61.4124	279	IKKa/CHUK	190.908	275	IKKa/CHUK	-106.472	34	IKKa/CHUK	-13.1601	174	IKKa/CHUK	-70.7464	15	IKKa/CHUK	-128.763	20	IKKa/CHUK	-52.0599	79	IKKa/CHUK	-122.48	63	IKKa/CHUK	5.60503	261	IKKa/CHUK
Algo #1	IKKb/IKBKB	286.602	182	IKKb/IKBKB	237.358	191	IKKb/IKBKB	108.777	209	IKKb/IKBKB	36.2089	255	IKKb/IKBKB	155.299	167	IKKb/IKBKB	-118.25	123	IKKb/IKBKB	120.294	106	IKKb/IKBKB	79.2038	275	IKKb/IKBKB	506.074	173	IKKb/IKBKB	-140.348	63	IKKb/IKBKB	100.46	22	IKKb/IKBKB	-66.2862	12	IKKb/IKBKB	-132.34	23	IKKb/IKBKB	-1.6675	11	IKKb/IKBKB	-129.198	72	IKKb/IKBKB	98.1244	145	IKKb/IKBKB
Algo #1	IKKe/IKBKE	333.666	142	IKKe/IKBKE	289.074	143	IKKe/IKBKE	211.159	87	IKKe/IKBKE	94.7669	181	IKKe/IKBKE	216.714	98	IKKe/IKBKE	-165.234	192	IKKe/IKBKE	209.587	39	IKKe/IKBKE	199.374	168	IKKe/IKBKE	597.2	137	IKKe/IKBKE	-260.303	195	IKKe/IKBKE	57.2572	63	IKKe/IKBKE	-208.186	127	IKKe/IKBKE	-171.946	67	IKKe/IKBKE	9.51682	8	IKKe/IKBKE	-243.987	150	IKKe/IKBKE	135.286	82	IKKe/IKBKE
Algo #1	IR	218.311	229	IR	192.445	223	IR	132.075	178	IR	41.7048	251	IR	81.2093	253	IR	-111.374	106	IR	44.7808	201	IR	120.836	239	IR	396.23	216	IR	-140.477	64	IR	13.695	126	IR	-147.717	64	IR	-158.905	50	IR	-61.7459	100	IR	-216.594	134	IR	62.7736	207	IR
Algo #1	IRAK1	459.316	41	IRAK1	356.109	88	IRAK1	219.142	79	IRAK1	73.5273	211	IRAK1	242.941	62	IRAK1	-112.863	111	IRAK1	244.202	26	IRAK1	254.229	107	IRAK1	784.51	75	IRAK1	-252.132	183	IRAK1	23.7372	112	IRAK1	-312.274	206	IRAK1	-303.451	213	IRAK1	-122.987	214	IRAK1	-370.056	227	IRAK1	178.288	33	IRAK1
Algo #1	IRAK4	291.226	175	IRAK4	238.41	187	IRAK4	85.9459	227	IRAK4	153.803	93	IRAK4	149.554	173	IRAK4	-120.51	128	IRAK4	85.6863	148	IRAK4	232	131	IRAK4	656.062	118	IRAK4	-213.158	133	IRAK4	-7.22201	161	IRAK4	-165.348	80	IRAK4	-203.587	93	IRAK4	-66.3255	112	IRAK4	-185.129	115	IRAK4	93.3332	152	IRAK4
Algo #1	IRR/INSRR	327.721	147	IRR/INSRR	318.327	120	IRR/INSRR	220.706	76	IRR/INSRR	24.4064	266	IRR/INSRR	178.735	147	IRR/INSRR	-166.968	194	IRR/INSRR	114.628	109	IRR/INSRR	187.953	179	IRR/INSRR	527.836	168	IRR/INSRR	-213.401	135	IRR/INSRR	62.7545	57	IRR/INSRR	-254.069	166	IRR/INSRR	-230.335	130	IRR/INSRR	-59.6603	98	IRR/INSRR	-300.914	186	IRR/INSRR	84.3307	169	IRR/INSRR
Algo #1	ITK	315.841	159	ITK	253.885	173	ITK	163.528	144	ITK	34.9339	258	ITK	148.772	178	ITK	-119.086	126	ITK	215.363	35	ITK	256.26	106	ITK	614.904	132	ITK	-168.861	89	ITK	56.6064	64	ITK	-338.595	221	ITK	-212.357	107	ITK	-49.0963	69	ITK	-298.788	181	ITK	100.261	143	ITK
Algo #1	0	0	0	0	0	0	0	0	0	JAK1	108.802	159	0	0	0	JAK1	-85.5901	62	0	0	0	JAK1	266.94	96	JAK1	820.333	64	JAK1	-372.323	266	0	0	0	JAK1	-261.601	172	JAK1	-338.588	242	0	0	0	JAK1	-646.717	279	JAK1	249.483	5	JAK1
Algo #1	0	0	0	0	0	0	0	0	0	JAK2	177.281	68	0	0	0	JAK2	-84.0875	60	0	0	0	JAK2	275.228	88	JAK2	785.247	73	JAK2	-351.049	259	0	0	0	JAK2	-268.204	175	JAK2	-333.745	238	0	0	0	JAK2	-599.712	274	JAK2	175.063	37	JAK2
Algo #1	0	0	0	0	0	0	0	0	0	JAK3	160.996	83	0	0	0	JAK3	-135.832	152	0	0	0	JAK3	282.43	81	JAK3	819.282	65	JAK3	-367.961	263	0	0	0	JAK3	-324.848	212	JAK3	-316.916	229	0	0	0	JAK3	-578.685	271	JAK3	172.308	39	JAK3
Algo #1	JNK1	223.845	224	JNK1	205.078	214	JNK1	191.369	117	JNK1	110.649	155	JNK1	194.108	132	JNK1	-80.9847	55	JNK1	53.2331	187	JNK1	99.8383	258	JNK1	224.711	270	JNK1	-59.351	7	JNK1	-30.8271	195	JNK1	-146.633	63	JNK1	-165.14	57	JNK1	-103.142	182	JNK1	-174.944	104	JNK1	-10.5151	268	JNK1
Algo #1	JNK2	316.334	158	JNK2	349.873	91	JNK2	312.297	22	JNK2	136.018	115	JNK2	198.983	124	JNK2	-140.143	157	JNK2	188.739	50	JNK2	167.923	196	JNK2	496.203	178	JNK2	-280.218	212	JNK2	-10.6131	168	JNK2	-221.359	138	JNK2	-266.149	179	JNK2	-97.0061	171	JNK2	-340.526	210	JNK2	62.4727	208	JNK2
Algo #1	JNK3	121.469	273	JNK3	108.109	271	JNK3	86.0136	225	JNK3	27.3158	265	JNK3	78.3528	255	JNK3	-97.3441	81	JNK3	18.6301	227	JNK3	82.4362	272	JNK3	297.715	253	JNK3	-43.2528	1	JNK3	-49.6019	218	JNK3	-81.381	20	JNK3	-137.044	30	JNK3	-100.768	179	JNK3	-62.1947	39	JNK3	5.08973	262	JNK3
Algo #1	KDR/VEGFR2	388.391	94	KDR/VEGFR2	335.412	105	KDR/VEGFR2	129.418	182	KDR/VEGFR2	149.534	97	KDR/VEGFR2	147.608	180	KDR/VEGFR2	-157.719	186	KDR/VEGFR2	49.6164	194	KDR/VEGFR2	322.561	59	KDR/VEGFR2	1213.97	17	KDR/VEGFR2	-182.45	105	KDR/VEGFR2	-84.6091	249	KDR/VEGFR2	-256.477	167	KDR/VEGFR2	-288.136	202	KDR/VEGFR2	-188.242	262	KDR/VEGFR2	-139.468	79	KDR/VEGFR2	53.5022	221	KDR/VEGFR2
Algo #1	KHS MAP4K5	607.546	14	KHS MAP4K5	476.062	30	KHS MAP4K5	263.086	42	KHS MAP4K5	218.59	34	KHS MAP4K5	242.108	64	KHS MAP4K5	-290.899	263	KHS MAP4K5	149.426	86	KHS MAP4K5	500.732	8	KHS MAP4K5	1383.81	12	KHS MAP4K5	-371.195	265	KHS MAP4K5	-75.6937	246	KHS MAP4K5	-466.594	265	KHS MAP4K5	-406.808	267	KHS MAP4K5	-205.703	269	KHS MAP4K5	-335.408	208	KHS MAP4K5	154.43	58	KHS MAP4K5
Algo #1	LCK	450.86	44	LCK	377.652	72	LCK	167.111	142	LCK	402.964	5	LCK	253.747	49	LCK	-285.25	258	LCK	94.3396	142	LCK	510.486	7	LCK	1255.93	14	LCK	-228.276	153	LCK	-174.127	275	LCK	-298.346	200	LCK	-300.657	211	LCK	-145.564	242	LCK	64.7028	13	LCK	49.9875	225	LCK
Algo #1	LIMK1	353.611	130	LIMK1	331.979	108	LIMK1	205.236	94	LIMK1	190.603	51	LIMK1	192.848	135	LIMK1	-163.717	191	LIMK1	165.345	66	LIMK1	304.211	67	LIMK1	710.48	96	LIMK1	-226.665	152	LIMK1	-3.83607	152	LIMK1	-240.247	152	LIMK1	-251.143	161	LIMK1	-54.5561	88	LIMK1	-203.825	128	LIMK1	58.4039	217	LIMK1
Algo #1	LKB1	372.601	111	LKB1	381.914	68	LKB1	175.396	129	LKB1	93.4261	184	LKB1	217.057	97	LKB1	-116.872	120	LKB1	131.592	100	LKB1	239.368	123	LKB1	533.909	164	LKB1	-222.73	148	LKB1	57.9461	61	LKB1	-315.445	207	LKB1	-281.451	193	LKB1	-22.8371	28	LKB1	-355.732	221	LKB1	85.2358	167	LKB1
Algo #1	LOK/STK10	520.236	27	LOK/STK10	455.892	36	LOK/STK10	237.867	60	LOK/STK10	195.667	44	LOK/STK10	227.621	86	LOK/STK10	-202.711	219	LOK/STK10	61.2063	179	LOK/STK10	407.522	32	LOK/STK10	1127.75	24	LOK/STK10	-277.237	211	LOK/STK10	-84.2363	248	LOK/STK10	-344.023	227	LOK/STK10	-361.424	253	LOK/STK10	-205.007	268	LOK/STK10	-301.611	188	LOK/STK10	161.334	51	LOK/STK10
Algo #1	LRRK2	505.098	33	LRRK2	417.094	50	LRRK2	246.848	51	LRRK2	184.159	59	LRRK2	264.419	33	LRRK2	-183.074	208	LRRK2	251.233	23	LRRK2	250.694	110	LRRK2	1063.68	26	LRRK2	-286.863	220	LRRK2	26.2267	105	LRRK2	-213.644	133	LRRK2	-304.444	214	LRRK2	-169.714	251	LRRK2	-437.191	252	LRRK2	155.258	56	LRRK2
Algo #1	LYN	488.123	36	LYN	362.009	83	LYN	111.881	204	LYN	400.192	6	LYN	245.37	59	LYN	-348.2	276	LYN	95.1695	138	LYN	603.12	2	LYN	1426.34	10	LYN	-289.475	224	LYN	-156.667	270	LYN	-413.829	250	LYN	-363.792	256	LYN	-120.049	212	LYN	8.22017	23	LYN	121.248	104	LYN
Algo #1	LYN B	408.965	80	LYN B	311.784	128	LYN B	46.858	265	0	0	0	LYN B	218.608	94	LYN B	-329.75	275	LYN B	68.9171	171	LYN B	578.222	4	0	0	0	LYN B	-246.062	176	LYN B	-156.221	269	LYN B	-364.853	235	LYN B	-261.419	170	LYN B	-77.9084	137	0	0	0	LYN B	94.6434	150	0
Algo #1	MAPKAPK3	122.717	272	MAPKAPK3	119.595	264	MAPKAPK3	41.1073	271	MAPKAPK3	13.4636	271	MAPKAPK3	40.5926	273	MAPKAPK3	-54.9533	13	MAPKAPK3	11.4203	233	MAPKAPK3	81.3372	274	MAPKAPK3	175.169	276	MAPKAPK3	-89.0799	17	MAPKAPK3	20.2693	117	MAPKAPK3	-69.9919	14	MAPKAPK3	-102.4	6	MAPKAPK3	-23.0451	29	MAPKAPK3	-143.077	84	MAPKAPK3	27.9449	249	MAPKAPK3
Algo #1	MAPKAPK5/PRAK	155.391	263	MAPKAPK5/PRAK	125.666	261	MAPKAPK5/PRAK	54.7198	260	MAPKAPK5/PRAK	96.7856	176	MAPKAPK5/PRAK	74.7316	260	MAPKAPK5/PRAK	-88.3895	63	MAPKAPK5/PRAK	0.267234	243	MAPKAPK5/PRAK	106.465	253	MAPKAPK5/PRAK	230.986	268	MAPKAPK5/PRAK	-105.381	31	MAPKAPK5/PRAK	-7.04089	160	MAPKAPK5/PRAK	-86.8989	24	MAPKAPK5/PRAK	-140.647	33	MAPKAPK5/PRAK	-59.199	97	MAPKAPK5/PRAK	-128.863	71	MAPKAPK5/PRAK	35.8337	239	MAPKAPK5/PRAK
Algo #1	MARK1	361.877	119	MARK1	336.666	103	MARK1	188.651	121	MARK1	147.573	101	MARK1	206.222	113	MARK1	-109.925	102	MARK1	195.29	48	MARK1	227.192	141	MARK1	696.888	102	MARK1	-268.809	204	MARK1	86.4003	30	MARK1	-249.672	160	MARK1	-230.578	133	MARK1	-37.8788	53	MARK1	-297.133	179	MARK1	143.847	71	MARK1
Algo #1	MARK2/PAR-1Ba	369.767	115	MARK2/PAR-1Ba	348.793	92	MARK2/PAR-1Ba	221.525	75	MARK2/PAR-1Ba	133.919	117	MARK2/PAR-1Ba	251.096	53	MARK2/PAR-1Ba	-104.813	94	MARK2/PAR-1Ba	202.562	45	MARK2/PAR-1Ba	236.469	126	MARK2/PAR-1Ba	631.26	125	MARK2/PAR-1Ba	-241.781	171	MARK2/PAR-1Ba	64.6314	54	MARK2/PAR-1Ba	-269.976	177	MARK2/PAR-1Ba	-251.15	162	MARK2/PAR-1Ba	-56.5761	93	MARK2/PAR-1Ba	-353.034	218	MARK2/PAR-1Ba	129.042	89	MARK2/PAR-1Ba
Algo #1	MARK3	405.691	84	MARK3	379.834	70	MARK3	276.022	34	MARK3	181.739	62	MARK3	230.769	81	MARK3	-85.3837	61	MARK3	214.198	37	MARK3	237.724	125	MARK3	678.559	107	MARK3	-305.388	238	MARK3	95.3337	28	MARK3	-244.713	156	MARK3	-242.068	150	MARK3	-44.2463	61	MARK3	-327.161	204	MARK3	129.422	88	MARK3
Algo #1	MARK4	483.476	37	MARK4	469.151	32	MARK4	307.67	23	MARK4	178.097	67	MARK4	302.271	19	MARK4	-126.792	137	MARK4	254.029	22	MARK4	286.195	77	MARK4	785.134	74	MARK4	-337.774	252	MARK4	75.4089	43	MARK4	-335.983	219	MARK4	-295.904	208	MARK4	-49.1703	70	MARK4	-424.882	246	MARK4	151.481	61	MARK4
Algo #1	MEK1	189.429	248	MEK1	190.3	227	MEK1	59.5298	258	MEK1	57.5592	233	MEK1	93.7256	239	MEK1	-114.544	115	MEK1	11.0917	235	MEK1	105.343	254	MEK1	307.625	246	MEK1	-108.975	38	MEK1	-89.5248	252	0	0	0	MEK1	-206.745	98	MEK1	-142.735	239	MEK1	-157.915	96	MEK1	41.3842	233	MEK1
Algo #1	MEK2	223.912	223	MEK2	192.829	222	MEK2	115.809	202	MEK2	91.7186	186	MEK2	144.78	183	MEK2	-151.319	179	MEK2	40.194	205	MEK2	97.6841	263	MEK2	361.452	228	MEK2	-116.374	44	MEK2	-50.7832	219	0	0	0	MEK2	-235.502	136	MEK2	-138.819	235	MEK2	-123.775	67	MEK2	81.4488	177	MEK2
Algo #1	0	0	0	0	0	0	0	0	0	MEKK2	181.785	61	0	0	0	MEKK2	-58.1957	16	MEKK2	195.595	47	MEKK2	229.07	139	MEKK2	463.11	188	MEKK2	-229.516	155	0	0	0	MEKK2	-228.412	143	MEKK2	-264.746	176	MEKK2	-76.493	135	MEKK2	-360.877	223	MEKK2	123.896	96	MEKK2
Algo #1	0	0	0	0	0	0	0	0	0	MEKK3	192.3	48	0	0	0	MEKK3	-100.76	88	MEKK3	216.02	34	MEKK3	271.11	93	MEKK3	619.367	130	MEKK3	-254.217	187	0	0	0	MEKK3	-230.375	144	MEKK3	-259.526	168	MEKK3	-87.7003	159	MEKK3	-352.601	217	MEKK3	201.918	17	MEKK3
Algo #1	MELK	438.646	55	MELK	382.248	67	MELK	208.596	93	MELK	53.2964	236	MELK	261.96	36	MELK	-169.736	196	MELK	162.077	74	MELK	202.958	161	MELK	847.947	61	MELK	-267.948	203	MELK	87.2003	29	MELK	-282.448	188	MELK	-255.969	165	MELK	-65.487	109	MELK	-314.972	195	MELK	146.193	68	MELK
Algo #1	MINK/MINK1	419.624	67	MINK/MINK1	338.1	102	MINK/MINK1	211.542	86	MINK/MINK1	121.193	135	MINK/MINK1	208.131	111	MINK/MINK1	-208.17	230	MINK/MINK1	164.001	71	MINK/MINK1	320.461	61	MINK/MINK1	946	38	MINK/MINK1	-273.723	208	MINK/MINK1	55.9682	65	MINK/MINK1	-338.558	220	MINK/MINK1	-325.137	233	MINK/MINK1	-23.8802	31	MINK/MINK1	-279.754	169	MINK/MINK1	166.054	47	MINK/MINK1
Algo #1	MKK6	216.416	231	MKK6	180.975	235	MKK6	129.113	183	MKK6	71.2717	217	MKK6	120.309	217	MKK6	-33.1934	5	MKK6	67.7296	172	MKK6	91.5313	265	MKK6	276.427	256	MKK6	-106.624	35	MKK6	51.5918	70	MKK6	-166.308	84	MKK6	-146.351	36	MKK6	-38.5514	55	MKK6	-176.628	105	MKK6	111.6	125	MKK6
Algo #1	MLCK/MYLK	401.133	86	MLCK/MYLK	387.481	65	MLCK/MYLK	261.815	44	MLCK/MYLK	34.7135	259	MLCK/MYLK	272.817	28	MLCK/MYLK	-144.928	163	MLCK/MYLK	121.124	105	MLCK/MYLK	202.089	163	MLCK/MYLK	736.77	88	MLCK/MYLK	-225.155	150	MLCK/MYLK	121.668	13	MLCK/MYLK	-296.024	197	MLCK/MYLK	-249.317	158	MLCK/MYLK	-54.2533	87	MLCK/MYLK	-314.341	193	MLCK/MYLK	171.134	40	MLCK/MYLK
Algo #1	MLCK2/MYLK2	529.284	26	MLCK2/MYLK2	432.152	41	MLCK2/MYLK2	202.751	99	MLCK2/MYLK2	121.146	137	MLCK2/MYLK2	262.594	35	MLCK2/MYLK2	-235.635	243	MLCK2/MYLK2	314.397	13	MLCK2/MYLK2	343.972	53	MLCK2/MYLK2	1420.22	11	MLCK2/MYLK2	-330.679	250	MLCK2/MYLK2	96.329	25	MLCK2/MYLK2	-495.514	268	MLCK2/MYLK2	-337.081	241	MLCK2/MYLK2	-3.86935	13	MLCK2/MYLK2	-285.722	171	MLCK2/MYLK2	115.779	112	MLCK2/MYLK2
Algo #1	MLK1/MAP3K9	607.457	15	MLK1/MAP3K9	609.471	9	MLK1/MAP3K9	327.842	18	MLK1/MAP3K9	139.231	109	MLK1/MAP3K9	356.993	6	MLK1/MAP3K9	-273.338	255	MLK1/MAP3K9	325.399	10	MLK1/MAP3K9	452.422	18	MLK1/MAP3K9	1132.1	23	MLK1/MAP3K9	-382.054	269	MLK1/MAP3K9	125.632	9	MLK1/MAP3K9	-569.946	276	MLK1/MAP3K9	-413.981	269	MLK1/MAP3K9	-74.7781	128	MLK1/MAP3K9	-587.554	273	MLK1/MAP3K9	246.527	6	MLK1/MAP3K9
Algo #1	MLK2/MAP3K10	278.586	192	MLK2/MAP3K10	306.079	131	MLK2/MAP3K10	269.55	37	MLK2/MAP3K10	186.638	56	MLK2/MAP3K10	212.689	102	MLK2/MAP3K10	-78.3765	48	MLK2/MAP3K10	111.73	113	MLK2/MAP3K10	233.759	129	MLK2/MAP3K10	367.853	227	MLK2/MAP3K10	-220.373	145	MLK2/MAP3K10	11.0175	130	MLK2/MAP3K10	-203.516	120	MLK2/MAP3K10	-209.744	105	MLK2/MAP3K10	-51.398	76	MLK2/MAP3K10	-250.709	153	MLK2/MAP3K10	73.9558	187	MLK2/MAP3K10
Algo #1	MLK3/MAP3K11	613.93	12	MLK3/MAP3K11	556.369	16	MLK3/MAP3K11	367.46	7	MLK3/MAP3K11	195.657	45	MLK3/MAP3K11	343.05	9	MLK3/MAP3K11	-321.745	274	MLK3/MAP3K11	327.952	8	MLK3/MAP3K11	469.651	15	MLK3/MAP3K11	1306.8	13	MLK3/MAP3K11	-429.438	275	MLK3/MAP3K11	81.5816	34	MLK3/MAP3K11	-607.72	279	MLK3/MAP3K11	-451.943	275	MLK3/MAP3K11	-107.171	190	MLK3/MAP3K11	-619.536	278	MLK3/MAP3K11	281.882	1	MLK3/MAP3K11
Algo #1	MNK1	376.272	110	MNK1	253.212	174	MNK1	100.862	216	MNK1	113.813	149	MNK1	120.75	216	MNK1	-207.312	228	MNK1	-2.46142	246	MNK1	181.538	185	MNK1	649.332	120	MNK1	-215.095	138	MNK1	10.8103	131	MNK1	-173.809	89	MNK1	-238.343	138	MNK1	-117.704	207	MNK1	-101.925	52	MNK1	191.728	20	MNK1
Algo #1	MNK2	332.13	143	MNK2	219.522	206	MNK2	120.943	191	MNK2	71.5851	215	MNK2	82.1547	252	MNK2	-170.515	198	MNK2	108.237	120	MNK2	202.802	162	MNK2	719.535	93	MNK2	-186.465	112	MNK2	26.0861	107	MNK2	-265.141	174	MNK2	-239.518	142	MNK2	-106.569	187	MNK2	-254.365	156	MNK2	143.507	72	MNK2
Algo #1	MRCKa/CDC42BPA	105.565	277	MRCKa/CDC42BPA	78.313	277	MRCKa/CDC42BPA	8.59084	277	MRCKa/CDC42BPA	46.34	248	MRCKa/CDC42BPA	60.8069	268	MRCKa/CDC42BPA	-83.4693	58	MRCKa/CDC42BPA	-9.46255	249	MRCKa/CDC42BPA	100.588	257	MRCKa/CDC42BPA	396.672	215	MRCKa/CDC42BPA	-67.5694	10	MRCKa/CDC42BPA	-21.2922	183	MRCKa/CDC42BPA	-68.0791	13	MRCKa/CDC42BPA	-121.149	17	MRCKa/CDC42BPA	-61.826	101	MRCKa/CDC42BPA	-61.3258	38	MRCKa/CDC42BPA	36.206	238	MRCKa/CDC42BPA
Algo #1	MRCKb/CDC42BPB	124.526	271	MRCKb/CDC42BPB	120.962	263	MRCKb/CDC42BPB	72.4014	245	MRCKb/CDC42BPB	49.3487	244	MRCKb/CDC42BPB	45.6891	272	MRCKb/CDC42BPB	-51.8208	12	MRCKb/CDC42BPB	27.8698	221	MRCKb/CDC42BPB	101.882	256	MRCKb/CDC42BPB	327.919	240	MRCKb/CDC42BPB	-144.249	67	MRCKb/CDC42BPB	-20.901	182	MRCKb/CDC42BPB	-102.544	37	MRCKb/CDC42BPB	-156.799	46	MRCKb/CDC42BPB	-53.2654	82	MRCKb/CDC42BPB	-91.1068	47	MRCKb/CDC42BPB	16.9087	253	MRCKb/CDC42BPB
Algo #1	MSK1/RPS6KA5	378.866	109	MSK1/RPS6KA5	381.575	69	MSK1/RPS6KA5	213.072	81	MSK1/RPS6KA5	71.1936	218	MSK1/RPS6KA5	192.593	136	MSK1/RPS6KA5	-97.899	83	MSK1/RPS6KA5	70.0916	169	MSK1/RPS6KA5	243.885	115	MSK1/RPS6KA5	579.83	142	MSK1/RPS6KA5	-251.824	180	MSK1/RPS6KA5	35.3499	92	MSK1/RPS6KA5	-324.991	213	MSK1/RPS6KA5	-236.234	137	MSK1/RPS6KA5	-67.1527	115	MSK1/RPS6KA5	-316.861	199	MSK1/RPS6KA5	155.602	55	MSK1/RPS6KA5
Algo #1	MSK2/RPS6KA4	441.152	53	MSK2/RPS6KA4	420.077	46	MSK2/RPS6KA4	242.713	53	MSK2/RPS6KA4	124.216	128	MSK2/RPS6KA4	251.594	52	MSK2/RPS6KA4	-119.477	127	MSK2/RPS6KA4	94.5074	141	MSK2/RPS6KA4	230.171	138	MSK2/RPS6KA4	517.509	170	MSK2/RPS6KA4	-252.935	185	MSK2/RPS6KA4	54.0532	68	MSK2/RPS6KA4	-318.869	209	MSK2/RPS6KA4	-265.577	177	MSK2/RPS6KA4	-80.5664	145	MSK2/RPS6KA4	-382.904	235	MSK2/RPS6KA4	149.425	66	MSK2/RPS6KA4
Algo #1	MSSK1/STK23	230.788	220	MSSK1/STK23	196.692	218	MSSK1/STK23	140.956	166	MSSK1/STK23	85.5496	198	MSSK1/STK23	104.458	230	MSSK1/STK23	-99.5349	86	MSSK1/STK23	75.4249	165	MSSK1/STK23	88.1847	271	MSSK1/STK23	322.214	242	MSSK1/STK23	-158.798	78	MSSK1/STK23	29.5582	101	MSSK1/STK23	-158.553	73	MSSK1/STK23	-147.23	38	MSSK1/STK23	-75.5198	132	MSSK1/STK23	-238.797	147	MSSK1/STK23	95.2843	148	MSSK1/STK23
Algo #1	MST1/STK4	566.452	18	MST1/STK4	554.97	17	MST1/STK4	315.806	20	MST1/STK4	124.735	126	MST1/STK4	343.363	8	MST1/STK4	-208.416	231	MST1/STK4	325.65	9	MST1/STK4	344.633	52	MST1/STK4	1023.92	32	MST1/STK4	-415.031	272	MST1/STK4	120.598	15	MST1/STK4	-455.182	261	MST1/STK4	-374.312	262	MST1/STK4	-76.2433	134	MST1/STK4	-556.648	268	MST1/STK4	219.912	12	MST1/STK4
Algo #1	MST2/STK3	518.227	28	MST2/STK3	477.355	29	MST2/STK3	277.073	33	MST2/STK3	62.2096	229	MST2/STK3	288.988	23	MST2/STK3	-185.318	211	MST2/STK3	277.014	16	MST2/STK3	278.31	84	MST2/STK3	926.864	42	MST2/STK3	-352.431	260	MST2/STK3	112.434	18	MST2/STK3	-393.275	243	MST2/STK3	-332	236	MST2/STK3	-58.861	95	MST2/STK3	-459.695	254	MST2/STK3	173.791	38	MST2/STK3
Algo #1	MST3/STK24	355.164	128	MST3/STK24	362.139	82	MST3/STK24	200.795	103	MST3/STK24	123.976	129	MST3/STK24	193.694	134	MST3/STK24	-99.5994	87	MST3/STK24	91.1471	144	MST3/STK24	231.169	134	MST3/STK24	515.191	171	MST3/STK24	-286.395	219	MST3/STK24	22.0322	115	MST3/STK24	-271.486	179	MST3/STK24	-275.509	187	MST3/STK24	-78.9465	141	MST3/STK24	-332.705	207	MST3/STK24	103.808	137	MST3/STK24
Algo #1	MST4	361.672	121	MST4	387.589	64	MST4	267.835	38	MST4	181.738	63	MST4	231.758	79	MST4	-108.199	100	MST4	72.4959	168	MST4	200.687	166	MST4	466.12	186	MST4	-283.142	214	MST4	-15.3009	176	MST4	-280.901	187	MST4	-267.176	180	MST4	-115.22	203	MST4	-301.383	187	MST4	64.3935	204	MST4
Algo #1	MUSK	357.609	124	MUSK	252.086	176	MUSK	172.343	134	MUSK	81.9002	203	MUSK	129.475	204	MUSK	-114.82	117	MUSK	96.638	134	MUSK	182.758	183	MUSK	605.25	134	MUSK	-262.886	198	MUSK	-0.38582	147	MUSK	-258.731	170	MUSK	-266.128	178	MUSK	-118.353	209	MUSK	-312.018	192	MUSK	119.758	106	MUSK
Algo #1	MYO3b	288.62	179	MYO3b	225.151	197	MYO3b	96.7549	218	MYO3b	239.906	28	MYO3b	147.731	179	MYO3b	-158.522	187	MYO3b	-3.37298	247	MYO3b	161.119	202	MYO3b	688.567	104	MYO3b	-205.22	127	MYO3b	-47.2103	215	MYO3b	-79.862	18	MYO3b	-182.252	76	MYO3b	-99.2101	176	MYO3b	-99.7834	51	MYO3b	61.7108	209	MYO3b
Algo #1	NEK1	277.8	193	NEK1	221.019	203	NEK1	146.922	161	NEK1	145.097	103	NEK1	170.102	155	NEK1	-128.47	140	NEK1	94.7812	139	NEK1	150.024	213	NEK1	409.544	210	NEK1	-182.688	106	NEK1	9.75398	134	NEK1	-106.12	38	NEK1	-164.463	55	NEK1	-65.0181	108	NEK1	-171.746	101	NEK1	56.2971	218	NEK1
Algo #1	NEK11	200.764	240	NEK11	198.736	217	NEK11	117.481	198	NEK11	166.87	81	NEK11	113.093	221	NEK11	-143.583	161	NEK11	-16.1265	254	NEK11	230.408	136	NEK11	285.675	255	NEK11	-89.4148	18	NEK11	-97.5074	255	NEK11	-133.038	53	NEK11	-112.746	11	NEK11	-83.2246	150	NEK11	-142.537	82	NEK11	11.5829	257	NEK11
Algo #1	NEK2	158.179	262	NEK2	146.054	253	NEK2	103.077	215	NEK2	144.518	105	NEK2	117.305	220	NEK2	-67.1453	31	NEK2	64.5732	176	NEK2	114.558	249	NEK2	267.308	259	NEK2	-151.054	71	NEK2	-36.6777	202	NEK2	-134.996	54	NEK2	-146.06	35	NEK2	-51.863	78	NEK2	-136.454	78	NEK2	24.4777	250	NEK2
Algo #1	NEK3	140.133	266	NEK3	93.5599	275	NEK3	24.6859	273	NEK3	59.9537	231	NEK3	91.5036	244	NEK3	-90.6447	66	NEK3	50.776	192	NEK3	89.7271	268	NEK3	311.516	245	NEK3	-98.58	22	NEK3	4.18452	140	NEK3	-86.3213	23	NEK3	-136.323	29	NEK3	-29.9365	42	NEK3	-97.4097	49	NEK3	70.4221	192	NEK3
Algo #1	NEK4	192.351	247	NEK4	153.619	246	NEK4	123.486	188	NEK4	118.74	141	NEK4	129.432	205	NEK4	-73.2483	38	NEK4	75.706	164	NEK4	115.778	247	NEK4	347.298	235	NEK4	-120.279	47	NEK4	23.2873	114	NEK4	-166.177	83	NEK4	-142.015	34	NEK4	-45.5073	62	NEK4	-183.131	111	NEK4	82.5386	172	NEK4
Algo #1	NEK9	239.065	213	NEK9	239.337	185	NEK9	163.056	145	NEK9	107.408	161	NEK9	137.194	196	NEK9	-83.2167	57	NEK9	95.645	136	NEK9	122.257	235	NEK9	357.077	229	NEK9	-245.125	174	NEK9	36.7441	89	NEK9	-125.253	44	NEK9	-159.136	51	NEK9	-23.3948	30	NEK9	-225.424	136	NEK9	63.9484	206	NEK9
Algo #1	NIK/MAP3K14	236.339	215	NIK/MAP3K14	164.786	242	NIK/MAP3K14	109.576	205	NIK/MAP3K14	0.746528	276	NIK/MAP3K14	123.913	213	NIK/MAP3K14	-83.4901	59	NIK/MAP3K14	86.7037	146	NIK/MAP3K14	124.119	232	NIK/MAP3K14	411.111	208	NIK/MAP3K14	-85.0189	16	NIK/MAP3K14	34.7743	93	NIK/MAP3K14	-192.752	109	NIK/MAP3K14	-173.887	69	NIK/MAP3K14	-30.9187	44	NIK/MAP3K14	-133.804	75	NIK/MAP3K14	86.3726	165	NIK/MAP3K14
Algo #1	NLK	369.913	114	NLK	306.014	132	NLK	238.804	57	NLK	122.481	133	NLK	125.362	212	NLK	-206.282	223	NLK	83.7214	153	NLK	257.994	104	NLK	535.283	162	NLK	-236.246	163	NLK	-30.2136	193	NLK	-237.266	149	NLK	-243.735	152	NLK	-85.744	155	NLK	-135.141	76	NLK	159.056	53	NLK
Algo #1	OSR1/OXSR1	124.732	270	OSR1/OXSR1	115.45	268	OSR1/OXSR1	57.7902	259	OSR1/OXSR1	83.8092	202	OSR1/OXSR1	81.0924	254	OSR1/OXSR1	-51.2808	10	OSR1/OXSR1	12.445	231	OSR1/OXSR1	66.3046	277	OSR1/OXSR1	134.612	279	OSR1/OXSR1	-94.0874	21	OSR1/OXSR1	-35.132	198	OSR1/OXSR1	-47.2198	7	OSR1/OXSR1	-103.826	7	OSR1/OXSR1	-49.4076	71	OSR1/OXSR1	-125.37	69	OSR1/OXSR1	14.4551	254	OSR1/OXSR1
Algo #1	P38a/MAPK14	294.211	172	P38a/MAPK14	330.948	110	P38a/MAPK14	205.005	95	P38a/MAPK14	273.593	15	P38a/MAPK14	58.7165	271	P38a/MAPK14	-253.155	249	P38a/MAPK14	-59.0809	275	P38a/MAPK14	363.815	42	P38a/MAPK14	426.289	203	P38a/MAPK14	-200.999	123	P38a/MAPK14	-173.185	274	P38a/MAPK14	-176.095	93	P38a/MAPK14	-198.63	88	P38a/MAPK14	-248.602	274	P38a/MAPK14	-4.36786	27	P38a/MAPK14	7.64656	260	P38a/MAPK14
Algo #1	P38b/MAPK11	180.381	251	P38b/MAPK11	229.425	194	P38b/MAPK11	82.2057	230	P38b/MAPK11	172.751	72	P38b/MAPK11	-15.9208	279	P38b/MAPK11	-183.235	209	P38b/MAPK11	-44.4927	272	P38b/MAPK11	250.397	111	P38b/MAPK11	471.198	184	P38b/MAPK11	-131.882	56	P38b/MAPK11	-102.8	258	P38b/MAPK11	-113.4	40	P38b/MAPK11	-147.203	37	P38b/MAPK11	-204.216	267	P38b/MAPK11	-0.06168	26	P38b/MAPK11	12.5396	256	P38b/MAPK11
Algo #1	P38g	107.337	275	P38g	115.089	269	P38g	51.7036	261	P38g	6.69604	273	P38g	20.1333	277	P38g	-68.9894	32	P38g	-19.7913	257	P38g	98.3799	260	P38g	369.506	225	P38g	-47.388	2	P38g	-27.3311	189	P38g	-93.1168	27	P38g	-120.992	16	P38g	-78.5439	139	P38g	-99.4716	50	P38g	3.85606	263	P38g
Algo #1	p70S6K/RPS6KB1	388.026	95	p70S6K/RPS6KB1	395.917	59	p70S6K/RPS6KB1	201.775	101	p70S6K/RPS6KB1	90.169	191	p70S6K/RPS6KB1	178.864	146	p70S6K/RPS6KB1	-113.274	112	p70S6K/RPS6KB1	80.0447	160	p70S6K/RPS6KB1	289.846	74	p70S6K/RPS6KB1	678.55	108	p70S6K/RPS6KB1	-260.182	194	p70S6K/RPS6KB1	46.213	80	p70S6K/RPS6KB1	-365.697	236	p70S6K/RPS6KB1	-264.444	175	p70S6K/RPS6KB1	-131.776	227	p70S6K/RPS6KB1	-346.846	212	p70S6K/RPS6KB1	202.001	16	p70S6K/RPS6KB1
Algo #1	p70S6Kb/RPS6KB2	282.005	189	p70S6Kb/RPS6KB2	312.914	126	p70S6Kb/RPS6KB2	176.507	128	p70S6Kb/RPS6KB2	117.37	144	p70S6Kb/RPS6KB2	135.368	199	p70S6Kb/RPS6KB2	-23.9522	2	p70S6Kb/RPS6KB2	34.0277	215	p70S6Kb/RPS6KB2	212.712	151	p70S6Kb/RPS6KB2	302.618	251	p70S6Kb/RPS6KB2	-99.2248	24	p70S6Kb/RPS6KB2	27.3904	103	p70S6Kb/RPS6KB2	-307.651	203	p70S6Kb/RPS6KB2	-171.01	64	p70S6Kb/RPS6KB2	-115.508	204	p70S6Kb/RPS6KB2	-223.518	135	p70S6Kb/RPS6KB2	113.367	120	p70S6Kb/RPS6KB2
Algo #1	PAK1	171.345	256	PAK1	179.863	236	PAK1	132.711	175	PAK1	57.5483	234	PAK1	146.869	182	PAK1	-74.5387	41	PAK1	65.9987	175	PAK1	125.728	229	PAK1	258.403	262	PAK1	-140.793	65	PAK1	23.6283	113	PAK1	-122.313	42	PAK1	-158.646	49	PAK1	-27.7339	38	PAK1	-149.593	89	PAK1	61.6288	210	PAK1
Algo #1	PAK2	231.933	219	PAK2	162.251	243	PAK2	77.1774	239	PAK2	122.705	131	PAK2	74.8486	259	PAK2	-105.395	97	PAK2	56.9457	183	PAK2	192.274	174	PAK2	395.072	217	PAK2	-209.811	131	PAK2	3.18293	142	PAK2	-92.3305	26	PAK2	-207.724	101	PAK2	-53.7287	84	PAK2	-211.561	132	PAK2	81.9413	174	PAK2
Algo #1	PAK4	171.709	255	PAK4	128.701	259	PAK4	45.2103	266	PAK4	87.6612	195	PAK4	96.0293	238	PAK4	-91.0192	67	PAK4	48.9064	197	PAK4	136.76	221	PAK4	412.998	207	PAK4	-118.96	45	PAK4	24.0807	111	PAK4	-95.7403	30	PAK4	-168.301	62	PAK4	-86.8699	157	PAK4	-186.445	118	PAK4	70.0256	193	PAK4
Algo #1	PAK5	263.772	201	PAK5	237.515	190	PAK5	86.5774	223	PAK5	58.5325	232	PAK5	132.1	202	PAK5	-111.226	105	PAK5	31.3901	219	PAK5	160.07	203	PAK5	442.662	193	PAK5	-133.604	57	PAK5	30.6593	99	PAK5	-201.244	118	PAK5	-223.768	118	PAK5	-75.8115	133	PAK5	-233.285	143	PAK5	79.2462	182	PAK5
Algo #1	PAK6	202.575	238	PAK6	172.662	240	PAK6	80.5121	233	PAK6	21.2754	268	PAK6	92.0522	243	PAK6	-70.2238	33	PAK6	84.6002	151	PAK6	144.091	217	PAK6	427.591	199	PAK6	-58.5989	6	PAK6	81.2344	36	PAK6	-275.975	184	PAK6	-156.194	45	PAK6	-41.7528	58	PAK6	-178.419	107	PAK6	112.57	124	PAK6
Algo #1	PASK	199.547	241	PASK	153.032	248	PASK	107.126	213	PASK	96.0405	179	PASK	84.9483	248	PASK	-72.448	36	PASK	18.8806	226	PASK	120.229	240	PASK	343.54	237	PASK	-127.707	53	PASK	-1.24188	150	PASK	-154.12	68	PASK	-158.033	48	PASK	-77.4464	136	PASK	-202.687	126	PASK	81.4392	178	PASK
Algo #1	PBK/TOPK	243.989	208	PBK/TOPK	190.92	226	PBK/TOPK	157.743	150	PBK/TOPK	84.2096	201	PBK/TOPK	139.108	190	PBK/TOPK	-118.423	124	PBK/TOPK	80.9942	158	PBK/TOPK	81.8488	273	PBK/TOPK	442.995	192	PBK/TOPK	-114.552	41	PBK/TOPK	43.6599	83	PBK/TOPK	-165.496	81	PBK/TOPK	-201.091	90	PBK/TOPK	-66.7823	113	PBK/TOPK	-184.979	114	PBK/TOPK	92.9664	155	PBK/TOPK
Algo #1	PDGFRa	417.468	71	PDGFRa	359.164	86	PDGFRa	132.201	177	0	0	0	PDGFRa	226.182	90	PDGFRa	-222.178	237	PDGFRa	4.65683	241	PDGFRa	379.993	39	0	0	0	PDGFRa	-151.983	73	PDGFRa	-208.492	277	PDGFRa	-155.369	70	PDGFRa	-277.979	189	PDGFRa	-276.468	277	0	0	0	PDGFRa	9.81483	259	0
Algo #1	PDGFRb	537.276	25	PDGFRb	450.706	38	PDGFRb	203.601	97	PDGFRb	385.546	7	PDGFRb	233.016	76	PDGFRb	-259.735	253	PDGFRb	107.122	121	PDGFRb	450.735	19	0	0	0	PDGFRb	-237.635	165	PDGFRb	-157.754	271	PDGFRb	-271.571	180	PDGFRb	-362.065	254	PDGFRb	-243.162	272	PDGFRb	-37.1681	32	PDGFRb	-19.51	272	PDGFRb
Algo #1	PDK1/PDPK1	292.066	173	PDK1/PDPK1	277.218	155	PDK1/PDPK1	198.026	109	PDK1/PDPK1	103.643	167	PDK1/PDPK1	203.638	119	PDK1/PDPK1	-92.3049	70	PDK1/PDPK1	111.406	114	PDK1/PDPK1	134.113	222	PDK1/PDPK1	431.176	198	PDK1/PDPK1	-180.694	100	PDK1/PDPK1	80.3086	39	PDK1/PDPK1	-121.236	41	PDK1/PDPK1	-150.229	40	PDK1/PDPK1	-8.48306	17	PDK1/PDPK1	-201.386	125	PDK1/PDPK1	101.539	140	PDK1/PDPK1
Algo #1	PHKg1	390.247	93	PHKg1	354.008	90	PHKg1	190.101	119	PHKg1	106.563	162	PHKg1	216.711	99	PHKg1	-147.393	169	PHKg1	155.378	78	PHKg1	262.111	99	PHKg1	764.822	79	PHKg1	-250.212	177	PHKg1	34.5357	94	PHKg1	-278.721	186	PHKg1	-256.774	166	PHKg1	-63.3974	104	PHKg1	-302.047	189	PHKg1	147.356	67	PHKg1
Algo #1	PHKg2	321.175	154	PHKg2	237.832	189	PHKg2	131.222	179	PHKg2	14.826	270	PHKg2	200.226	121	PHKg2	-75.546	43	PHKg2	193.133	49	PHKg2	188.917	178	PHKg2	757.333	81	PHKg2	-174.536	94	PHKg2	85.7554	32	PHKg2	-183.096	100	PHKg2	-212.609	108	PHKg2	-28.5434	39	PHKg2	-294.208	178	PHKg2	192.103	19	PHKg2
Algo #1	PIM1	433.274	60	PIM1	418.021	48	PIM1	277.085	32	PIM1	105.062	166	PIM1	271.312	30	PIM1	-178.377	205	PIM1	80.1895	159	PIM1	260.148	102	PIM1	658.119	117	PIM1	-235.28	160	PIM1	15.9525	124	PIM1	-450.145	259	PIM1	-340.068	244	PIM1	-200.538	265	PIM1	-371.523	229	PIM1	183.66	29	PIM1
Algo #1	PIM2	217.008	230	PIM2	167.416	241	PIM2	209.423	91	PIM2	201.408	40	PIM2	99.9607	235	PIM2	-129.339	141	PIM2	-79.7432	278	PIM2	128.214	227	PIM2	372.193	224	PIM2	-161.237	82	PIM2	-28.2307	190	PIM2	-262.173	173	PIM2	-209.474	104	PIM2	-177.774	256	PIM2	-250.263	152	PIM2	115.559	116	PIM2
Algo #1	PIM3	442.701	52	PIM3	379.34	71	PIM3	257.113	48	PIM3	154.038	92	PIM3	318.005	14	PIM3	-193.63	216	PIM3	35.9473	212	PIM3	244.292	114	PIM3	763.716	80	PIM3	-215.806	139	PIM3	7.18412	137	PIM3	-437.684	257	PIM3	-343.617	247	PIM3	-232.864	271	PIM3	-472.125	257	PIM3	209.705	13	PIM3
Algo #1	PKA	236.279	216	PKA	196.638	219	PKA	108.789	208	PKA	70.9868	219	PKA	84.2498	251	PKA	-79.7902	51	PKA	-21.5625	259	PKA	211.621	154	PKA	312.087	244	PKA	-240.3	167	PKA	-15.4357	177	PKA	-144.011	60	PKA	-194.259	82	PKA	-92.3412	165	PKA	-113.764	57	PKA	104.305	134	PKA
Algo #1	PKCa	418.764	68	PKCa	452.057	37	PKCa	263.621	40	PKCa	99.0276	171	PKCa	301.226	20	PKCa	-111.149	104	PKCa	1.54043	242	PKCa	221.865	144	PKCa	551.159	157	PKCa	-133.765	58	PKCa	7.25869	136	PKCa	-330.246	215	PKCa	-293.753	206	PKCa	-198.484	264	PKCa	-351.149	216	PKCa	115.61	115	PKCa
Algo #1	PKCb1	325.496	151	PKCb1	410.673	53	PKCb1	266.099	39	PKCb1	186.09	57	PKCb1	168.266	158	PKCb1	-62.2281	24	PKCb1	-2.04234	245	PKCb1	284.099	79	PKCb1	464.946	187	PKCb1	-198.73	120	PKCb1	-26.1134	186	PKCb1	-353.72	232	PKCb1	-220.605	115	PKCb1	-176.85	255	PKCb1	-269.12	166	PKCb1	152.796	60	PKCb1
Algo #1	PKCb2	418.236	69	PKCb2	524.919	22	PKCb2	336.53	16	PKCb2	198.135	43	PKCb2	200.083	122	PKCb2	-61.1952	21	PKCb2	34.5217	214	PKCb2	327.198	58	PKCb2	556.239	154	PKCb2	-251.334	178	PKCb2	-9.12173	163	PKCb2	-400.579	245	PKCb2	-269.365	182	PKCb2	-162.313	247	PKCb2	-375.656	231	PKCb2	170.665	41	PKCb2
Algo #1	PKCd	423.086	66	PKCd	469.313	31	PKCd	291.7	26	PKCd	168.503	78	PKCd	228.931	84	PKCd	-102.675	89	PKCd	111.026	115	PKCd	239.713	121	PKCd	559.175	151	PKCd	-254.783	188	PKCd	-9.74227	167	PKCd	-341.621	224	PKCd	-314.852	228	PKCd	-187.631	261	PKCd	-386.666	236	PKCd	107.6	131	PKCd
Algo #1	PKCepsilon	384.648	99	PKCepsilon	462.341	34	PKCepsilon	260.086	46	PKCepsilon	112.197	152	PKCepsilon	210.776	103	PKCepsilon	-114.633	116	PKCepsilon	85.3261	150	PKCepsilon	280.977	83	PKCepsilon	572.066	147	PKCepsilon	-270.541	206	PKCepsilon	-4.50148	153	PKCepsilon	-354.406	233	PKCepsilon	-348.437	249	PKCepsilon	-160.562	244	PKCepsilon	-371.296	228	PKCepsilon	145.441	69	PKCepsilon
Algo #1	PKCeta	320.16	156	PKCeta	343.347	98	PKCeta	182.048	126	PKCeta	94.1097	182	PKCeta	149.337	175	PKCeta	-80.4811	54	PKCeta	53.6081	186	PKCeta	216.754	147	PKCeta	426.107	204	PKCeta	-201.155	124	PKCeta	-36.2312	200	PKCeta	-300.816	201	PKCeta	-230.528	132	PKCeta	-142.697	238	PKCeta	-300.174	184	PKCeta	121.627	102	PKCeta
Algo #1	PKCg	279.241	191	PKCg	297.721	139	PKCg	144.247	163	PKCg	110.911	154	PKCg	166.896	159	PKCg	-74.6417	42	PKCg	-27.2371	263	PKCg	180.969	186	PKCg	350.882	231	PKCg	-123.881	51	PKCg	-58.0161	231	PKCg	-204.45	122	PKCg	-174.995	71	PKCg	-111.103	196	PKCg	-151.993	90	PKCg	59.0516	216	PKCg
Algo #1	PKCiota	195.962	245	PKCiota	200.58	216	PKCiota	78.1534	236	PKCiota	85.0671	200	PKCiota	67.0411	266	PKCiota	-71.1632	35	PKCiota	-40.3952	271	PKCiota	153.652	209	PKCiota	306.287	249	PKCiota	-137.995	62	PKCiota	-45.3015	212	PKCiota	-197.099	112	PKCiota	-192.279	81	PKCiota	-112.045	199	PKCiota	-142.762	83	PKCiota	60.3011	214	PKCiota
Algo #1	PKCmu/PRKD1	457.291	42	PKCmu/PRKD1	377.619	73	PKCmu/PRKD1	263.174	41	PKCmu/PRKD1	52.8561	238	PKCmu/PRKD1	241.954	65	PKCmu/PRKD1	-145.8	165	PKCmu/PRKD1	202.775	44	PKCmu/PRKD1	193.596	171	PKCmu/PRKD1	793.528	72	PKCmu/PRKD1	-283.369	215	PKCmu/PRKD1	166.462	4	PKCmu/PRKD1	-296.633	199	PKCmu/PRKD1	-281.876	195	PKCmu/PRKD1	-30.6636	43	PKCmu/PRKD1	-395.663	238	PKCmu/PRKD1	184.24	28	PKCmu/PRKD1
Algo #1	PKCnu/PRKD3	380.921	106	PKCnu/PRKD3	335.554	104	PKCnu/PRKD3	210.721	88	PKCnu/PRKD3	121.164	136	PKCnu/PRKD3	209.489	106	PKCnu/PRKD3	-149.762	173	PKCnu/PRKD3	139.929	93	PKCnu/PRKD3	191.328	177	PKCnu/PRKD3	622.508	129	PKCnu/PRKD3	-239.095	166	PKCnu/PRKD3	66.0661	51	PKCnu/PRKD3	-240.141	151	PKCnu/PRKD3	-245.221	156	PKCnu/PRKD3	-81.4214	146	PKCnu/PRKD3	-288.786	174	PKCnu/PRKD3	151.248	62	PKCnu/PRKD3
Algo #1	PKCtheta	353.319	131	PKCtheta	401.607	57	PKCtheta	153.216	156	PKCtheta	52.0429	240	PKCtheta	187.061	139	PKCtheta	-112.101	109	PKCtheta	-31.9625	268	PKCtheta	216.501	148	PKCtheta	649.005	121	PKCtheta	-168.443	88	PKCtheta	11.5663	129	PKCtheta	-283.803	191	PKCtheta	-241.704	148	PKCtheta	-130.346	225	PKCtheta	-196.121	122	PKCtheta	143.23	73	PKCtheta
Algo #1	PKCzeta	241.069	211	PKCzeta	224.401	198	PKCzeta	47.2133	264	PKCzeta	70.8612	220	PKCzeta	72.1713	264	PKCzeta	-65.0508	27	PKCzeta	-64.1963	277	PKCzeta	129.539	225	PKCzeta	373.515	223	PKCzeta	-101.631	28	PKCzeta	-44.7775	209	PKCzeta	-164.553	79	PKCzeta	-149.34	39	PKCzeta	-135.676	231	PKCzeta	-108.457	53	PKCzeta	71.2348	190	PKCzeta
Algo #1	PKD2/PRKD2	404.304	85	PKD2/PRKD2	347.242	95	PKD2/PRKD2	212.27	83	PKD2/PRKD2	92.0147	185	PKD2/PRKD2	208.437	109	PKD2/PRKD2	-146.26	166	PKD2/PRKD2	152.112	82	PKD2/PRKD2	198.197	170	PKD2/PRKD2	654.13	119	PKD2/PRKD2	-263.259	199	PKD2/PRKD2	110.169	20	PKD2/PRKD2	-233.128	145	PKD2/PRKD2	-238.694	139	PKD2/PRKD2	-42.4488	59	PKD2/PRKD2	-280.877	170	PKD2/PRKD2	141.752	74	PKD2/PRKD2
Algo #1	PKG1a	294.426	170	PKG1a	255.458	169	PKG1a	109.199	207	PKG1a	96.667	178	PKG1a	157.931	165	PKG1a	-140.281	159	PKG1a	83.9494	152	PKG1a	158.252	205	PKG1a	558.768	152	PKG1a	-204.313	126	PKG1a	12.7129	127	PKG1a	-160.649	77	PKG1a	-179.924	75	PKG1a	-116.05	206	PKG1a	-194.115	121	PKG1a	131.762	86	PKG1a
Algo #1	PKG1b	211.453	233	PKG1b	186.904	231	PKG1b	118.156	194	PKG1b	23.2332	267	PKG1b	117.398	219	PKG1b	-78.941	49	PKG1b	82.2957	156	PKG1b	123.74	234	PKG1b	347.753	233	PKG1b	-171.349	90	PKG1b	8.44944	135	PKG1b	-126.619	45	PKG1b	-133.655	26	PKG1b	-52.0651	80	PKG1b	-178.107	106	PKG1b	81.5508	175	PKG1b
Algo #1	PKG2/PRKG2	382.156	105	PKG2/PRKG2	390.549	62	PKG2/PRKG2	279.224	31	PKG2/PRKG2	90.4954	189	PKG2/PRKG2	263.973	34	PKG2/PRKG2	-95.8001	76	PKG2/PRKG2	152.699	81	PKG2/PRKG2	212.654	152	PKG2/PRKG2	539.307	161	PKG2/PRKG2	-266.558	202	PKG2/PRKG2	80.4196	37	PKG2/PRKG2	-290.86	195	PKG2/PRKG2	-226.135	124	PKG2/PRKG2	-46.9875	65	PKG2/PRKG2	-362.465	225	PKG2/PRKG2	123.501	97	PKG2/PRKG2
Algo #1	PKN1/PRK1	639.092	10	PKN1/PRK1	640.726	5	PKN1/PRK1	437.015	5	PKN1/PRK1	170.274	75	PKN1/PRK1	310.641	17	PKN1/PRK1	-93.1873	73	PKN1/PRK1	268.729	18	PKN1/PRK1	293.201	72	PKN1/PRK1	639.786	123	PKN1/PRK1	-301.686	236	PKN1/PRK1	59.5108	59	PKN1/PRK1	-332.775	217	PKN1/PRK1	-321.007	231	PKN1/PRK1	-91.3425	163	PKN1/PRK1	-433.044	248	PKN1/PRK1	170.174	42	PKN1/PRK1
Algo #1	PKN2/PRK2	282.285	188	PKN2/PRK2	285.229	146	PKN2/PRK2	159.539	149	PKN2/PRK2	131.28	119	PKN2/PRK2	209.101	107	PKN2/PRK2	-89.3553	65	PKN2/PRK2	102.047	129	PKN2/PRK2	169.433	194	PKN2/PRK2	297.873	252	PKN2/PRK2	-166.32	84	PKN2/PRK2	-11.2245	171	PKN2/PRK2	-143.613	59	PKN2/PRK2	-214.966	111	PKN2/PRK2	-84.5014	154	PKN2/PRK2	-231.215	140	PKN2/PRK2	83.7414	171	PKN2/PRK2
Algo #1	PLK1	284.1	185	PLK1	333.421	107	PLK1	241.934	55	PLK1	41.8496	250	PLK1	272.367	29	PLK1	-95.3585	75	PLK1	31.5206	218	PLK1	128.899	226	PLK1	202.169	272	PLK1	-261.681	196	PLK1	54.2403	67	PLK1	-110.417	39	PLK1	-229.599	128	PLK1	-3.83627	12	PLK1	-332.169	205	PLK1	166.846	45	PLK1
Algo #1	PLK3	247.476	206	PLK3	264.627	164	PLK3	194.998	111	PLK3	5.6298	274	PLK3	198.39	126	PLK3	-96.694	79	PLK3	49.6254	193	PLK3	89.1212	270	PLK3	230.035	269	PLK3	-175.607	96	PLK3	49.5877	75	PLK3	-132.339	51	PLK3	-172.396	68	PLK3	-26.9107	37	PLK3	-253.73	155	PLK3	144.129	70	PLK3
Algo #1	PRKX	290.798	176	PRKX	205.278	213	PRKX	83.8344	228	PRKX	65.3474	227	PRKX	84.4826	249	PRKX	-73.8337	39	PRKX	86.4965	147	PRKX	183.069	182	PRKX	427.465	200	PRKX	-159.162	80	PRKX	-9.51653	165	PRKX	-233.173	146	PRKX	-189.47	79	PRKX	-121.205	213	PRKX	-255.094	157	PRKX	137.167	79	PRKX
Algo #1	PYK2	329.039	146	PYK2	286.894	145	PYK2	173.068	133	PYK2	124.886	125	PYK2	174.613	152	PYK2	-140.174	158	PYK2	154.786	79	PYK2	214.689	149	PYK2	597.409	136	PYK2	-206.824	129	PYK2	64.0629	55	PYK2	-251.785	163	PYK2	-224.32	121	PYK2	-34.0072	50	PYK2	-304.064	190	0	0	0	PYK2
Algo #1	RAF1	93.9343	278	RAF1	61.0743	278	RAF1	44.1367	267	RAF1	190.37	52	RAF1	75.482	258	RAF1	-204.779	221	RAF1	-62.9288	276	RAF1	245.683	113	RAF1	581.766	141	RAF1	-102.436	30	RAF1	-98.624	257	0	0	0	RAF1	-159.793	52	RAF1	-163.1	248	RAF1	7.93206	24	RAF1	82.1411	173	RAF1
Algo #1	RET	682.754	6	RET	507.078	24	RET	223.856	71	RET	154.749	90	RET	258.388	40	RET	-404.802	279	RET	259.612	20	RET	583.242	3	RET	2061.19	1	RET	-240.373	168	RET	-58.5764	232	RET	-557.177	273	RET	-459.92	276	RET	-254.675	276	RET	-346.894	214	RET	141.654	75	RET
Algo #1	RIPK2	379.076	108	RIPK2	284.783	147	RIPK2	168.554	139	RIPK2	119.521	140	RIPK2	176.54	149	RIPK2	-237.201	244	RIPK2	43.5998	202	RIPK2	314.52	63	RIPK2	729.335	89	RIPK2	-220.882	146	RIPK2	-43.6338	207	RIPK2	-259.847	171	RIPK2	-293.694	205	RIPK2	-104.862	185	RIPK2	-152.198	91	RIPK2	115.77	113	RIPK2
Algo #1	RIPK5	204.521	236	RIPK5	181.822	234	RIPK5	118.03	195	RIPK5	52.4967	239	RIPK5	128.679	207	RIPK5	-30.7744	4	RIPK5	98.4602	133	RIPK5	117.84	244	RIPK5	306.829	248	RIPK5	-89.4995	19	RIPK5	63.5774	56	RIPK5	-172.11	86	RIPK5	-154.791	43	RIPK5	-17.754	24	RIPK5	-161.86	98	RIPK5	89.0793	158	RIPK5
Algo #1	ROCK1	357.49	125	ROCK1	333.845	106	ROCK1	233.03	63	ROCK1	157.232	89	ROCK1	230.784	80	ROCK1	-4.22603	1	ROCK1	209.239	40	ROCK1	274.734	89	ROCK1	379.035	222	ROCK1	-184.79	110	ROCK1	-42.1142	206	ROCK1	-208.524	128	ROCK1	-281.853	194	ROCK1	-140.056	236	ROCK1	-408.995	241	ROCK1	116.206	111	ROCK1
Algo #1	ROCK2	296.511	169	ROCK2	265.259	163	ROCK2	147.71	160	ROCK2	117.076	145	ROCK2	161.715	162	ROCK2	-59.2234	18	ROCK2	131.809	99	ROCK2	201.575	165	ROCK2	421.114	206	ROCK2	-180.98	102	ROCK2	-9.25451	164	ROCK2	-136.723	56	ROCK2	-229.953	129	ROCK2	-103.744	184	ROCK2	-297.917	180	ROCK2	98.6599	144	ROCK2
Algo #1	RON/MST1R	166.927	259	RON/MST1R	161.088	244	RON/MST1R	78.7685	235	RON/MST1R	149.207	99	RON/MST1R	92.7063	242	RON/MST1R	-91.2497	68	RON/MST1R	37.338	210	RON/MST1R	131.506	223	RON/MST1R	327.066	241	RON/MST1R	-224.166	149	RON/MST1R	-4.55145	155	RON/MST1R	-54.8715	9	RON/MST1R	-133.558	25	RON/MST1R	-67.9527	116	RON/MST1R	-57.8609	37	RON/MST1R	30.7275	245	RON/MST1R
Algo #1	ROS/ROS1	446.761	48	ROS/ROS1	463.842	33	ROS/ROS1	288.848	28	ROS/ROS1	88.6479	192	ROS/ROS1	258.672	39	ROS/ROS1	-118.584	125	ROS/ROS1	186.026	54	ROS/ROS1	306.942	65	ROS/ROS1	697.549	100	ROS/ROS1	-155.65	75	ROS/ROS1	6.03122	139	ROS/ROS1	-331.035	216	ROS/ROS1	-270.71	184	ROS/ROS1	-111.814	198	ROS/ROS1	-268.626	165	ROS/ROS1	136.17	81	ROS/ROS1
Algo #1	RSK1	515.501	30	RSK1	493.691	27	RSK1	298.899	25	RSK1	122.575	132	RSK1	253.914	48	RSK1	-171.102	200	RSK1	176.85	61	RSK1	305.128	66	RSK1	852.801	58	RSK1	-324.062	247	RSK1	81.4731	35	RSK1	-457.489	262	RSK1	-338.786	243	RSK1	-117.741	208	RSK1	-483.649	258	RSK1	183.366	31	RSK1
Algo #1	RSK2	545.261	24	RSK2	557.242	15	RSK2	279.647	30	RSK2	149.304	98	RSK2	272.935	27	RSK2	-165.572	193	RSK2	164.518	69	RSK2	360.555	44	RSK2	889.665	49	RSK2	-372.616	267	RSK2	86.1957	31	RSK2	-473.549	266	RSK2	-369.898	261	RSK2	-127.389	217	RSK2	-568.713	269	RSK2	244.233	7	RSK2
Algo #1	RSK3	548.906	22	RSK3	534.218	19	RSK3	256.082	49	RSK3	118.228	142	RSK3	270.91	31	RSK3	-206.386	225	RSK3	158.348	76	RSK3	338.404	56	RSK3	922.701	45	RSK3	-350.34	257	RSK3	73.9155	44	RSK3	-466.031	264	RSK3	-365.906	258	RSK3	-124.474	216	RSK3	-510.475	261	RSK3	220.226	11	RSK3
Algo #1	RSK4	611.544	13	RSK4	618.003	7	RSK4	343.37	12	RSK4	116.231	146	RSK4	304.317	18	RSK4	-211.106	233	RSK4	244.438	25	RSK4	394.882	34	RSK4	1049.59	27	RSK4	-440.474	276	RSK4	125.44	10	RSK4	-558.792	274	RSK4	-422.165	271	RSK4	-109.002	193	RSK4	-603.473	276	RSK4	280.288	2	RSK4
Algo #1	SGK1	354.034	129	SGK1	329.712	113	SGK1	202.762	98	SGK1	74.2809	210	SGK1	224.114	91	SGK1	-127.89	139	SGK1	184.4	55	SGK1	169.771	193	SGK1	668.71	113	SGK1	-273.57	207	SGK1	113.198	16	SGK1	-309.166	204	SGK1	-240.638	145	SGK1	-25.5595	33	SGK1	-324.352	201	SGK1	120.447	105	SGK1
Algo #1	SGK2	274.547	197	SGK2	270.951	159	SGK2	156.789	152	SGK2	130.313	120	SGK2	150.633	171	SGK2	-51.5129	11	SGK2	93.214	143	SGK2	154.52	208	SGK2	421.586	205	SGK2	-284.26	217	SGK2	60.7743	58	SGK2	-219.846	136	SGK2	-206.74	97	SGK2	-14.2278	20	SGK2	-234.092	145	SGK2	59.1673	215	SGK2
Algo #1	SIK2	399.925	88	SIK2	357.09	87	SIK2	240.41	56	SIK2	207.572	36	SIK2	256.324	44	SIK2	-221.584	236	SIK2	123.09	102	SIK2	339.948	55	SIK2	765.394	78	SIK2	-299.571	232	SIK2	33.1979	96	SIK2	-252.346	164	SIK2	-296.274	209	SIK2	24.438	2	SIK2	-109.552	54	SIK2	157.347	54	SIK2
Algo #1	SLK/STK2	440.388	54	SLK/STK2	421.17	45	SLK/STK2	262.493	43	SLK/STK2	159.542	86	SLK/STK2	232.677	77	SLK/STK2	-127.059	138	SLK/STK2	111.808	112	SLK/STK2	318.532	62	SLK/STK2	870.943	52	SLK/STK2	-244.467	172	SLK/STK2	-60.1829	234	SLK/STK2	-296.522	198	SLK/STK2	-306.801	219	SLK/STK2	-133.863	230	SLK/STK2	-248.205	151	SLK/STK2	115.749	114	SLK/STK2
Algo #1	SNARK/NUAK2	390.728	92	SNARK/NUAK2	370.326	79	SNARK/NUAK2	317.57	19	SNARK/NUAK2	150.444	96	SNARK/NUAK2	246.997	57	SNARK/NUAK2	-99.077	85	SNARK/NUAK2	187.404	51	SNARK/NUAK2	231.412	133	SNARK/NUAK2	432.51	197	SNARK/NUAK2	-303.195	237	SNARK/NUAK2	48.1984	77	SNARK/NUAK2	-242.916	154	SNARK/NUAK2	-284.093	198	SNARK/NUAK2	-86.5188	156	SNARK/NUAK2	-325.816	203	SNARK/NUAK2	75.8486	185	SNARK/NUAK2
Algo #1	SRMS	70.8471	279	SRMS	-2.2614	279	SRMS	-23.7596	279	SRMS	174.714	70	SRMS	59.9368	270	SRMS	-232.001	241	SRMS	-14.8913	253	SRMS	362.913	43	SRMS	529.679	167	SRMS	-71.6999	11	SRMS	-134.967	266	SRMS	-101.673	34	SRMS	-120.621	15	SRMS	-80.0944	143	SRMS	15.8483	20	SRMS	-26.5107	275	SRMS
Algo #1	SRPK1	199.493	242	SRPK1	187.137	230	SRPK1	86.0106	226	SRPK1	80.7644	205	SRPK1	128.567	208	SRPK1	-65.1038	28	SRPK1	76.1582	163	SRPK1	124.087	233	SRPK1	254.203	264	SRPK1	-161.351	83	SRPK1	-9.69655	166	SRPK1	-166.06	82	SRPK1	-133.254	24	SRPK1	-98.9695	175	SRPK1	-208.923	131	SRPK1	85.6117	166	SRPK1
Algo #1	SRPK2	275.025	195	SRPK2	222.345	201	SRPK2	109.381	206	SRPK2	67.6374	223	SRPK2	120.225	218	SRPK2	-113.351	113	SRPK2	52.2672	188	SRPK2	138.158	219	SRPK2	397.522	214	SRPK2	-185.431	111	SRPK2	3.61551	141	SRPK2	-196.002	111	SRPK2	-166.791	59	SRPK2	-83.9482	153	SRPK2	-256.893	158	SRPK2	114.763	117	SRPK2
Algo #1	STK16	312.555	161	STK16	270.264	160	STK16	154.574	154	STK16	34.5435	260	STK16	173.623	154	STK16	-170.128	197	STK16	182.252	59	STK16	210.78	156	STK16	630.678	126	STK16	-226.417	151	STK16	24.11	110	STK16	-235.733	148	STK16	-241.468	147	STK16	-71.2689	120	STK16	-232.499	142	STK16	29.8961	246	STK16
Algo #1	STK22D/TSSK1	415.238	74	STK22D/TSSK1	374.629	75	STK22D/TSSK1	225.256	69	STK22D/TSSK1	102.401	168	STK22D/TSSK1	249.034	55	STK22D/TSSK1	-149.411	172	STK22D/TSSK1	197.217	46	STK22D/TSSK1	252.652	108	STK22D/TSSK1	727.286	91	STK22D/TSSK1	-236.072	162	STK22D/TSSK1	96.4394	24	STK22D/TSSK1	-200.567	116	STK22D/TSSK1	-250.126	159	STK22D/TSSK1	-80.3705	144	STK22D/TSSK1	-355.4	220	STK22D/TSSK1	151.123	64	STK22D/TSSK1
Algo #1	STK25/YSK1	242.489	209	STK25/YSK1	254.577	171	STK25/YSK1	174.311	131	STK25/YSK1	107.676	160	STK25/YSK1	163.428	161	STK25/YSK1	-80.4797	53	STK25/YSK1	60.0024	182	STK25/YSK1	161.227	201	STK25/YSK1	407.164	212	STK25/YSK1	-199.646	121	STK25/YSK1	17.9221	119	STK25/YSK1	-188.398	104	STK25/YSK1	-205.055	96	STK25/YSK1	-56.4516	92	STK25/YSK1	-207.313	129	STK25/YSK1	47.2953	228	STK25/YSK1
Algo #1	STK33	361.728	120	STK33	289.713	142	STK33	166.399	143	STK33	87.0767	196	STK33	204.027	117	STK33	-147.018	167	STK33	102.781	127	STK33	219.398	146	STK33	695.206	103	STK33	-210.164	132	STK33	42.3496	85	STK33	-283.979	192	STK33	-243.99	153	STK33	-75.1531	129	STK33	-267.189	163	STK33	117.177	110	STK33
Algo #1	STK39/STLK3	172.72	254	STK39/STLK3	153.467	247	STK39/STLK3	77.7402	238	STK39/STLK3	91.1283	188	STK39/STLK3	138.637	191	STK39/STLK3	-97.7143	82	STK39/STLK3	25.0895	222	STK39/STLK3	89.3472	269	STK39/STLK3	249.291	265	STK39/STLK3	-54.651	4	STK39/STLK3	-32.7649	197	STK39/STLK3	-95.9377	31	STK39/STLK3	-134.18	27	STK39/STLK3	-109.281	195	STK39/STLK3	-145.151	87	STK39/STLK3	17.4361	252	STK39/STLK3
Algo #1	SYK	340.79	135	SYK	340.493	100	SYK	134.625	172	SYK	70.5372	222	SYK	196.402	129	SYK	-174.556	203	SYK	207.775	42	SYK	344.768	51	SYK	661.975	114	SYK	-213.171	134	SYK	96.2365	26	SYK	-350.944	230	SYK	-305.58	217	SYK	-16.4939	22	SYK	-314.592	194	SYK	175.458	35	SYK
Algo #1	TAK1	358.738	122	TAK1	338.623	101	TAK1	199.642	105	TAK1	131.477	118	TAK1	253.628	50	TAK1	-130.491	144	TAK1	171.176	64	TAK1	235.875	127	TAK1	727.557	90	TAK1	-251.564	179	TAK1	66.968	50	TAK1	-192.01	108	TAK1	-263.938	173	TAK1	-51.601	77	TAK1	-324.741	202	TAK1	139.893	77	TAK1
Algo #1	TAOK1	311.716	162	TAOK1	277.443	154	TAOK1	211.912	85	TAOK1	207.421	37	TAOK1	208.01	112	TAOK1	-43.5507	9	TAOK1	144.333	88	TAOK1	201.822	164	TAOK1	484.261	181	TAOK1	-234.64	158	TAOK1	-11.1233	169	TAOK1	-131.266	49	TAOK1	-219.654	114	TAOK1	-91.5285	164	TAOK1	-232.231	141	TAOK1	54.1993	220	TAOK1
Algo #1	TAOK2/TAO1	281.722	190	TAOK2/TAO1	258.78	166	TAOK2/TAO1	220.358	77	TAOK2/TAO1	188.82	54	TAOK2/TAO1	212.82	101	TAOK2/TAO1	-73.1467	37	TAOK2/TAO1	121.266	104	TAOK2/TAO1	260.927	100	TAOK2/TAO1	554.095	156	TAOK2/TAO1	-151.101	72	TAOK2/TAO1	-5.46082	158	TAOK2/TAO1	-199.636	114	TAOK2/TAO1	-224.259	120	TAOK2/TAO1	-113.391	200	TAOK2/TAO1	-183.549	113	TAOK2/TAO1	49.0804	226	TAOK2/TAO1
Algo #1	TAOK3/JIK	274.363	198	TAOK3/JIK	271.394	158	TAOK3/JIK	161.743	146	TAOK3/JIK	90.2912	190	TAOK3/JIK	168.811	157	TAOK3/JIK	-111.627	108	TAOK3/JIK	173.936	63	TAOK3/JIK	184.351	181	TAOK3/JIK	575.689	144	TAOK3/JIK	-291.173	228	TAOK3/JIK	25.1633	108	TAOK3/JIK	-160.487	76	TAOK3/JIK	-227.387	126	TAOK3/JIK	-53.9164	86	TAOK3/JIK	-292.953	176	TAOK3/JIK	80.2682	180	TAOK3/JIK
Algo #1	TBK1	384.546	100	TBK1	330.341	111	TBK1	222.072	73	TBK1	115.153	147	TBK1	205.176	115	TBK1	-191.112	214	TBK1	209.006	41	TBK1	205.871	158	TBK1	604.993	135	TBK1	-258.08	191	TBK1	57.9606	60	TBK1	-251.691	162	TBK1	-212.088	106	TBK1	-16.1269	21	TBK1	-316.102	197	TBK1	121.896	100	TBK1
Algo #1	TGFBR2	253.696	202	TGFBR2	220.798	204	TGFBR2	117.183	200	TGFBR2	56.7671	235	TGFBR2	153.006	170	TGFBR2	-109.553	101	TGFBR2	77.0651	161	TGFBR2	166.566	199	TGFBR2	436.514	196	TGFBR2	-175.131	95	TGFBR2	-14.3288	175	TGFBR2	-129.652	47	TGFBR2	-284.887	199	TGFBR2	-45.8412	63	TGFBR2	-153.661	92	TGFBR2	54.3227	219	TGFBR2
Algo #1	TIE2/TEK	240.291	212	TIE2/TEK	243.756	184	TIE2/TEK	117.5	197	TIE2/TEK	206.141	38	TIE2/TEK	103.087	231	TIE2/TEK	-74.255	40	TIE2/TEK	-26.1376	262	TIE2/TEK	192.61	173	TIE2/TEK	514.083	172	TIE2/TEK	-158.874	79	TIE2/TEK	-110.647	260	TIE2/TEK	-53.7598	8	TIE2/TEK	-171.025	65	TIE2/TEK	-102.081	180	TIE2/TEK	36.4483	18	TIE2/TEK	-30.4804	278	TIE2/TEK
Algo #1	TLK2	283.514	187	TLK2	279.783	151	TLK2	27.2539	272	TLK2	171.751	73	TLK2	180.757	145	TLK2	-159.351	189	TLK2	5.90959	239	TLK2	152.104	212	TLK2	506.006	174	TLK2	-221.714	147	TLK2	-3.06809	151	TLK2	-2.08783	1	TLK2	-165.998	58	TLK2	-83.1206	149	TLK2	-123.728	66	TLK2	100.759	142	TLK2
Algo #1	TRKA	553.953	21	TRKA	540.808	18	TRKA	312.657	21	TRKA	125.758	124	TRKA	295.172	22	TRKA	-210.888	232	TRKA	318.911	12	TRKA	365.688	41	TRKA	992.049	35	TRKA	-325.164	248	TRKA	77.3536	40	TRKA	-391.808	241	TRKA	-262.937	172	TRKA	-64.2752	107	TRKA	-424.7	245	TRKA	92.4803	156	TRKA
Algo #1	TRKB	639.676	9	TRKB	563.403	11	TRKB	331.03	17	TRKB	97.2605	175	TRKB	339.39	10	TRKB	-261.89	254	TRKB	320.358	11	TRKB	308.037	64	TRKB	1198.74	19	TRKB	-364.917	262	TRKB	112.694	17	TRKB	-474.464	267	TRKB	-351.613	250	TRKB	-100.397	177	TRKB	-523.927	264	TRKB	175.259	36	TRKB
Algo #1	TRKC	750.696	3	TRKC	677.764	3	TRKC	344.443	11	TRKC	202.021	39	TRKC	339.241	11	TRKC	-351.336	277	TRKC	269.182	17	TRKC	422.794	25	TRKC	1591.34	5	TRKC	-453.033	277	TRKC	68.7506	49	TRKC	-565.54	275	TRKC	-437.102	273	TRKC	-178.18	257	TRKC	-553.402	267	TRKC	202.834	15	TRKC
Algo #1	TSSK2	167.284	258	TSSK2	149.025	251	TSSK2	67.6998	249	TSSK2	97.685	174	TSSK2	75.6105	257	TSSK2	-96.559	77	TSSK2	55.8107	185	TSSK2	122.147	237	TSSK2	384.348	219	TSSK2	-98.9581	23	TSSK2	-7.4123	162	TSSK2	-85.414	22	TSSK2	-120.364	14	TSSK2	-83.5592	151	TSSK2	-113.33	56	TSSK2	40.9823	234	TSSK2
Algo #1	TTK	274.935	196	TTK	228.86	195	TTK	192.359	116	TTK	67.4586	224	TTK	194.077	133	TTK	-79.8272	52	TTK	162.917	73	TTK	146.672	215	TTK	472.173	183	TTK	-261.933	197	TTK	57.3299	62	TTK	-193.466	110	TTK	-195.078	84	TTK	-24.3071	32	TTK	-300.679	185	TTK	68.995	197	TTK
Algo #1	TXK	357.976	123	TXK	266.891	161	TXK	160.756	148	TXK	129.202	122	TXK	208.259	110	TXK	-289.62	261	TXK	139.402	94	TXK	499.194	9	TXK	852.023	59	TXK	-200.162	122	TXK	-1.15514	149	TXK	-453.461	260	TXK	-313.332	227	TXK	-29.5985	41	TXK	-173.232	103	TXK	103.07	139	TXK
Algo #1	TYK1/LTK	412.144	76	TYK1/LTK	307.175	130	TYK1/LTK	156.047	153	TYK1/LTK	117.549	143	TYK1/LTK	178.535	148	TYK1/LTK	-151.065	176	TYK1/LTK	166.385	65	TYK1/LTK	242.648	118	TYK1/LTK	823.327	63	TYK1/LTK	-194.065	117	TYK1/LTK	46.7977	78	TYK1/LTK	-234.021	147	TYK1/LTK	-243.61	151	TYK1/LTK	-48.4367	67	TYK1/LTK	-230.58	139	0	0	0	TYK1/LTK
Algo #1	0	0	0	0	0	0	0	0	0	TYK2	169.163	77	0	0	0	TYK2	-189.991	213	0	0	0	TYK2	359.34	45	TYK2	923.853	44	TYK2	-421.581	274	0	0	0	TYK2	-417.224	251	TYK2	-412.966	268	0	0	0	TYK2	-614.961	277	TYK2	189.111	23	TYK2
Algo #1	TYRO3 SKY	338.377	137	TYRO3 SKY	272.137	157	TYRO3 SKY	117.01	201	TYRO3 SKY	178.574	66	TYRO3 SKY	135.576	198	TYRO3 SKY	-113.944	114	TYRO3 SKY	108.308	119	TYRO3 SKY	276.644	86	TYRO3 SKY	683.226	105	TYRO3 SKY	-215.913	140	TYRO3 SKY	0.999269	145	TYRO3 SKY	-204.189	121	TYRO3 SKY	-207.065	99	TYRO3 SKY	12.2167	6	TYRO3 SKY	-44.7322	33	TYRO3 SKY	126.673	92	TYRO3 SKY
Algo #1	ULK1	416.36	73	ULK1	347.648	93	ULK1	167.133	141	ULK1	79.0093	208	ULK1	227.81	85	ULK1	-139.386	156	ULK1	238.998	28	ULK1	191.799	176	ULK1	815.74	67	ULK1	-287.83	222	ULK1	35.3798	91	ULK1	-175.852	91	ULK1	-241.178	146	ULK1	-102.388	181	ULK1	-420.519	244	ULK1	193.675	18	ULK1
Algo #1	ULK2	355.626	127	ULK2	322.586	117	ULK2	272.963	36	ULK2	145.156	102	ULK2	220.191	93	ULK2	-60.9889	20	ULK2	240.744	27	ULK2	175.483	191	ULK2	558.411	153	ULK2	-315.389	242	ULK2	51.4648	72	ULK2	-145.827	62	ULK2	-228.725	127	ULK2	-31.7301	46	ULK2	-268.557	164	ULK2	123.142	98	ULK2
Algo #1	ULK3	299.841	165	ULK3	238.453	186	ULK3	74.4451	242	ULK3	219.569	33	ULK3	149.286	176	ULK3	-121.382	131	ULK3	102.735	128	ULK3	228.771	140	ULK3	722.711	92	ULK3	-229.164	154	ULK3	-111.376	261	ULK3	-102.471	36	ULK3	-213.072	109	ULK3	-179.899	258	ULK3	-375.876	232	ULK3	125.277	93	ULK3
Algo #1	VRK1	177.992	252	VRK1	145.818	254	VRK1	92.9092	220	VRK1	35.4781	257	VRK1	93.6233	240	VRK1	-77.6101	45	VRK1	46.7059	199	VRK1	104.142	255	VRK1	255.669	263	VRK1	-110.314	39	VRK1	1.09985	144	VRK1	-152.023	65	VRK1	-128.025	19	VRK1	-50.0388	74	VRK1	-144.433	86	VRK1	41.4301	232	VRK1
Algo #1	WEE1	180.943	250	WEE1	143.66	256	WEE1	71.6258	246	WEE1	80.6958	206	WEE1	101.144	234	WEE1	-92.4056	71	WEE1	41.849	203	WEE1	121.977	238	WEE1	231.639	267	WEE1	-105.761	32	WEE1	-23.0419	185	WEE1	-140.237	58	WEE1	-115.855	12	WEE1	-72.5256	121	WEE1	-154.564	94	WEE1	32.2138	242	WEE1
Algo #1	WNK3	159.916	261	WNK3	113.515	270	WNK3	67.8945	248	WNK3	28.5237	264	WNK3	68.9094	265	WNK3	-104.806	93	WNK3	69.798	170	WNK3	109.381	251	WNK3	286.334	254	WNK3	-107.727	36	WNK3	6.69025	138	WNK3	-152.892	66	WNK3	-120.179	13	WNK3	-32.3529	48	WNK3	-124.609	68	WNK3	28.1325	248	WNK3
Algo #1	YES/YES1	513.637	32	YES/YES1	417.306	49	YES/YES1	209.533	90	YES/YES1	251.612	25	YES/YES1	254.01	47	YES/YES1	-313.492	268	YES/YES1	142.241	90	YES/YES1	483.903	11	YES/YES1	1187.13	21	YES/YES1	-287.551	221	YES/YES1	-93.962	253	YES/YES1	-401.494	246	YES/YES1	-360.255	252	YES/YES1	-128.974	221	YES/YES1	-181.758	109	YES/YES1	117.925	109	YES/YES1
Algo #1	ZAK/MLTK	213.021	232	ZAK/MLTK	191.245	225	ZAK/MLTK	74.4688	241	ZAK/MLTK	210.263	35	ZAK/MLTK	102.276	233	ZAK/MLTK	-213.617	234	ZAK/MLTK	74.4939	166	ZAK/MLTK	297.148	70	ZAK/MLTK	773.545	77	ZAK/MLTK	-121.686	48	ZAK/MLTK	-64.1509	237	ZAK/MLTK	-205.953	123	ZAK/MLTK	-196.782	86	ZAK/MLTK	-78.1418	138	ZAK/MLTK	15.0309	21	ZAK/MLTK	-29.8606	277	ZAK/MLTK
Algo #1	ZAP70	143.829	265	ZAP70	125.984	260	ZAP70	107.692	212	ZAP70	8.50377	272	ZAP70	105.567	228	ZAP70	-34.1635	7	ZAP70	52.0828	189	ZAP70	62.1133	278	ZAP70	237.292	266	ZAP70	-76.8536	13	ZAP70	-0.77076	148	ZAP70	-92.0766	25	ZAP70	-96.4037	4	ZAP70	-46.5108	64	ZAP70	-129.414	73	ZAP70	51.0523	223	ZAP70
Algo #1	ZIPK/DAPK3	285.609	184	ZIPK/DAPK3	255.419	170	ZIPK/DAPK3	212.987	82	ZIPK/DAPK3	34.0492	261	ZIPK/DAPK3	123.444	214	ZIPK/DAPK3	-133.111	148	ZIPK/DAPK3	101.28	130	ZIPK/DAPK3	98.2173	261	ZIPK/DAPK3	493.89	179	ZIPK/DAPK3	-183.942	107	ZIPK/DAPK3	50.6062	73	ZIPK/DAPK3	-169.634	85	ZIPK/DAPK3	-182.488	77	ZIPK/DAPK3	-25.8116	35	ZIPK/DAPK3	-213.236	133	ZIPK/DAPK3	118.263	108	ZIPK/DAPK3
Algo #1	0	0	0	0	0	0							0	0	0	0	0	0	0	0	0				0	0	0				0	0	0	0	0	0				0	0	0	0	0	0				0
	kinase	score	rank	kinase	score	rank	kinase	score	rank	kinase	score	rank	kinase	score	rank	kinase	score	rank	kinase	score	rank	kinase	score	rank	kinase	score	rank	kinase	score	rank	kinase	score	rank	kinase	score	rank	kinase	score	rank	kinase	score	rank	kinase	score	rank	kinase	score	rank	kinase
Algo #2	ABL1	12.7944	227	ABL1	11.16	214	ABL1	4.04607	249	0	0	0	ABL1	7.57704	168	ABL1	-9.10464	250	ABL1	1.87341	204	ABL1	13.5703	33	0	0	0	ABL1	-7.12813	58	ABL1	-3.95477	246	ABL1	-10.1393	142	ABL1	-10.3668	140	ABL1	-3.56466	118	0	0	0	ABL1	2.10368	233	0
Algo #2	ABL2/ARG	14.7823	129	ABL2/ARG	12.9734	126	ABL2/ARG	4.82583	226	0	0	0	ABL2/ARG	8.18281	122	ABL2/ARG	-9.01855	247	ABL2/ARG	2.49993	198	ABL2/ARG	12.1452	51	ABL2/ARG	32.1772	52	ABL2/ARG	-6.87912	47	ABL2/ARG	-1.67673	199	ABL2/ARG	-12.061	215	ABL2/ARG	-9.84068	82	ABL2/ARG	-3.00494	89	0	0	0	ABL2/ARG	4.32507	148	0
Algo #2	ACK1	16.783	27	ACK1	14.3974	75	ACK1	10.3917	33	ACK1	7.8785	61	ACK1	8.18379	121	ACK1	-8.38774	232	ACK1	6.39728	66	ACK1	13.1431	38	ACK1	29.3946	85	ACK1	-8.96431	122	ACK1	-1.02541	177	ACK1	-12.5339	227	ACK1	-10.6767	178	ACK1	-3.91316	140	ACK1	-10.8206	124	ACK1	4.39689	139	ACK1
Algo #2	AKT2	13.1501	213	AKT2	10.4514	230	AKT2	4.9525	223	AKT2	3.91412	199	AKT2	7.19551	187	AKT2	-8.73439	238	AKT2	0.894691	229	AKT2	9.02489	159	AKT2	23.7549	177	AKT2	-6.97944	49	AKT2	-0.70532	161	AKT2	-9.31425	104	AKT2	-10.618	172	AKT2	-7.41259	253	AKT2	-12.0519	161	AKT2	4.32785	146	AKT2
Algo #2	AKT3	16.5133	39	AKT3	15.8448	36	AKT3	7.11152	143	AKT3	4.53024	174	AKT3	9.84608	36	AKT3	-7.16353	202	AKT3	-2.32931	272	AKT3	8.0512	208	AKT3	28.6411	96	AKT3	-7.62232	71	AKT3	-0.71348	162	AKT3	-9.74996	127	AKT3	-10.8591	200	AKT3	-8.53206	270	AKT3	-6.7063	64	AKT3	4.60339	124	AKT3
Algo #2	ALK	16.5962	33	ALK	11.4376	200	ALK	8.31423	94	ALK	4.96808	147	ALK	8.22742	118	ALK	-4.90722	75	ALK	7.327	44	ALK	8.05032	209	ALK	30.7818	66	ALK	-8.64897	108	ALK	2.62083	40	ALK	-8.66907	85	ALK	-9.99505	97	ALK	-2.36056	62	ALK	-10.7773	123	0	0	0	ALK
Algo #2	ALK1/ACVRL1	12.6058	233	ALK1/ACVRL1	11.2839	210	ALK1/ACVRL1	7.30665	136	ALK1/ACVRL1	10.1396	24	ALK1/ACVRL1	7.84309	147	ALK1/ACVRL1	-7.01322	195	ALK1/ACVRL1	3.60482	151	ALK1/ACVRL1	13.622	31	ALK1/ACVRL1	26.5515	134	ALK1/ACVRL1	-8.66896	110	ALK1/ACVRL1	-3.08807	235	ALK1/ACVRL1	-7.87867	68	ALK1/ACVRL1	-13.0914	270	ALK1/ACVRL1	-0.11581	7	ALK1/ACVRL1	1.46998	15	ALK1/ACVRL1	2.57168	220	ALK1/ACVRL1
Algo #2	ALK2/ACVR1	13.5664	195	ALK2/ACVR1	9.81354	245	ALK2/ACVR1	5.09325	219	ALK2/ACVR1	5.30892	130	ALK2/ACVR1	6.06037	224	ALK2/ACVR1	-5.70986	125	ALK2/ACVR1	2.95813	177	ALK2/ACVR1	8.35748	198	ALK2/ACVR1	16.1755	269	ALK2/ACVR1	-10.3055	201	ALK2/ACVR1	-4.24707	253	ALK2/ACVR1	-7.28139	52	ALK2/ACVR1	-11.838	259	ALK2/ACVR1	-6.1192	225	ALK2/ACVR1	-4.55421	43	ALK2/ACVR1	3.22893	195	ALK2/ACVR1
Algo #2	ARAF	8.55196	276	ARAF	6.81076	275	ARAF	1.38674	278	ARAF	10.0765	25	ARAF	1.75473	277	ARAF	-12.215	277	ARAF	-1.85789	270	ARAF	18.0588	6	ARAF	27.6035	116	ARAF	-5.27593	15	ARAF	-7.51602	278	0	0	0	ARAF	-7.43404	5	ARAF	-9.57192	276	ARAF	1.79992	12	ARAF	-0.80412	273	ARAF
Algo #2	ARK5/NUAK1	15.8649	67	ARK5/NUAK1	15.1244	46	ARK5/NUAK1	8.2284	97	ARK5/NUAK1	2.97719	241	ARK5/NUAK1	8.87834	86	ARK5/NUAK1	-6.30929	162	ARK5/NUAK1	6.93679	52	ARK5/NUAK1	9.95377	113	ARK5/NUAK1	29.108	87	ARK5/NUAK1	-9.74002	167	ARK5/NUAK1	1.8085	72	ARK5/NUAK1	-12.1667	218	ARK5/NUAK1	-10.7896	193	ARK5/NUAK1	-3.74404	129	ARK5/NUAK1	-14.7495	248	ARK5/NUAK1	5.68449	62	ARK5/NUAK1
Algo #2	ASK1/MAP3K5	12.5526	235	ASK1/MAP3K5	12.1787	159	ASK1/MAP3K5	8.17282	101	ASK1/MAP3K5	2.86213	244	ASK1/MAP3K5	10.1163	30	ASK1/MAP3K5	-2.92128	9	ASK1/MAP3K5	9.59442	13	ASK1/MAP3K5	9.10809	156	ASK1/MAP3K5	23.1933	184	ASK1/MAP3K5	-9.31127	149	ASK1/MAP3K5	5.91723	3	ASK1/MAP3K5	-12.4035	222	ASK1/MAP3K5	-10.8395	199	ASK1/MAP3K5	0.724963	1	ASK1/MAP3K5	-11.242	137	ASK1/MAP3K5	6.66471	25	ASK1/MAP3K5
Algo #2	Aurora A	17.2454	19	Aurora A	16.5402	23	Aurora A	10.7519	23	Aurora A	5.68606	117	Aurora A	10.2721	23	Aurora A	-6.51447	170	Aurora A	10.811	5	Aurora A	10.4005	96	Aurora A	29.5748	83	Aurora A	-9.85525	174	Aurora A	-1.10371	179	Aurora A	-11.0407	182	Aurora A	-9.18418	38	0	0	0	Aurora A	-13.4872	202	Aurora A	1.25923	251	Aurora A
Algo #2	Aurora B	16.1766	52	Aurora B	13.6525	104	Aurora B	9.31111	59	Aurora B	5.5335	125	Aurora B	7.75594	154	Aurora B	-5.53788	113	Aurora B	10.5614	7	Aurora B	9.09031	158	Aurora B	37.6202	15	Aurora B	-8.70496	111	Aurora B	-1.38334	191	Aurora B	-9.68059	123	Aurora B	-9.33307	46	Aurora B	-6.5555	235	Aurora B	-13.2682	196	Aurora B	1.74279	243	Aurora B
Algo #2	Aurora C	17.4688	14	Aurora C	16.8079	19	Aurora C	10.7453	24	Aurora C	5.65953	119	Aurora C	9.53204	49	Aurora C	-4.60719	58	0	0	0	Aurora C	8.48209	189	Aurora C	31.0322	61	Aurora C	-8.66572	109	Aurora C	-2.04944	208	Aurora C	-8.40786	79	Aurora C	-10.1588	113	Aurora C	-6.67997	239	Aurora C	-14.6345	245	Aurora C	1.6391	245	Aurora C
Algo #2	AXL	14.4015	157	AXL	12.282	152	AXL	5.38697	205	AXL	10.6237	22	AXL	7.77337	151	AXL	-6.2374	157	AXL	5.13862	99	AXL	10.876	82	AXL	33.0909	44	AXL	-9.33053	151	AXL	-2.5401	219	AXL	-6.61494	32	AXL	-10.0728	106	AXL	-4.99236	191	AXL	-3.15663	37	AXL	4.0245	164	AXL
Algo #2	BLK	12.8625	225	BLK	10.3316	232	BLK	4.20211	242	BLK	8.13901	55	BLK	7.01097	197	BLK	-9.24264	253	BLK	4.74605	108	BLK	18.7664	3	BLK	35.8934	21	BLK	-8.43711	103	BLK	-4.00576	247	BLK	-12.8449	233	BLK	-10.7429	188	BLK	-2.33559	61	BLK	-2.64678	35	BLK	1.92783	238	BLK
Algo #2	BMX/ETK	12.256	242	BMX/ETK	9.38622	253	BMX/ETK	7.85586	112	BMX/ETK	6.46938	91	BMX/ETK	8.15628	124	BMX/ETK	-8.81132	242	BMX/ETK	6.21896	69	BMX/ETK	17.1782	8	BMX/ETK	27.4454	122	BMX/ETK	-6.4395	38	BMX/ETK	-1.05524	178	BMX/ETK	-14.4914	264	BMX/ETK	-9.8741	87	BMX/ETK	0.212692	4	BMX/ETK	-6.10326	60	BMX/ETK	0.345588	261	BMX/ETK
Algo #2	BRAF	7.82152	277	BRAF	7.35626	272	BRAF	1.91679	271	BRAF	11.0908	16	BRAF	2.18474	276	BRAF	-7.96158	222	BRAF	-1.67696	269	BRAF	12.5989	45	BRAF	28.3069	105	BRAF	-4.30172	5	BRAF	-5.03153	261	0	0	0	BRAF	-5.92444	1	BRAF	-7.80798	262	BRAF	1.21804	16	BRAF	-0.52917	270	BRAF
Algo #2	BRK	12.9105	223	BRK	9.66931	249	BRK	4.42952	235	BRK	7.48382	68	BRK	4.34718	267	BRK	-8.85429	244	BRK	1.63574	210	BRK	15.6793	19	BRK	33.2377	42	BRK	-5.66842	22	BRK	-4.62494	258	BRK	-10.6546	166	BRK	-10.7293	185	BRK	-5.67578	213	BRK	-4.84111	48	BRK	3.16521	199	BRK
Algo #2	BRSK1	14.5426	149	BRSK1	13.8134	98	BRSK1	8.70383	78	BRSK1	3.23936	234	BRSK1	9.17962	68	BRSK1	-5.12381	90	BRSK1	8.4114	26	BRSK1	8.92615	165	BRSK1	25.9122	141	BRSK1	-11.3502	244	BRSK1	3.38391	22	BRSK1	-11.9434	210	BRSK1	-11.0649	212	BRSK1	-1.72076	31	BRSK1	-14.315	237	BRSK1	5.89911	49	BRSK1
Algo #2	BRSK2	15.1575	106	BRSK2	14.5634	68	BRSK2	10.3806	34	BRSK2	2.27689	257	BRSK2	8.98052	79	BRSK2	-5.35714	103	BRSK2	10.2141	8	BRSK2	9.87471	118	BRSK2	25.9753	140	BRSK2	-12.0707	264	BRSK2	4.2427	13	BRSK2	-13.8408	254	BRSK2	-11.4839	240	BRSK2	-1.21918	21	BRSK2	-15.2331	255	BRSK2	5.67289	64	BRSK2
Algo #2	BTK	14.66	143	BTK	11.62	188	BTK	5.6814	194	BTK	5.4168	128	BTK	8.54983	98	BTK	-10.5191	269	BTK	5.25115	94	BTK	18.5831	4	BTK	31.6064	55	BTK	-7.03238	53	BTK	-1.20508	187	BTK	-15.3776	272	BTK	-10.7885	192	BTK	-1.30866	24	BTK	-5.37337	52	BTK	2.42082	224	BTK
Algo #2	c-Kit	12.2314	243	c-Kit	9.43367	250	c-Kit	3.91628	253	c-Kit	7.5594	67	c-Kit	4.87722	256	c-Kit	-7.38708	210	c-Kit	1.12468	223	c-Kit	10.6024	88	c-Kit	44.7513	3	c-Kit	-5.48596	19	c-Kit	-5.72524	268	c-Kit	-7.39093	55	c-Kit	-9.49776	54	c-Kit	-7.38311	252	c-Kit	-4.27539	41	c-Kit	-0.47385	268	c-Kit
Algo #2	c-MER	13.7509	185	c-MER	12.0668	168	c-MER	6.93854	152	c-MER	6.88872	83	c-MER	6.66157	207	c-MER	-5.63748	120	c-MER	4.7781	107	c-MER	10.526	93	c-MER	30.0708	75	c-MER	-8.94911	121	c-MER	-1.94203	204	c-MER	-9.40408	110	c-MER	-10.3088	129	c-MER	-5.15484	198	c-MER	-9.13045	98	c-MER	4.42838	135	c-MER
Algo #2	c-MET	15.409	89	c-MET	12.6275	142	c-MET	8.17529	100	c-MET	7.47112	70	c-MET	8.12153	129	c-MET	-5.7663	129	c-MET	1.50814	214	c-MET	7.61623	231	c-MET	24.8011	163	c-MET	-6.36291	35	c-MET	-2.87975	229	c-MET	-6.90008	39	c-MET	-9.05132	32	c-MET	-5.78606	216	c-MET	-4.2293	40	c-MET	0.147235	265	c-MET
Algo #2	c-SRC	14.5218	150	c-SRC	12.6319	140	c-SRC	4.5861	229	c-SRC	8.23141	51	c-SRC	7.71767	157	c-SRC	-8.80752	241	c-SRC	2.73129	188	c-SRC	15.0429	21	c-SRC	28.6672	94	c-SRC	-9.43426	155	c-SRC	-2.40748	215	c-SRC	-12.518	226	c-SRC	-11.1414	218	c-SRC	-2.04821	47	c-SRC	-4.01824	39	c-SRC	2.93978	208	c-SRC
Algo #2	CAMK1a	13.5933	192	CAMK1a	11.7901	182	CAMK1a	5.0827	220	CAMK1a	0.18737	277	CAMK1a	7.59811	165	CAMK1a	-7.89969	221	CAMK1a	0.604081	234	CAMK1a	9.96385	111	CAMK1a	22.9211	187	CAMK1a	-6.55378	40	CAMK1a	1.8838	67	CAMK1a	-8.79857	92	CAMK1a	-10.3613	137	CAMK1a	-3.89917	137	CAMK1a	-12.5159	177	CAMK1a	5.52178	77	CAMK1a
Algo #2	CAMK1d	11.4205	261	CAMK1d	11.5742	192	CAMK1d	3.55854	261	CAMK1d	5.9261	107	CAMK1d	8.94474	81	CAMK1d	-8.35925	230	CAMK1d	2.31285	201	CAMK1d	12.7748	41	CAMK1d	23.9544	174	CAMK1d	-5.99544	27	CAMK1d	-1.30903	188	CAMK1d	-9.52014	115	CAMK1d	-9.62032	66	CAMK1d	-4.99085	190	CAMK1d	-7.38554	72	CAMK1d	5.5678	71	CAMK1d
Algo #2	CAMK2a	16.8612	26	CAMK2a	15.7035	39	CAMK2a	11.6913	14	CAMK2a	5.25194	133	CAMK2a	11.0762	12	CAMK2a	-4.39509	48	CAMK2a	10.7913	6	CAMK2a	9.71229	124	CAMK2a	32.6754	46	CAMK2a	-8.93526	119	CAMK2a	4.23341	14	CAMK2a	-16.6267	277	CAMK2a	-9.81028	79	CAMK2a	-1.88124	39	CAMK2a	-16.8503	273	CAMK2a	6.44447	33	CAMK2a
Algo #2	CAMK2b	14.8512	125	CAMK2b	13.3508	115	CAMK2b	10.1676	36	CAMK2b	8.15316	54	CAMK2b	9.23212	64	CAMK2b	-3.43865	18	CAMK2b	6.57326	60	CAMK2b	8.4862	188	CAMK2b	25.8135	144	CAMK2b	-12.0592	263	CAMK2b	2.7201	37	CAMK2b	-9.34775	106	CAMK2b	-10.0722	105	CAMK2b	-2.27885	55	CAMK2b	-13.3914	200	CAMK2b	4.82714	109	CAMK2b
Algo #2	CAMK2d	14.6675	142	CAMK2d	13.6744	102	CAMK2d	9.22797	61	CAMK2d	4.3462	181	CAMK2d	9.00028	77	CAMK2d	-4.97101	81	CAMK2d	6.77122	57	CAMK2d	9.11141	155	CAMK2d	28.6272	97	CAMK2d	-10.6573	218	CAMK2d	3.15036	27	CAMK2d	-13.488	248	CAMK2d	-11.2031	221	CAMK2d	-2.27635	54	CAMK2d	-12.2056	165	CAMK2d	5.15411	89	CAMK2d
Algo #2	CAMK2g	14.3758	158	CAMK2g	11.4319	201	CAMK2g	10.4537	30	CAMK2g	5.17519	137	CAMK2g	9.32936	59	CAMK2g	-4.63737	61	CAMK2g	7.54439	39	CAMK2g	8.90347	167	CAMK2g	25.2068	156	CAMK2g	-10.405	207	CAMK2g	4.43902	8	CAMK2g	-11.2374	191	CAMK2g	-11.4159	236	CAMK2g	-0.63826	12	CAMK2g	-12.3365	169	CAMK2g	5.60497	69	CAMK2g
Algo #2	CAMK4	13.8043	181	CAMK4	11.3278	205	CAMK4	7.89464	110	CAMK4	5.00936	143	CAMK4	10.4208	17	CAMK4	-5.26756	98	CAMK4	4.28919	125	CAMK4	7.60452	232	CAMK4	21.4739	208	CAMK4	-9.30932	148	CAMK4	1.52617	84	CAMK4	-6.10474	25	CAMK4	-9.87188	86	CAMK4	-1.81793	36	CAMK4	-8.48373	84	CAMK4	5.48285	78	CAMK4
Algo #2	CAMKK1	16.7089	29	CAMKK1	12.039	170	CAMKK1	8.5814	86	CAMKK1	4.98159	145	CAMKK1	7.60878	164	CAMKK1	-6.25428	158	CAMKK1	8.24685	27	CAMKK1	9.84789	120	CAMKK1	34.8761	27	CAMKK1	-8.20265	92	CAMKK1	1.50273	87	CAMKK1	-16.494	276	CAMKK1	-8.56105	14	CAMKK1	-2.88435	86	CAMKK1	-13.4977	204	CAMKK1	5.70246	61	CAMKK1
Algo #2	CAMKK2	14.9827	116	CAMKK2	12.0779	166	CAMKK2	9.32859	58	CAMKK2	7.80941	62	CAMKK2	8.58002	97	CAMKK2	-4.17022	34	CAMKK2	5.70122	85	CAMKK2	8.00996	213	CAMKK2	21.8236	205	CAMKK2	-10.7868	227	CAMKK2	-0.49161	149	CAMKK2	-11.7907	209	CAMKK2	-8.58406	15	CAMKK2	-4.83569	181	CAMKK2	-14.2755	234	CAMKK2	4.81383	111	CAMKK2
Algo #2	CDK1/cyclin A	15.165	105	CDK1/cyclin A	14.7471	60	CDK1/cyclin A	7.93777	109	CDK1/cyclin A	7.39544	71	CDK1/cyclin A	9.199	66	CDK1/cyclin A	-3.71268	24	CDK1/cyclin A	4.42089	123	CDK1/cyclin A	8.81601	172	CDK1/cyclin A	15.0383	273	CDK1/cyclin A	-13.2698	275	CDK1/cyclin A	0.60011	116	CDK1/cyclin A	-9.56944	119	CDK1/cyclin A	-10.4903	159	CDK1/cyclin A	-2.59545	70	CDK1/cyclin A	-15.8503	263	CDK1/cyclin A	4.48362	132	CDK1/cyclin A
Algo #2	CDK1/cyclin B	15.7402	73	CDK1/cyclin B	14.5662	67	CDK1/cyclin B	6.68623	160	CDK1/cyclin B	4.58158	169	CDK1/cyclin B	8.7189	93	CDK1/cyclin B	-4.36831	47	CDK1/cyclin B	3.50632	156	CDK1/cyclin B	8.57551	180	CDK1/cyclin B	15.5328	271	CDK1/cyclin B	-10.518	213	CDK1/cyclin B	1.32772	92	CDK1/cyclin B	-11.9753	211	CDK1/cyclin B	-11.5701	243	CDK1/cyclin B	-3.61522	121	CDK1/cyclin B	-16.3172	271	CDK1/cyclin B	5.30709	83	CDK1/cyclin B
Algo #2	CDK2/cyclin A	16.3866	45	CDK2/cyclin A	15.8426	37	CDK2/cyclin A	6.37884	170	CDK2/cyclin A	4.39874	179	CDK2/cyclin A	10.1224	29	CDK2/cyclin A	-4.64111	62	CDK2/cyclin A	3.49085	159	CDK2/cyclin A	8.52182	184	CDK2/cyclin A	18.8054	248	CDK2/cyclin A	-11.6242	254	CDK2/cyclin A	1.45057	89	CDK2/cyclin A	-13.2932	242	CDK2/cyclin A	-11.7592	253	CDK2/cyclin A	-2.87093	84	CDK2/cyclin A	-15.9225	267	CDK2/cyclin A	4.28118	151	CDK2/cyclin A
Algo #2	CDK2/cyclin E	15.8308	68	CDK2/cyclin E	15.3541	41	CDK2/cyclin E	7.63792	125	CDK2/cyclin E	4.66004	163	CDK2/cyclin E	10.1984	26	CDK2/cyclin E	-5.21638	96	CDK2/cyclin E	3.41019	160	CDK2/cyclin E	8.40102	195	CDK2/cyclin E	16.6707	267	CDK2/cyclin E	-11.1648	240	CDK2/cyclin E	0.417844	125	CDK2/cyclin E	-12.6612	231	CDK2/cyclin E	-11.7988	255	CDK2/cyclin E	-4.00579	147	CDK2/cyclin E	-15.2274	254	CDK2/cyclin E	3.47232	185	CDK2/cyclin E
Algo #2	CDK3/cyclin E	16.1894	49	CDK3/cyclin E	15.0288	49	CDK3/cyclin E	6.30564	172	CDK3/cyclin E	5.06316	140	CDK3/cyclin E	9.57086	45	CDK3/cyclin E	-5.31615	100	CDK3/cyclin E	1.76595	206	CDK3/cyclin E	8.41486	192	CDK3/cyclin E	19.4052	242	CDK3/cyclin E	-12.206	266	CDK3/cyclin E	0.579009	117	CDK3/cyclin E	-12.0504	214	CDK3/cyclin E	-11.3175	231	CDK3/cyclin E	-3.07779	94	CDK3/cyclin E	-12.3625	171	CDK3/cyclin E	3.2402	193	CDK3/cyclin E
Algo #2	CDK4/cyclin D1	15.6053	78	CDK4/cyclin D1	15.2796	42	CDK4/cyclin D1	7.81664	115	CDK4/cyclin D1	3.68344	209	CDK4/cyclin D1	9.68932	43	CDK4/cyclin D1	-2.62951	6	CDK4/cyclin D1	5.40129	92	CDK4/cyclin D1	8.63747	178	CDK4/cyclin D1	23.2497	182	CDK4/cyclin D1	-11.8159	259	CDK4/cyclin D1	1.98411	64	CDK4/cyclin D1	-9.83521	132	CDK4/cyclin D1	-11.5006	242	CDK4/cyclin D1	-1.92009	40	CDK4/cyclin D1	-12.4805	175	CDK4/cyclin D1	4.81994	110	CDK4/cyclin D1
Algo #2	CDK4/cyclin D3	13.4322	198	CDK4/cyclin D3	14.2409	81	CDK4/cyclin D3	9.13632	63	CDK4/cyclin D3	6.24038	98	CDK4/cyclin D3	9.35447	56	CDK4/cyclin D3	-1.66853	2	CDK4/cyclin D3	7.09371	49	CDK4/cyclin D3	9.15504	152	CDK4/cyclin D3	18.1573	255	CDK4/cyclin D3	-12.4707	269	CDK4/cyclin D3	1.68009	76	CDK4/cyclin D3	-10.7802	171	CDK4/cyclin D3	-12.1048	264	CDK4/cyclin D3	-2.3238	59	CDK4/cyclin D3	-14.6645	247	CDK4/cyclin D3	3.76157	176	CDK4/cyclin D3
Algo #2	CDK5/p25	15.3123	96	CDK5/p25	14.1083	85	CDK5/p25	5.98283	184	CDK5/p25	5.07581	138	CDK5/p25	9.01015	76	CDK5/p25	-4.88702	73	CDK5/p25	3.75693	143	CDK5/p25	8.53656	182	CDK5/p25	17.4655	263	CDK5/p25	-11.4846	250	CDK5/p25	0.799226	105	CDK5/p25	-11.7192	204	CDK5/p25	-10.762	189	CDK5/p25	-3.80236	134	CDK5/p25	-15.2857	257	CDK5/p25	3.94291	165	CDK5/p25
Algo #2	CDK5/p35	16.1338	54	CDK5/p35	15.015	50	CDK5/p35	5.29358	211	CDK5/p35	2.30815	255	CDK5/p35	9.38004	55	CDK5/p35	-4.73156	67	CDK5/p35	4.18572	130	CDK5/p35	8.68522	176	CDK5/p35	20.3538	230	CDK5/p35	-11.1531	238	CDK5/p35	2.49424	43	CDK5/p35	-13.7751	252	CDK5/p35	-11.4053	235	CDK5/p35	-2.36731	63	CDK5/p35	-15.8517	264	CDK5/p35	4.87438	105	CDK5/p35
Algo #2	CDK6/cyclin D1	15.496	86	CDK6/cyclin D1	14.9273	51	CDK6/cyclin D1	8.04251	106	CDK6/cyclin D1	4.62543	165	CDK6/cyclin D1	8.82847	88	CDK6/cyclin D1	-4.58204	57	CDK6/cyclin D1	5.81269	78	CDK6/cyclin D1	9.55729	129	CDK6/cyclin D1	25.4537	149	CDK6/cyclin D1	-11.864	260	CDK6/cyclin D1	1.8938	66	CDK6/cyclin D1	-13.0175	236	CDK6/cyclin D1	-11.6274	245	CDK6/cyclin D1	-2.84113	83	CDK6/cyclin D1	-14.3131	236	CDK6/cyclin D1	4.26429	152	CDK6/cyclin D1
Algo #2	CDK6/cyclin D3	14.8926	123	CDK6/cyclin D3	13.4123	111	CDK6/cyclin D3	7.70744	121	CDK6/cyclin D3	3.40826	224	CDK6/cyclin D3	8.14218	127	CDK6/cyclin D3	-5.20913	95	CDK6/cyclin D3	8.64905	20	CDK6/cyclin D3	9.32907	139	CDK6/cyclin D3	29.7019	81	CDK6/cyclin D3	-12.0074	262	CDK6/cyclin D3	2.88977	33	CDK6/cyclin D3	-14.2887	263	CDK6/cyclin D3	-11.3764	233	CDK6/cyclin D3	-0.58852	10	CDK6/cyclin D3	-14.5569	241	CDK6/cyclin D3	4.48017	133	CDK6/cyclin D3
Algo #2	CDK7/cyclin H	14.6911	140	CDK7/cyclin H	13.4147	110	CDK7/cyclin H	6.6243	161	CDK7/cyclin H	4.47653	175	CDK7/cyclin H	8.25436	115	CDK7/cyclin H	-3.42918	17	CDK7/cyclin H	2.7418	187	CDK7/cyclin H	9.30734	143	CDK7/cyclin H	16.9477	266	CDK7/cyclin H	-14.3676	278	CDK7/cyclin H	1.03378	97	CDK7/cyclin H	-8.9123	94	CDK7/cyclin H	-11.454	239	CDK7/cyclin H	-1.97798	43	CDK7/cyclin H	-14.138	227	CDK7/cyclin H	5.78964	56	CDK7/cyclin H
Algo #2	CDK9 cyclin K	14.2431	165	CDK9 cyclin K	13.3769	113	CDK9 cyclin K	7.55685	130	CDK9 cyclin K	5.99523	105	CDK9 cyclin K	7.72643	156	CDK9 cyclin K	-4.54218	54	CDK9 cyclin K	3.38582	161	CDK9 cyclin K	10.2746	98	CDK9 cyclin K	19.7271	238	CDK9 cyclin K	-10.5781	214	CDK9 cyclin K	-1.16736	185	CDK9 cyclin K	-13.8068	253	CDK9 cyclin K	-13.5364	276	CDK9 cyclin K	-4.00379	146	CDK9 cyclin K	-13.9265	221	CDK9 cyclin K	3.80545	173	CDK9 cyclin K
Algo #2	CDK9/cyclin T1	13.3857	204	CDK9/cyclin T1	12.8664	130	CDK9/cyclin T1	7.15165	141	CDK9/cyclin T1	7.73554	63	CDK9/cyclin T1	7.94866	139	CDK9/cyclin T1	-4.10783	31	CDK9/cyclin T1	0.748364	231	CDK9/cyclin T1	10.5562	91	CDK9/cyclin T1	18.8412	247	CDK9/cyclin T1	-10.4901	211	CDK9/cyclin T1	-2.36707	214	CDK9/cyclin T1	-10.4228	154	CDK9/cyclin T1	-13.4152	274	CDK9/cyclin T1	-4.61072	170	CDK9/cyclin T1	-12.9672	193	CDK9/cyclin T1	4.32693	147	CDK9/cyclin T1
Algo #2	CHK1	15.4983	85	CHK1	15.1057	48	CHK1	9.48426	54	CHK1	3.86021	201	CHK1	9.13414	69	CHK1	-4.89514	74	CHK1	7.53553	40	CHK1	9.51368	134	CHK1	30.0603	76	CHK1	-10.733	222	CHK1	4.30606	9	CHK1	-12.1638	217	CHK1	-11.8014	256	CHK1	-1.19348	20	CHK1	-15.1813	252	CHK1	6.74401	20	CHK1
Algo #2	CHK2	15.0074	113	CHK2	12.8609	131	CHK2	6.23037	175	CHK2	1.22331	273	CHK2	6.5495	213	CHK2	-8.13611	226	CHK2	6.30518	67	CHK2	11.0976	75	CHK2	32.8833	45	CHK2	-9.32518	150	CHK2	1.81711	70	CHK2	-11.6542	202	CHK2	-10.3092	130	0	0	0	CHK2	-14.7907	250	CHK2	6.0713	43	CHK2
Algo #2	CK1a1	12.9555	220	CK1a1	11.3915	203	CK1a1	5.9879	182	CK1a1	3.74299	208	CK1a1	6.17713	221	CK1a1	-5.59434	116	CK1a1	1.69114	209	CK1a1	8.23026	202	CK1a1	18.8763	246	CK1a1	-10.2884	200	CK1a1	-0.86651	172	CK1a1	-10.3027	148	CK1a1	-11.4292	238	CK1a1	-4.50279	169	CK1a1	-6.8493	65	CK1a1	3.82012	172	CK1a1
Algo #2	CK1d	12.6083	232	CK1d	9.99328	242	CK1d	6.73477	159	CK1d	4.57776	170	CK1d	4.78545	260	CK1d	-7.86577	220	CK1d	1.14387	222	CK1d	6.7954	255	CK1d	20.8324	220	CK1d	-9.3923	153	CK1d	-1.5687	198	CK1d	-9.43076	112	CK1d	-10.4699	155	CK1d	-6.08685	224	CK1d	-6.36624	61	CK1d	4.16587	156	CK1d
Algo #2	CK1epsilon	11.7934	254	CK1epsilon	8.7486	263	CK1epsilon	6.12963	178	CK1epsilon	4.75008	156	CK1epsilon	4.86301	257	CK1epsilon	-7.11796	199	CK1epsilon	0.903505	228	CK1epsilon	8.11235	206	CK1epsilon	22.6135	195	CK1epsilon	-9.05957	130	CK1epsilon	-1.71189	200	CK1epsilon	-9.84476	133	CK1epsilon	-10.7121	183	CK1epsilon	-4.93066	187	CK1epsilon	-6.86024	66	CK1epsilon	2.95744	207	CK1epsilon
Algo #2	CK1g1	14.0972	167	CK1g1	10.9656	222	CK1g1	5.12864	218	CK1g1	5.61408	123	CK1g1	5.8406	231	CK1g1	-8.45121	235	CK1g1	0.88567	230	CK1g1	7.06559	249	CK1g1	18.2199	254	CK1g1	-10.7362	224	CK1g1	0.370886	126	CK1g1	-11.7717	208	CK1g1	-10.5225	164	CK1g1	-7.44132	255	CK1g1	-13.3031	198	CK1g1	4.34338	144	CK1g1
Algo #2	CK1g2	14.5497	147	CK1g2	11.8631	181	CK1g2	4.45263	234	CK1g2	4.83496	149	CK1g2	5.99839	226	CK1g2	-7.23188	207	CK1g2	-0.22941	249	CK1g2	6.75837	257	CK1g2	19.6711	239	CK1g2	-9.17163	140	CK1g2	-0.5961	156	CK1g2	-10.1718	145	CK1g2	-11.653	248	CK1g2	-7.53202	256	CK1g2	-10.8395	126	CK1g2	3.89204	168	CK1g2
Algo #2	CK1g3	16.1632	53	CK1g3	12.9843	125	CK1g3	6.52217	166	CK1g3	4.09458	195	CK1g3	9.6359	44	CK1g3	-7.18008	204	CK1g3	-0.06887	245	CK1g3	6.27062	265	CK1g3	14.6079	278	CK1g3	-9.42522	154	CK1g3	0.559367	118	CK1g3	-11.1371	186	CK1g3	-11.2036	222	CK1g3	-6.71139	240	CK1g3	-12.2956	168	CK1g3	4.47255	134	CK1g3
Algo #2	CK2a	11.4042	262	CK2a	6.28224	277	CK2a	9.49798	53	CK2a	4.57571	171	CK2a	4.12	270	CK2a	-5.87953	137	CK2a	2.74226	186	CK2a	6.66207	260	CK2a	14.8358	277	CK2a	-9.63296	163	CK2a	-0.59115	155	CK2a	-8.99671	95	CK2a	-9.85775	84	CK2a	-2.3058	58	CK2a	-13.7637	217	CK2a	4.37029	142	CK2a
Algo #2	CK2a2	12.092	248	CK2a2	7.93333	267	CK2a2	7.29472	137	CK2a2	5.28431	131	CK2a2	3.3639	273	CK2a2	-7.58981	214	CK2a2	2.53977	196	CK2a2	7.94579	220	CK2a2	17.8477	260	CK2a2	-10.7399	225	CK2a2	-2.81699	228	CK2a2	-9.04001	97	CK2a2	-10.4928	160	CK2a2	-3.94639	142	CK2a2	-9.44038	106	CK2a2	3.90488	167	CK2a2
Algo #2	CLK1	15.2161	102	CLK1	11.9471	176	CLK1	7.11111	144	CLK1	3.26177	232	CLK1	7.74905	155	CLK1	-4.84842	71	CLK1	3.73708	145	CLK1	7.44653	236	CLK1	28.1139	107	CLK1	-9.44391	156	CLK1	0.718916	111	CLK1	-10.3168	151	CLK1	-10.6981	181	CLK1	-4.93767	188	CLK1	-9.92528	109	CLK1	3.72217	178	CLK1
Algo #2	CLK2	14.0233	170	CLK2	12.8401	133	CLK2	7.51797	132	CLK2	6.69416	87	CLK2	8.93657	82	CLK2	-4.66694	64	CLK2	2.87251	182	CLK2	7.21604	245	CLK2	24.0519	171	CLK2	-10.8641	232	CLK2	-1.50898	194	CLK2	-7.10648	44	CLK2	-10.5053	163	CLK2	-6.07311	223	CLK2	-10.5118	120	CLK2	3.22161	196	CLK2
Algo #2	CLK3	15.3685	92	CLK3	11.9782	173	CLK3	7.36789	134	CLK3	-0.82918	278	CLK3	7.08945	189	CLK3	-5.57306	114	CLK3	6.85768	55	CLK3	9.74081	123	CLK3	24.8978	159	CLK3	-10.0773	188	CLK3	4.55011	7	CLK3	-13.9185	256	CLK3	-9.74327	75	CLK3	0.252798	3	CLK3	-13.7793	218	CLK3	6.3183	35	CLK3
Algo #2	CLK4	15.2118	103	CLK4	13.3075	119	CLK4	7.70454	122	CLK4	4.76982	154	CLK4	8.36195	107	CLK4	-5.41449	106	CLK4	3.78015	142	CLK4	8.33012	201	CLK4	23.1281	185	CLK4	-9.46539	159	CLK4	-0.5126	150	CLK4	-10.1605	144	CLK4	-10.0136	101	CLK4	-6.12051	226	CLK4	-11.7765	150	CLK4	3.01999	203	CLK4
Algo #2	COT1/MAP3K8	13.4322	199	COT1/MAP3K8	10.4172	231	COT1/MAP3K8	1.87021	272	COT1/MAP3K8	9.66973	31	COT1/MAP3K8	4.66315	263	COT1/MAP3K8	-8.04889	224	COT1/MAP3K8	0.951697	226	COT1/MAP3K8	11.9388	55	COT1/MAP3K8	16.9726	265	COT1/MAP3K8	-6.83256	45	COT1/MAP3K8	-5.95181	270	COT1/MAP3K8	-7.25789	51	COT1/MAP3K8	-6.96173	4	COT1/MAP3K8	-8.51494	269	COT1/MAP3K8	-7.49942	76	COT1/MAP3K8	0.122442	266	COT1/MAP3K8
Algo #2	CSK	13.1367	216	CSK	10.7655	225	CSK	5.5438	200	CSK	14.9767	4	CSK	6.77364	203	CSK	-10.4696	267	CSK	2.99622	174	CSK	18.5733	5	CSK	32.2991	50	CSK	-7.82277	81	CSK	-6.10214	272	CSK	-11.0418	183	CSK	-8.82756	24	CSK	-4.38738	164	CSK	0.963824	17	CSK	-1.19025	275	CSK
Algo #2	CTK MATK	14.9836	115	CTK MATK	12.8148	134	CTK MATK	5.76298	188	CTK MATK	7.06652	81	CTK MATK	7.59616	166	CTK MATK	-8.47713	236	CTK MATK	-0.77843	256	CTK MATK	6.5617	261	CTK MATK	17.9817	258	CTK MATK	-4.75255	9	CTK MATK	-4.30297	255	CTK MATK	-4.32343	9	CTK MATK	-7.77311	8	CTK MATK	-7.83975	263	CTK MATK	-5.81794	58	CTK MATK	-0.65106	271	CTK MATK
Algo #2	DAPK1	15.3501	93	DAPK1	13.3593	114	DAPK1	10.9437	21	DAPK1	2.30477	256	DAPK1	7.66825	160	DAPK1	-7.9944	223	DAPK1	2.98447	176	DAPK1	6.42989	262	DAPK1	18.3831	251	DAPK1	-9.14851	138	DAPK1	1.18006	96	DAPK1	-10.5398	161	DAPK1	-10.1949	116	DAPK1	-3.04741	92	DAPK1	-12.5324	180	DAPK1	5.6786	63	DAPK1
Algo #2	DAPK2	18.359	7	DAPK2	15.8999	34	DAPK2	10.0296	38	DAPK2	0.878657	275	DAPK2	9.54553	47	DAPK2	-7.60542	216	DAPK2	4.63289	112	DAPK2	6.16579	268	DAPK2	25.3402	151	DAPK2	-7.74154	76	DAPK2	2.79896	35	DAPK2	-10.6209	164	DAPK2	-11.1602	220	DAPK2	-2.33248	60	DAPK2	-8.50821	86	DAPK2	4.41104	137	DAPK2
Algo #2	DCAMKL2	16.0139	60	DCAMKL2	15.5366	40	DCAMKL2	9.58751	48	DCAMKL2	3.27637	231	DCAMKL2	8.06922	134	DCAMKL2	-4.94101	78	DCAMKL2	7.28043	46	DCAMKL2	9.01174	161	DCAMKL2	24.3122	167	DCAMKL2	-11.5774	252	DCAMKL2	0.668122	115	DCAMKL2	-9.21971	102	DCAMKL2	-10.9545	203	DCAMKL2	-4.12529	152	DCAMKL2	-13.4388	201	DCAMKL2	4.04186	161	DCAMKL2
Algo #2	DDR2	11.3604	264	DDR2	12.6279	141	DDR2	1.67354	277	DDR2	22.4582	1	DDR2	6.7045	206	DDR2	-10.118	265	DDR2	-6.96218	279	DDR2	17.2964	7	DDR2	41.8265	6	DDR2	-3.02447	1	DDR2	-10.9832	279	DDR2	-7.42806	56	DDR2	-6.54337	2	DDR2	-8.26933	267	DDR2	14.2527	1	DDR2	-3.52185	279	DDR2
Algo #2	DRAK1/STK17A	14.7409	131	DRAK1/STK17A	11.9178	178	DRAK1/STK17A	6.80662	157	DRAK1/STK17A	1.98341	262	DRAK1/STK17A	7.9124	143	DRAK1/STK17A	-6.94328	190	DRAK1/STK17A	7.86486	34	DRAK1/STK17A	6.35509	264	DRAK1/STK17A	30.0949	73	DRAK1/STK17A	-11.6257	255	DRAK1/STK17A	4.29766	10	DRAK1/STK17A	-10.1259	141	DRAK1/STK17A	-10.2028	117	DRAK1/STK17A	-0.60694	11	DRAK1/STK17A	-12.5312	179	DRAK1/STK17A	5.66297	65	DRAK1/STK17A
Algo #2	DYRK1/DYRK1A	14.4591	152	DYRK1/DYRK1A	10.2013	238	DYRK1/DYRK1A	9.69856	46	DYRK1/DYRK1A	9.63752	32	DYRK1/DYRK1A	8.33067	108	DYRK1/DYRK1A	-4.19495	35	DYRK1/DYRK1A	3.82724	138	DYRK1/DYRK1A	6.02588	270	DYRK1/DYRK1A	20.6437	224	DYRK1/DYRK1A	-10.6385	217	DYRK1/DYRK1A	-0.75645	165	DYRK1/DYRK1A	-8.28309	77	DYRK1/DYRK1A	-9.70933	72	DYRK1/DYRK1A	-5.57892	208	DYRK1/DYRK1A	-11.6894	143	DYRK1/DYRK1A	4.37402	141	DYRK1/DYRK1A
Algo #2	DYRK1B	16.0511	57	DYRK1B	12.46	146	DYRK1B	8.69475	80	DYRK1B	6.72077	84	DYRK1B	8.75007	91	DYRK1B	-5.20724	94	DYRK1B	3.52528	155	DYRK1B	5.87912	272	DYRK1B	20.3501	231	DYRK1B	-11.3176	243	DYRK1B	0.972728	102	DYRK1B	-8.78229	91	DYRK1B	-9.52341	59	DYRK1B	-4.15413	154	DYRK1B	-10.8751	128	DYRK1B	5.13196	90	DYRK1B
Algo #2	DYRK2	12.6432	230	DYRK2	6.82522	274	DYRK2	7.60072	127	DYRK2	4.77736	152	DYRK2	5.50303	240	DYRK2	-4.54523	55	DYRK2	5.89618	75	DYRK2	5.50102	276	DYRK2	24.044	172	DYRK2	-9.98208	184	DYRK2	1.7305	74	DYRK2	-8.71766	86	DYRK2	-10.4085	146	DYRK2	-2.11578	50	DYRK2	-9.23395	103	DYRK2	4.87664	104	DYRK2
Algo #2	DYRK3	12.3416	240	DYRK3	8.79709	261	DYRK3	4.50591	233	DYRK3	3.2105	235	DYRK3	6.72717	205	DYRK3	-5.61826	117	DYRK3	1.73655	208	DYRK3	6.91902	252	DYRK3	24.8166	161	DYRK3	-9.00125	126	DYRK3	0.159485	135	DYRK3	-5.83921	23	DYRK3	-9.37627	50	DYRK3	-5.99631	222	DYRK3	-7.43237	73	DYRK3	4.25809	154	DYRK3
Algo #2	DYRK4	11.1879	265	DYRK4	9.03309	260	DYRK4	6.96158	150	DYRK4	9.39045	36	DYRK4	7.3032	180	DYRK4	-6.5093	169	DYRK4	3.37621	162	DYRK4	9.24004	147	DYRK4	14.9296	275	DYRK4	-6.54473	39	DYRK4	-4.60067	257	DYRK4	-9.56758	118	DYRK4	-10.3439	134	DYRK4	-8.20212	266	DYRK4	-11.4051	141	DYRK4	1.56877	249	DYRK4
Algo #2	EGFR	14.6834	141	EGFR	9.40436	252	EGFR	3.36874	264	EGFR	3.64128	212	EGFR	5.41255	244	EGFR	-9.33536	256	EGFR	-1.60578	267	EGFR	11.297	72	EGFR	30.0573	77	EGFR	-6.42087	37	EGFR	-2.81226	227	EGFR	-7.0047	41	EGFR	-10.0117	100	EGFR	-4.38602	163	EGFR	-2.53106	34	EGFR	4.94982	101	EGFR
Algo #2	EPHA1	15.7819	70	EPHA1	13.5341	108	EPHA1	6.81403	156	EPHA1	8.8575	42	EPHA1	7.33542	177	EPHA1	-9.34141	257	EPHA1	0.268991	238	EPHA1	12.6167	44	EPHA1	29.7323	80	EPHA1	-5.67904	23	EPHA1	-2.6553	223	EPHA1	-10.9242	177	EPHA1	-10.7163	184	EPHA1	-4.34049	161	EPHA1	-1.19474	30	EPHA1	2.19794	232	EPHA1
Algo #2	EPHA2	16.0801	56	EPHA2	14.2446	80	EPHA2	6.14009	176	EPHA2	15.3714	2	EPHA2	8.05876	135	EPHA2	-10.5013	268	EPHA2	-0.60328	251	EPHA2	16.1179	16	EPHA2	36.1195	20	EPHA2	-7.63344	73	EPHA2	-3.24093	237	EPHA2	-9.52792	116	EPHA2	-8.78288	20	EPHA2	-3.31807	105	EPHA2	7.61931	2	EPHA2	2.67439	219	EPHA2
Algo #2	EPHA3	13.3495	206	EPHA3	12.3926	147	EPHA3	5.29262	212	EPHA3	12.8403	8	EPHA3	7.7669	153	EPHA3	-10.2163	266	EPHA3	-0.75297	254	EPHA3	15.9163	17	EPHA3	32.452	48	EPHA3	-6.9909	51	EPHA3	-4.64989	259	EPHA3	-9.00824	96	EPHA3	-10.0325	102	EPHA3	-2.09257	49	EPHA3	5.2822	5	EPHA3	-0.12099	267	EPHA3
Algo #2	EPHA4	15.5232	83	EPHA4	13.3386	116	EPHA4	4.88657	224	EPHA4	12.5355	11	EPHA4	7.02052	196	EPHA4	-10.6044	271	EPHA4	-1.46477	263	EPHA4	15.562	20	EPHA4	33.9376	34	EPHA4	-7.11889	57	EPHA4	-3.83812	244	EPHA4	-9.64367	121	EPHA4	-9.14131	35	EPHA4	-4.16162	155	EPHA4	4.2454	8	EPHA4	1.69982	244	EPHA4
Algo #2	EPHA5	14.0114	171	EPHA5	11.2501	211	EPHA5	3.72307	255	EPHA5	12.6527	10	EPHA5	4.31605	269	EPHA5	-9.7503	261	EPHA5	-1.1151	260	EPHA5	15.8718	18	EPHA5	37.7751	13	EPHA5	-7.385	61	EPHA5	-3.34077	239	EPHA5	-10.2557	147	EPHA5	-9.43131	52	EPHA5	-2.53671	69	EPHA5	1.62007	14	EPHA5	3.85524	170	EPHA5
Algo #2	EPHA6	12.2188	244	EPHA6	9.86271	244	EPHA6	4.73392	228	EPHA6	8.88167	41	EPHA6	5.22637	246	EPHA6	-9.05127	249	EPHA6	-0.68472	253	EPHA6	13.5079	34	EPHA6	33.9346	35	EPHA6	-9.26568	145	EPHA6	-5.41221	263	EPHA6	-5.13768	16	EPHA6	-9.23488	42	EPHA6	-6.60419	236	EPHA6	-1.08741	28	EPHA6	2.29019	231	EPHA6
Algo #2	EPHA7	16.5152	38	EPHA7	12.9847	124	EPHA7	4.02216	250	EPHA7	3.45075	220	EPHA7	4.63269	264	EPHA7	-6.7226	181	EPHA7	0.73964	232	EPHA7	11.4559	69	EPHA7	35.1334	24	EPHA7	-8.23146	94	EPHA7	0.462286	122	EPHA7	-6.84293	37	EPHA7	-11.49	241	EPHA7	-4.98013	189	EPHA7	-6.62292	63	EPHA7	8.38215	4	EPHA7
Algo #2	EPHA8	14.7401	132	EPHA8	12.8454	132	EPHA8	3.5467	262	EPHA8	15.2742	3	EPHA8	6.45578	214	EPHA8	-12.8942	278	EPHA8	-3.03768	276	EPHA8	16.7668	10	EPHA8	35.0063	25	EPHA8	-5.89487	25	EPHA8	-5.71432	266	EPHA8	-8.84115	93	EPHA8	-8.97351	29	EPHA8	-4.36506	162	EPHA8	7.35591	3	EPHA8	1.62453	247	EPHA8
Algo #2	EPHB1	14.4499	153	EPHB1	12.5121	144	EPHB1	4.09756	247	EPHB1	10.768	20	EPHB1	6.43285	215	EPHB1	-8.58016	237	EPHB1	0.690486	233	EPHB1	13.6099	32	EPHB1	33.0952	43	EPHB1	-8.28848	98	EPHB1	-2.34833	213	EPHB1	-8.60461	82	EPHB1	-9.94959	89	EPHB1	-3.14608	96	EPHB1	-0.2225	22	EPHB1	4.05881	158	EPHB1
Algo #2	EPHB2	14.8944	122	EPHB2	11.4436	199	EPHB2	3.40256	263	EPHB2	9.72501	30	EPHB2	5.00623	253	EPHB2	-11.0135	274	EPHB2	-0.89496	258	EPHB2	13.7318	29	EPHB2	39.1636	10	EPHB2	-5.46076	18	EPHB2	-2.92126	231	EPHB2	-10.9257	178	EPHB2	-9.20481	40	EPHB2	-3.02903	91	EPHB2	4.42118	6	EPHB2	3.26453	192	EPHB2
Algo #2	EPHB3	14.7295	134	EPHB3	12.3686	149	EPHB3	5.01394	221	EPHB3	10.4103	23	EPHB3	9.06572	74	EPHB3	-11.1088	275	EPHB3	-1.50506	264	EPHB3	8.9988	162	EPHB3	37.2707	17	EPHB3	-4.12538	4	EPHB3	-3.74495	243	EPHB3	-5.42497	18	EPHB3	-6.87188	3	EPHB3	-5.63222	211	EPHB3	3.85995	10	EPHB3	0.82921	256	EPHB3
Algo #2	EPHB4	15.5394	81	EPHB4	11.1497	215	EPHB4	4.78551	227	EPHB4	9.5699	33	EPHB4	5.84167	230	EPHB4	-10.5456	270	EPHB4	-1.52017	265	EPHB4	12.54	46	EPHB4	34.3911	29	EPHB4	-6.98652	50	EPHB4	-2.7276	224	EPHB4	-8.4898	80	EPHB4	-9.05743	33	EPHB4	-4.85388	184	EPHB4	-0.68353	24	EPHB4	4.66098	120	EPHB4
Algo #2	ERBB2/HER2	14.8829	124	ERBB2/HER2	8.02721	266	ERBB2/HER2	2.27941	268	ERBB2/HER2	-2.24955	279	ERBB2/HER2	5.57266	237	ERBB2/HER2	-10.7074	272	ERBB2/HER2	-0.77716	255	ERBB2/HER2	10.5465	92	ERBB2/HER2	30.7334	67	ERBB2/HER2	-5.32091	16	ERBB2/HER2	-2.55395	220	ERBB2/HER2	-6.78608	36	ERBB2/HER2	-9.98399	94	ERBB2/HER2	-5.27054	201	ERBB2/HER2	-5.58951	55	ERBB2/HER2	3.78269	174	ERBB2/HER2
Algo #2	ERBB4/HER4	13.459	197	ERBB4/HER4	7.6452	271	ERBB4/HER4	1.73628	276	ERBB4/HER4	6.40034	94	ERBB4/HER4	5.27411	245	ERBB4/HER4	-11.7294	276	ERBB4/HER4	-1.3472	262	ERBB4/HER4	14.1912	25	ERBB4/HER4	34.0324	33	ERBB4/HER4	-5.99596	28	ERBB4/HER4	-6.28816	273	ERBB4/HER4	-7.14607	45	ERBB4/HER4	-10.3113	131	ERBB4/HER4	-6.61237	238	ERBB4/HER4	-3.63322	38	ERBB4/HER4	1.8576	240	ERBB4/HER4
Algo #2	ERK1	15.1713	104	ERK1	11.9639	174	ERK1	9.44092	56	ERK1	3.36926	227	ERK1	7.76947	152	ERK1	-4.35114	45	ERK1	5.5188	88	ERK1	7.29617	242	ERK1	17.6608	261	ERK1	-11.5808	253	ERK1	1.5654	83	0	0	0	ERK1	-10.466	154	ERK1	-1.65566	29	ERK1	-10.5099	119	ERK1	2.09136	234	ERK1
Algo #2	ERK2 MAPK1	11.9554	252	ERK2 MAPK1	10.9932	221	ERK2 MAPK1	7.12714	142	ERK2 MAPK1	8.90964	40	ERK2 MAPK1	8.51241	100	ERK2 MAPK1	-5.74421	127	ERK2 MAPK1	3.08723	170	ERK2 MAPK1	6.98974	251	ERK2 MAPK1	14.8539	276	ERK2 MAPK1	-10.0987	191	ERK2 MAPK1	-1.16622	184	0	0	0	ERK2 MAPK1	-9.75207	76	ERK2 MAPK1	-4.8437	182	ERK2 MAPK1	-8.90944	94	ERK2 MAPK1	1.92217	239	ERK2 MAPK1
Algo #2	FAK/PTK2	16.6687	31	FAK/PTK2	14.8704	54	FAK/PTK2	7.04781	147	FAK/PTK2	1.61011	271	FAK/PTK2	8.29174	112	FAK/PTK2	-6.79067	184	FAK/PTK2	5.74435	80	FAK/PTK2	8.02121	212	FAK/PTK2	27.6454	115	FAK/PTK2	-11.5226	251	FAK/PTK2	2.65046	39	FAK/PTK2	-10.0245	138	FAK/PTK2	-11.4197	237	FAK/PTK2	-4.87554	185	FAK/PTK2	-15.9161	266	FAK/PTK2	8.32447	5	FAK/PTK2
Algo #2	FER	15.411	88	FER	15.1099	47	FER	8.10521	102	FER	4.71224	158	FER	8.12118	130	FER	-6.47145	167	0	0	0	FER	10.7749	83	FER	28.8867	92	FER	-7.99719	87	FER	0.977882	101	FER	-11.7357	206	FER	-11.0235	209	FER	-3.93869	141	FER	-13.5534	208	FER	6.07756	42	FER
Algo #2	FES/FPS	12.9425	221	FES/FPS	11.6002	189	FES/FPS	4.50966	232	FES/FPS	4.45547	177	FES/FPS	8.49973	101	FES/FPS	-6.11212	150	FES/FPS	4.492	119	FES/FPS	9.23182	148	FES/FPS	22.2702	197	FES/FPS	-9.84488	172	FES/FPS	2.19912	56	FES/FPS	-7.15512	46	FES/FPS	-11.7475	252	FES/FPS	-2.92394	88	FES/FPS	-10.4713	118	FES/FPS	6.7437	21	FES/FPS
Algo #2	FGFR1	15.2472	99	FGFR1	14.3616	76	FGFR1	7.56581	129	FGFR1	5.63187	121	FGFR1	7.70381	158	FGFR1	-6.15671	153	FGFR1	3.71273	146	FGFR1	12.1799	48	FGFR1	31.1863	58	FGFR1	-8.99953	124	FGFR1	-1.13339	182	FGFR1	-11.6245	201	FGFR1	-10.9682	205	FGFR1	-3.68659	124	FGFR1	-8.6605	90	FGFR1	3.33554	188	FGFR1
Algo #2	FGFR2	15.1307	107	FGFR2	13.8616	93	FGFR2	6.32606	171	FGFR2	9.74134	29	FGFR2	9.54932	46	FGFR2	-6.26988	159	FGFR2	3.24391	167	FGFR2	14.0736	26	FGFR2	34.0481	32	FGFR2	-8.89714	118	FGFR2	-3.86674	245	FGFR2	-7.58794	60	FGFR2	-10.5581	169	FGFR2	-3.54336	116	FGFR2	-0.48583	23	FGFR2	2.08761	235	FGFR2
Algo #2	FGFR3	14.6969	139	FGFR3	13.3986	112	FGFR3	5.38261	207	FGFR3	5.87808	110	FGFR3	9.18364	67	FGFR3	-6.55258	174	FGFR3	4.28609	126	FGFR3	11.5103	67	FGFR3	33.8735	36	FGFR3	-8.97008	123	FGFR3	-2.59354	221	FGFR3	-10.3805	153	FGFR3	-10.1537	112	FGFR3	-4.82466	179	FGFR3	-7.08855	68	FGFR3	2.79824	215	FGFR3
Algo #2	FGFR4	13.1017	217	FGFR4	11.7066	184	FGFR4	4.11702	244	FGFR4	7.24714	75	FGFR4	4.78998	259	FGFR4	-6.08838	149	FGFR4	0.4459	236	FGFR4	11.3242	71	FGFR4	28.3448	104	FGFR4	-7.48223	67	FGFR4	-2.49589	218	FGFR4	-10.0258	139	FGFR4	-10.4368	150	FGFR4	-4.30244	159	FGFR4	-7.64285	78	FGFR4	2.3319	228	FGFR4
Algo #2	FGR	13.4654	196	FGR	11.3116	207	FGR	3.98516	251	FGR	8.26196	50	FGR	7.52542	170	FGR	-9.24706	254	FGR	4.6362	111	FGR	14.3984	23	FGR	33.6448	39	FGR	-8.24589	96	FGR	-2.45339	217	FGR	-11.0655	184	FGR	-9.96422	91	FGR	-3.07419	93	FGR	-4.73158	47	FGR	3.36181	187	FGR
Algo #2	FLT1/VEGFR1	13.2372	210	FLT1/VEGFR1	11.869	180	FLT1/VEGFR1	5.51836	202	FLT1/VEGFR1	6.70387	85	FLT1/VEGFR1	5.46143	242	FLT1/VEGFR1	-4.35504	46	FLT1/VEGFR1	1.56872	213	FLT1/VEGFR1	11.4101	70	FLT1/VEGFR1	35.2434	23	FLT1/VEGFR1	-7.00824	52	FLT1/VEGFR1	-4.03373	249	FLT1/VEGFR1	-7.82446	64	FLT1/VEGFR1	-9.89646	88	FLT1/VEGFR1	-7.07699	249	FLT1/VEGFR1	-7.46524	75	FLT1/VEGFR1	1.21568	252	FLT1/VEGFR1
Algo #2	FLT3	14.9486	119	FLT3	12.2816	153	FLT3	5.18921	215	FLT3	3.38867	226	FLT3	6.33078	216	FLT3	-7.41802	211	FLT3	4.60284	114	FLT3	9.98144	110	FLT3	37.5653	16	FLT3	-7.89806	85	FLT3	-0.80067	170	FLT3	-10.4509	155	FLT3	-10.141	109	FLT3	-6.29973	230	FLT3	-10.4124	116	FLT3	4.04647	160	FLT3
Algo #2	FLT4/VEGFR3	14.7257	135	FLT4/VEGFR3	12.2503	155	FLT4/VEGFR3	5.63782	196	FLT4/VEGFR3	4.6186	166	FLT4/VEGFR3	6.82206	200	FLT4/VEGFR3	-5.42511	107	FLT4/VEGFR3	3.94822	136	FLT4/VEGFR3	12.4336	47	FLT4/VEGFR3	40.8561	8	FLT4/VEGFR3	-7.51761	68	FLT4/VEGFR3	-1.54439	197	FLT4/VEGFR3	-10.1912	146	FLT4/VEGFR3	-10.4168	148	FLT4/VEGFR3	-5.4238	205	FLT4/VEGFR3	-8.53126	87	FLT4/VEGFR3	3.02499	202	FLT4/VEGFR3
Algo #2	FMS	13.1907	211	FMS	12.0779	167	FMS	5.38274	206	FMS	11.7568	14	FMS	6.59185	211	FMS	-7.33776	209	FMS	1.34786	215	FMS	10.1481	104	FMS	42.5148	5	FMS	-6.01476	29	FMS	-5.72191	267	FMS	-6.8482	38	FMS	-10.2388	123	FMS	-7.80613	261	FMS	-1.99099	33	FMS	1.01007	254	FMS
Algo #2	FRK/PTK5	10.6981	268	FRK/PTK5	8.20826	265	FRK/PTK5	1.91979	270	FRK/PTK5	13.3116	6	FRK/PTK5	4.70704	262	FRK/PTK5	-8.87483	245	FRK/PTK5	-0.07557	246	FRK/PTK5	16.7292	11	FRK/PTK5	37.2072	18	FRK/PTK5	-5.69892	24	FRK/PTK5	-5.91552	269	FRK/PTK5	-10.9162	176	FRK/PTK5	-9.1704	37	FRK/PTK5	-3.02644	90	FRK/PTK5	4.26341	7	FRK/PTK5	0.446263	259	FRK/PTK5
Algo #2	FYN	14.1534	166	FYN	12.0595	169	FYN	5.29132	213	FYN	7.97632	57	FYN	7.82754	148	FYN	-9.92514	262	FYN	6.60229	59	FYN	16.3422	13	FYN	30.9406	63	FYN	-9.77529	169	FYN	-2.12753	209	FYN	-13.299	243	FYN	-10.7308	186	FYN	-0.70922	14	FYN	-4.71753	46	FYN	3.32628	189	FYN
Algo #2	GCK MAP4K2	13.8896	176	GCK MAP4K2	12.274	154	GCK MAP4K2	6.5745	163	GCK MAP4K2	3.91004	200	GCK MAP4K2	7.16818	188	GCK MAP4K2	-6.41403	164	GCK MAP4K2	5.74075	81	GCK MAP4K2	10.703	85	GCK MAP4K2	25.7312	148	GCK MAP4K2	-10.4919	212	GCK MAP4K2	0.460855	123	GCK MAP4K2	-10.7925	172	GCK MAP4K2	-10.9841	206	GCK MAP4K2	-3.73599	128	GCK MAP4K2	-11.7496	148	GCK MAP4K2	4.85693	107	GCK MAP4K2
Algo #2	GRK4	15.013	112	GRK4	13.6568	103	GRK4	5.76167	189	GRK4	3.32116	229	GRK4	7.92092	142	GRK4	-5.87451	136	GRK4	5.65597	86	GRK4	9.51042	135	GRK4	31.1435	59	GRK4	-8.52548	105	GRK4	-0.84451	171	GRK4	-8.15509	75	GRK4	-9.52164	58	GRK4	-4.47889	167	GRK4	-12.8935	190	GRK4	5.65967	66	GRK4
Algo #2	GRK6	18.0481	9	GRK6	17.9444	12	GRK6	10.4906	28	GRK6	4.2137	189	GRK6	11.2426	10	GRK6	-5.30889	99	GRK6	7.43621	41	GRK6	10.0231	109	GRK6	22.0633	202	GRK6	-9.3331	152	GRK6	1.4828	88	GRK6	-13.9657	257	GRK6	-11.7646	254	GRK6	-3.5158	115	GRK6	-17.4959	275	GRK6	7.22492	14	GRK6
Algo #2	GRK7	17.6166	13	GRK7	17.4877	16	GRK7	8.81317	75	GRK7	2.71767	246	GRK7	9.91563	34	GRK7	-4.72846	66	GRK7	6.8497	56	GRK7	11.6882	61	GRK7	30.8123	65	GRK7	-9.8276	171	GRK7	2.34128	49	GRK7	-12.3144	221	GRK7	-10.9245	202	GRK7	-3.24811	99	GRK7	-17.7825	276	GRK7	8.69848	3	GRK7
Algo #2	GSK3a	11.7313	255	GSK3a	14.018	89	GSK3a	9.55435	50	GSK3a	4.78465	151	GSK3a	7.02144	195	GSK3a	-4.53759	53	GSK3a	4.14299	131	GSK3a	11.7477	59	GSK3a	21.3378	213	GSK3a	-12.6681	271	GSK3a	-0.6818	160	GSK3a	-14.6166	266	GSK3a	-13.5176	275	GSK3a	-3.35643	108	GSK3a	-14.2683	232	GSK3a	4.52534	127	GSK3a
Algo #2	GSK3b	11.0636	266	GSK3b	14.0896	87	GSK3b	8.88506	72	GSK3b	3.64235	211	GSK3b	6.32565	217	GSK3b	-4.23673	38	GSK3b	3.35641	164	GSK3b	11.9806	54	GSK3b	20.4049	229	GSK3b	-12.6309	270	GSK3b	-0.79213	168	GSK3b	-14.7031	267	GSK3b	-13.7159	278	GSK3b	-3.45583	113	GSK3b	-13.5146	205	GSK3b	4.05792	159	GSK3b
Algo #2	Haspin	12.8461	226	Haspin	9.32085	255	Haspin	5.5198	201	Haspin	1.998	261	Haspin	6.58009	212	Haspin	-6.71987	179	Haspin	4.68261	109	Haspin	6.26593	266	Haspin	25.3313	152	Haspin	-7.32648	60	Haspin	1.50559	85	Haspin	-8.12181	74	Haspin	-8.81059	22	Haspin	-4.33584	160	Haspin	-8.67407	91	Haspin	3.57063	183	Haspin
Algo #2	HCK	13.7148	186	HCK	10.9276	224	HCK	3.69145	256	HCK	11.34	15	HCK	7.31777	178	HCK	-9.49075	259	HCK	3.37351	163	HCK	16.831	9	HCK	34.1785	31	HCK	-8.57992	107	HCK	-4.03248	248	HCK	-11.2878	193	HCK	-9.53097	61	HCK	-2.70522	77	HCK	-1.41357	32	HCK	3.43667	186	HCK
Algo #2	HGK MAP4K4	12.9695	219	HGK MAP4K4	10.2738	237	HGK MAP4K4	5.18688	216	HGK MAP4K4	4.13975	193	HGK MAP4K4	5.10825	250	HGK MAP4K4	-6.9803	192	HGK MAP4K4	3.6076	150	HGK MAP4K4	9.5535	130	HGK MAP4K4	29.0393	89	HGK MAP4K4	-9.06773	132	HGK MAP4K4	0.267788	132	HGK MAP4K4	-10.7542	169	HGK MAP4K4	-10.2309	122	HGK MAP4K4	-3.57605	119	HGK MAP4K4	-9.80389	107	HGK MAP4K4	4.87245	106	HGK MAP4K4
Algo #2	HIPK2	12.6172	231	HIPK2	10.7018	228	HIPK2	4.38638	238	HIPK2	6.43462	92	HIPK2	6.30282	218	HIPK2	-4.19916	36	HIPK2	1.11384	224	HIPK2	9.39623	137	HIPK2	28.0308	110	HIPK2	-8.39535	102	HIPK2	-0.48807	147	HIPK2	-4.99976	14	HIPK2	-14.2177	279	HIPK2	-6.75345	241	HIPK2	-11.14	134	HIPK2	3.83412	171	HIPK2
Algo #2	HIPK3	18.2905	8	HIPK3	13.3285	117	HIPK3	10.0884	37	HIPK3	2.58642	248	HIPK3	8.89286	85	HIPK3	-3.64687	23	HIPK3	6.20451	71	HIPK3	8.4871	187	HIPK3	31.4349	56	HIPK3	-6.09929	30	HIPK3	3.55777	18	HIPK3	-14.2046	261	HIPK3	-13.5578	277	HIPK3	-3.24223	98	HIPK3	-12.7875	184	HIPK3	7.45012	11	HIPK3
Algo #2	HIPK4	11.4305	260	HIPK4	7.83401	270	HIPK4	4.38226	239	HIPK4	3.44767	221	HIPK4	1.49068	278	HIPK4	-3.51146	20	HIPK4	2.6573	191	HIPK4	9.88575	116	HIPK4	27.1641	125	HIPK4	-9.63008	162	HIPK4	-4.15227	250	HIPK4	-1.00873	2	HIPK4	-10.808	196	HIPK4	-11.3891	279	HIPK4	-12.6698	182	HIPK4	-0.90001	274	HIPK4
Algo #2	IGF1R	12.2127	245	IGF1R	11.4674	198	IGF1R	5.99952	180	IGF1R	4.29618	183	IGF1R	8.08029	133	IGF1R	-5.66726	121	IGF1R	2.05434	203	IGF1R	8.45962	190	IGF1R	24.5109	164	IGF1R	-9.20965	143	IGF1R	0.475984	121	IGF1R	-7.21692	50	IGF1R	-11.6174	244	IGF1R	-4.18827	156	IGF1R	-12.5752	181	IGF1R	4.52975	126	IGF1R
Algo #2	IKKa/CHUK	11.4412	258	IKKa/CHUK	9.41378	251	IKKa/CHUK	8.62962	84	IKKa/CHUK	4.67973	161	IKKa/CHUK	10.344	20	IKKa/CHUK	-3.95042	29	IKKa/CHUK	1.18934	219	IKKa/CHUK	5.41838	277	IKKa/CHUK	16.2394	268	IKKa/CHUK	-8.2502	97	IKKa/CHUK	-1.80873	201	IKKa/CHUK	-6.3115	28	IKKa/CHUK	-10.4065	145	IKKa/CHUK	-4.66272	172	IKKa/CHUK	-9.40334	105	IKKa/CHUK	0.234245	264	IKKa/CHUK
Algo #2	IKKb/IKBKB	17.1784	20	IKKb/IKBKB	14.5684	66	IKKb/IKBKB	6.97093	148	IKKb/IKBKB	2.63047	247	IKKb/IKBKB	9.51284	50	IKKb/IKBKB	-7.22455	205	IKKb/IKBKB	6.53364	61	IKKb/IKBKB	5.21336	278	IKKb/IKBKB	29.4306	84	IKKb/IKBKB	-8.73895	113	IKKb/IKBKB	4.94063	5	IKKb/IKBKB	-4.79973	12	IKKb/IKBKB	-8.11183	10	IKKb/IKBKB	-0.83058	16	IKKb/IKBKB	-8.11092	81	IKKb/IKBKB	5.40305	82	IKKb/IKBKB
Algo #2	IKKe/IKBKE	15.9127	65	IKKe/IKBKE	13.835	95	IKKe/IKBKE	9.85728	40	IKKe/IKBKE	5.05147	141	IKKe/IKBKE	10.3226	21	IKKe/IKBKE	-7.80451	219	IKKe/IKBKE	9.40895	14	IKKe/IKBKE	9.58539	127	IKKe/IKBKE	28.3754	102	IKKe/IKBKE	-12.2087	267	IKKe/IKBKE	2.25505	54	IKKe/IKBKE	-9.73319	125	IKKe/IKBKE	-8.4551	13	IKKe/IKBKE	-0.13297	8	IKKe/IKBKE	-11.9054	154	IKKe/IKBKE	6.0869	41	IKKe/IKBKE
Algo #2	IR	14.4437	154	IR	12.7649	135	IR	8.8687	73	IR	3.15645	236	IR	5.43243	243	IR	-7.47734	212	IR	2.84896	184	IR	8.08654	207	IR	25.8741	143	IR	-9.22236	144	IR	0.711362	112	IR	-9.82371	131	IR	-10.6527	176	IR	-4.26147	158	IR	-14.0901	226	IR	3.9307	166	IR
Algo #2	IRAK1	15.7384	74	IRAK1	12.1823	158	IRAK1	7.3471	135	IRAK1	2.37929	251	IRAK1	8.32097	110	IRAK1	-4.0387	30	IRAK1	8.06244	30	IRAK1	8.68483	177	IRAK1	27.5226	118	IRAK1	-8.73864	112	IRAK1	0.681574	114	IRAK1	-10.5415	162	IRAK1	-10.4782	158	IRAK1	-4.42272	165	IRAK1	-12.4599	174	IRAK1	5.96948	48	IRAK1
Algo #2	IRAK4	13.7535	184	IRAK4	11.3077	208	IRAK4	4.1053	245	IRAK4	7.10697	78	IRAK4	7.20228	186	IRAK4	-5.81974	133	IRAK4	4	134	IRAK4	10.7033	84	IRAK4	30.6282	69	IRAK4	-9.87367	176	IRAK4	-0.33013	146	IRAK4	-7.76705	63	IRAK4	-9.4957	53	IRAK4	-3.27568	103	IRAK4	-8.59906	88	IRAK4	4.40593	138	IRAK4
Algo #2	IRR/INSRR	15.0679	108	IRR/INSRR	14.4517	73	IRR/INSRR	9.6674	47	IRR/INSRR	1.888	264	IRR/INSRR	8.08448	132	IRR/INSRR	-7.73701	218	IRR/INSRR	5.16932	97	IRR/INSRR	8.83968	170	IRR/INSRR	24.4037	165	IRR/INSRR	-9.67328	165	IRR/INSRR	2.40206	46	IRR/INSRR	-11.5402	199	IRR/INSRR	-10.8174	198	IRR/INSRR	-3.25054	100	IRR/INSRR	-13.729	214	IRR/INSRR	4.097	157	IRR/INSRR
Algo #2	ITK	14.9126	121	ITK	11.983	172	ITK	7.85212	113	ITK	2.15199	259	ITK	7.05103	191	ITK	-5.86856	135	ITK	9.89357	11	ITK	11.8194	58	ITK	29.0161	91	ITK	-8.31734	100	ITK	2.17253	58	ITK	-15.8737	273	ITK	-10.2285	121	ITK	-2.82652	82	ITK	-14.1419	228	ITK	4.50335	129	ITK
Algo #2	0	0	0	0	0	0	0	0	0	JAK1	3.51021	217	0	0	0	JAK1	-2.80763	7	0	0	0	JAK1	8.17176	204	JAK1	25.143	158	JAK1	-11.3919	245	0	0	0	JAK1	-7.82944	65	JAK1	-10.3642	139	0	0	0	JAK1	-19.2646	279	JAK1	7.21245	16	JAK1
Algo #2	0	0	0	0	0	0	0	0	0	JAK2	5.64387	120	0	0	0	JAK2	-3.09365	12	0	0	0	JAK2	8.85323	169	JAK2	25.2288	155	JAK2	-10.7221	221	0	0	0	JAK2	-8.62781	83	JAK2	-10.5697	170	0	0	0	JAK2	-18.2468	278	JAK2	5.55876	74	JAK2
Algo #2	0	0	0	0	0	0	0	0	0	JAK3	4.74191	157	0	0	0	JAK3	-4.13689	33	0	0	0	JAK3	8.33988	199	JAK3	24.1441	170	JAK3	-10.7127	220	0	0	0	JAK3	-9.38552	109	JAK3	-9.37339	48	0	0	0	JAK3	-16.5788	272	JAK3	4.83735	108	JAK3
Algo #2	JNK1	15.0458	109	JNK1	14.0631	88	JNK1	12.6464	8	JNK1	7.17462	77	JNK1	12.8932	3	JNK1	-5.85083	134	JNK1	3.56876	153	JNK1	6.77117	256	JNK1	15.6705	270	JNK1	-4.3574	6	JNK1	-2.23442	210	JNK1	-9.80019	129	JNK1	-11.1363	217	JNK1	-7.41844	254	JNK1	-11.6972	144	JNK1	-0.69011	272	JNK1
Algo #2	JNK2	12.9037	224	JNK2	14.1068	86	JNK2	12.0012	12	JNK2	5.80755	112	JNK2	8.02497	136	JNK2	-5.7754	130	JNK2	6.9658	51	JNK2	6.69681	259	JNK2	20.4231	228	JNK2	-11.079	236	JNK2	-0.54833	153	JNK2	-8.76265	88	JNK2	-10.545	165	JNK2	-4.2449	157	JNK2	-13.156	195	JNK2	2.5528	221	JNK2
Algo #2	JNK3	8.72223	275	JNK3	7.87866	269	JNK3	5.84445	186	JNK3	1.83278	265	JNK3	5.53812	239	JNK3	-6.71107	178	JNK3	1.3264	217	JNK3	6.21374	267	JNK3	20.0517	234	JNK3	-3.71315	2	JNK3	-3.47398	242	JNK3	-6.32535	29	JNK3	-9.53015	60	JNK3	-6.90296	243	JNK3	-5.09232	50	JNK3	0.667057	258	JNK3
Algo #2	KDR/VEGFR2	13.4309	200	KDR/VEGFR2	11.5856	190	KDR/VEGFR2	4.36431	240	KDR/VEGFR2	5.02979	142	KDR/VEGFR2	5.1729	249	KDR/VEGFR2	-5.46963	112	KDR/VEGFR2	1.63196	211	KDR/VEGFR2	11.0257	77	KDR/VEGFR2	41.3145	7	KDR/VEGFR2	-6.23907	32	KDR/VEGFR2	-3.06641	234	KDR/VEGFR2	-8.7235	87	KDR/VEGFR2	-10.0078	99	KDR/VEGFR2	-6.60432	237	KDR/VEGFR2	-5.07988	49	KDR/VEGFR2	1.83496	241	KDR/VEGFR2
Algo #2	KHS MAP4K5	14.801	128	KHS MAP4K5	11.6728	185	KHS MAP4K5	6.48986	167	KHS MAP4K5	5.3753	129	KHS MAP4K5	6.02189	225	KHS MAP4K5	-7.13857	200	KHS MAP4K5	3.56783	154	KHS MAP4K5	12.1762	50	KHS MAP4K5	33.6788	38	KHS MAP4K5	-9.07157	134	KHS MAP4K5	-1.905	203	KHS MAP4K5	-11.3215	194	KHS MAP4K5	-9.99354	96	KHS MAP4K5	-5.12179	195	KHS MAP4K5	-8.22766	83	KHS MAP4K5	3.75768	177	KHS MAP4K5
Algo #2	LCK	14.6543	144	LCK	12.3079	151	LCK	5.40232	204	LCK	12.9102	7	LCK	8.18414	120	LCK	-9.16753	251	LCK	2.93607	179	LCK	16.3798	12	LCK	39.9141	9	LCK	-7.43195	63	LCK	-5.70068	265	LCK	-9.72809	124	LCK	-9.77109	77	LCK	-4.85086	183	LCK	1.68298	13	LCK	1.6285	246	LCK
Algo #2	LIMK1	14.8439	126	LIMK1	13.9055	91	LIMK1	8.49336	90	LIMK1	7.94639	58	LIMK1	8.12225	128	LIMK1	-6.99687	194	LIMK1	6.70932	58	LIMK1	12.6902	42	LIMK1	29.6588	82	LIMK1	-9.45052	157	LIMK1	-0.28363	144	LIMK1	-9.96564	137	LIMK1	-10.579	171	LIMK1	-2.53543	68	LIMK1	-8.65221	89	LIMK1	2.40061	225	LIMK1
Algo #2	LKB1	15.7616	71	LKB1	16.0561	29	LKB1	7.71541	120	LKB1	4.20733	190	LKB1	9.30578	60	LKB1	-5.09691	87	LKB1	5.42117	91	LKB1	10.1826	101	LKB1	22.6979	193	LKB1	-9.63694	164	LKB1	2.12399	61	LKB1	-13.4779	245	LKB1	-12.036	263	LKB1	-1.24668	22	LKB1	-15.2251	253	LKB1	3.76788	175	LKB1
Algo #2	LOK/STK10	15.748	72	LOK/STK10	13.8486	94	LOK/STK10	7.17927	140	LOK/STK10	5.85099	111	LOK/STK10	7.04203	193	LOK/STK10	-6.08838	148	LOK/STK10	1.80299	205	LOK/STK10	12.1773	49	LOK/STK10	33.6308	40	LOK/STK10	-8.37693	101	LOK/STK10	-2.6107	222	LOK/STK10	-10.3065	149	LOK/STK10	-10.9567	204	LOK/STK10	-6.27869	229	LOK/STK10	-9.2407	104	LOK/STK10	4.71236	116	LOK/STK10
Algo #2	LRRK2	15.6185	77	LRRK2	12.9474	127	LRRK2	7.7331	119	LRRK2	5.73556	115	LRRK2	8.22204	119	LRRK2	-5.70874	124	LRRK2	7.74729	36	LRRK2	7.81714	226	LRRK2	32.5264	47	LRRK2	-8.89131	117	LRRK2	0.708198	113	LRRK2	-6.70747	34	LRRK2	-9.50087	55	LRRK2	-5.28027	202	LRRK2	-13.4972	203	LRRK2	4.7377	114	LRRK2
Algo #2	LYN	13.4144	201	LYN	9.99124	243	LYN	3.2051	265	LYN	10.8176	19	LYN	6.73919	204	LYN	-9.39078	258	LYN	2.60271	193	LYN	16.1214	15	LYN	38.3966	12	LYN	-7.81845	80	LYN	-4.22695	252	LYN	-11.1639	188	LYN	-9.87015	85	LYN	-3.45087	112	LYN	-0.03298	21	LYN	3.19138	197	LYN
Algo #2	LYN B	13.7576	183	LYN B	10.5554	229	LYN B	1.86684	273	0	0	0	LYN B	7.45981	173	LYN B	-10.943	273	LYN B	2.14596	202	LYN B	18.9547	2	0	0	0	LYN B	-8.19639	91	LYN B	-5.19058	262	LYN B	-12.0411	213	LYN B	-8.87735	25	LYN B	-2.63218	73	0	0	0	LYN B	3.16636	198	0
Algo #2	MAPKAPK3	12.6604	229	MAPKAPK3	11.5706	193	MAPKAPK3	4.05562	248	MAPKAPK3	3.04284	240	MAPKAPK3	4.46359	265	MAPKAPK3	-5.93148	141	MAPKAPK3	0.230405	239	MAPKAPK3	7.84755	223	MAPKAPK3	19.1962	243	MAPKAPK3	-7.81177	79	MAPKAPK3	0.537625	120	MAPKAPK3	-7.62233	61	MAPKAPK3	-10.2762	125	MAPKAPK3	-3.3094	104	MAPKAPK3	-12.1181	164	MAPKAPK3	2.85188	213	MAPKAPK3
Algo #2	MAPKAPK5/PRAK	12.4993	236	MAPKAPK5/PRAK	10.1352	240	MAPKAPK5/PRAK	4.39926	237	MAPKAPK5/PRAK	7.1946	76	MAPKAPK5/PRAK	5.86082	229	MAPKAPK5/PRAK	-6.76123	183	MAPKAPK5/PRAK	-0.15485	247	MAPKAPK5/PRAK	8.22123	203	MAPKAPK5/PRAK	17.9249	259	MAPKAPK5/PRAK	-8.02026	88	MAPKAPK5/PRAK	-0.96296	174	MAPKAPK5/PRAK	-6.92884	40	MAPKAPK5/PRAK	-10.5491	167	MAPKAPK5/PRAK	-5.14224	196	MAPKAPK5/PRAK	-10.2165	113	MAPKAPK5/PRAK	2.37632	226	MAPKAPK5/PRAK
Algo #2	MARK1	15.3056	97	MARK1	14.1092	84	MARK1	8.03845	107	MARK1	6.04628	103	MARK1	8.66159	95	MARK1	-4.77459	69	MARK1	8.07587	29	MARK1	9.54911	131	MARK1	29.2187	86	MARK1	-11.4707	248	MARK1	3.285	25	MARK1	-10.55	163	MARK1	-9.85215	83	MARK1	-1.83018	37	MARK1	-12.7289	183	MARK1	5.76541	58	MARK1
Algo #2	MARK2/PAR-1Ba	15.2367	100	MARK2/PAR-1Ba	14.3323	77	MARK2/PAR-1Ba	9.04388	66	MARK2/PAR-1Ba	5.60895	124	MARK2/PAR-1Ba	10.2171	24	MARK2/PAR-1Ba	-4.328	44	MARK2/PAR-1Ba	7.91417	32	MARK2/PAR-1Ba	9.63589	126	MARK2/PAR-1Ba	25.7321	147	MARK2/PAR-1Ba	-9.89655	177	MARK2/PAR-1Ba	2.29664	52	MARK2/PAR-1Ba	-11.0931	185	MARK2/PAR-1Ba	-10.3376	133	MARK2/PAR-1Ba	-2.49746	65	MARK2/PAR-1Ba	-14.5145	240	MARK2/PAR-1Ba	5.11987	93	MARK2/PAR-1Ba
Algo #2	MARK3	15.8757	66	MARK3	14.6484	62	MARK3	10.5847	25	MARK3	7.08886	80	MARK3	9.25365	61	MARK3	-3.50109	19	MARK3	7.87904	33	MARK3	9.10734	157	MARK3	26.493	135	MARK3	-11.7421	257	MARK3	3.42029	20	MARK3	-9.40454	111	MARK3	-9.50858	57	MARK3	-1.96179	42	MARK3	-12.8371	187	MARK3	4.9413	103	MARK3
Algo #2	MARK4	16.6088	32	MARK4	16.1598	28	MARK4	10.5164	26	MARK4	6.04882	102	MARK4	10.4156	18	MARK4	-4.41836	49	MARK4	8.52244	23	MARK4	9.88142	117	MARK4	27.0946	127	MARK4	-11.4757	249	MARK4	2.34873	48	MARK4	-11.4675	198	MARK4	-10.2596	124	MARK4	-2.01716	46	MARK4	-14.634	244	MARK4	5.1309	91	MARK4
Algo #2	MEK1	11.8249	253	MEK1	11.6706	186	MEK1	3.67387	258	MEK1	3.56943	213	MEK1	5.79739	233	MEK1	-7.28552	208	MEK1	0.531593	235	MEK1	6.8065	254	MEK1	19.7763	237	MEK1	-6.69956	43	MEK1	-5.51495	264	0	0	0	MEK1	-12.9207	268	MEK1	-8.96364	273	MEK1	-9.97514	110	MEK1	2.43196	223	MEK1
Algo #2	MEK2	12.9273	222	MEK2	11.024	219	MEK2	6.61194	162	MEK2	5.4705	126	MEK2	8.23865	117	MEK2	-8.21715	229	MEK2	1.75392	207	MEK2	5.75927	274	MEK2	21.1565	216	MEK2	-6.66622	42	MEK2	-3.2449	238	0	0	0	MEK2	-13.2686	273	MEK2	-7.75987	258	MEK2	-7.30283	70	MEK2	4.5103	128	MEK2
Algo #2	0	0	0	0	0	0	0	0	0	MEKK2	7.9405	59	0	0	0	MEKK2	-2.8361	8	MEKK2	8.46695	25	MEKK2	10.2629	99	MEKK2	20.7975	221	MEKK2	-10.2761	199	0	0	0	MEKK2	-10.3569	152	MEKK2	-11.8251	258	MEKK2	-3.70336	126	MEKK2	-16.0456	269	MEKK2	5.55986	73	MEKK2
Algo #2	0	0	0	0	0	0	0	0	0	MEKK3	8.0559	56	0	0	0	MEKK3	-4.30453	42	MEKK3	8.54315	21	MEKK3	10.8927	81	MEKK3	25.2447	154	MEKK3	-10.3801	206	0	0	0	MEKK3	-9.62368	120	MEKK3	-10.6981	182	MEKK3	-3.6939	125	MEKK3	-14.2848	235	MEKK3	7.80688	9	MEKK3
Algo #2	MELK	16.5883	36	MELK	14.4948	72	MELK	7.67292	124	MELK	2.07215	260	MELK	9.81426	39	MELK	-6.43118	165	MELK	5.9124	74	MELK	7.72221	229	MELK	31.4216	57	MELK	-10.0398	186	MELK	3.08438	28	MELK	-10.6592	167	MELK	-9.7943	78	MELK	-2.63974	74	MELK	-11.9732	158	MELK	5.43167	80	MELK
Algo #2	MINK/MINK1	13.6721	187	MINK/MINK1	11.1446	217	MINK/MINK1	6.84687	154	MINK/MINK1	4.10972	194	MINK/MINK1	6.78622	202	MINK/MINK1	-6.64889	176	MINK/MINK1	5.18131	96	MINK/MINK1	10.2511	100	MINK/MINK1	30.0712	74	MINK/MINK1	-9.00011	125	MINK/MINK1	1.5815	82	MINK/MINK1	-10.9278	179	MINK/MINK1	-10.628	173	MINK/MINK1	-1.03488	19	MINK/MINK1	-9.21603	101	MINK/MINK1	5.26656	85	MINK/MINK1
Algo #2	MKK6	15.9776	63	MKK6	13.6318	107	MKK6	9.11497	65	MKK6	6.40375	93	MKK6	9.24305	63	MKK6	-3.38273	15	MKK6	4.28415	127	MKK6	7.24251	243	MKK6	22.0804	199	MKK6	-7.90935	86	MKK6	2.72997	36	MKK6	-11.7208	205	MKK6	-10.9864	207	MKK6	-3.67956	123	MKK6	-11.9834	159	MKK6	7.48873	10	MKK6
Algo #2	MLCK/MYLK	16.4015	44	MLCK/MYLK	15.9515	33	MLCK/MYLK	10.442	31	MLCK/MYLK	1.71091	270	MLCK/MYLK	11.2565	9	MLCK/MYLK	-6.19944	154	MLCK/MYLK	4.61289	113	MLCK/MYLK	8.33461	200	MLCK/MYLK	30.1657	72	MLCK/MYLK	-9.14807	137	MLCK/MYLK	4.27408	12	MLCK/MYLK	-12.1671	219	MLCK/MYLK	-10.4486	151	MLCK/MYLK	-2.80759	81	MLCK/MYLK	-12.9516	192	MLCK/MYLK	6.65257	26	MLCK/MYLK
Algo #2	MLCK2/MYLK2	14.7235	136	MLCK2/MYLK2	12.2059	157	MLCK2/MYLK2	5.74055	190	MLCK2/MYLK2	3.53535	214	MLCK2/MYLK2	7.36155	176	MLCK2/MYLK2	-6.54022	171	MLCK2/MYLK2	7.94972	31	MLCK2/MYLK2	9.54479	132	MLCK2/MYLK2	37.7466	14	MLCK2/MYLK2	-9.20789	142	MLCK2/MYLK2	2.14835	60	MLCK2/MYLK2	-13.4799	246	MLCK2/MYLK2	-9.39959	51	MLCK2/MYLK2	-0.64394	13	MLCK2/MYLK2	-8.22223	82	MLCK2/MYLK2	2.95781	206	MLCK2/MYLK2
Algo #2	MLK1/MAP3K9	14.9287	120	MLK1/MAP3K9	14.8537	56	MLK1/MAP3K9	8.05401	105	MLK1/MAP3K9	3.48653	218	MLK1/MAP3K9	8.79504	89	MLK1/MAP3K9	-6.70221	177	MLK1/MAP3K9	7.7175	37	MLK1/MAP3K9	11.0692	76	MLK1/MAP3K9	27.4852	120	MLK1/MAP3K9	-9.29118	147	MLK1/MAP3K9	2.88261	34	MLK1/MAP3K9	-13.8753	255	MLK1/MAP3K9	-10.2127	119	MLK1/MAP3K9	-1.93876	41	MLK1/MAP3K9	-14.1885	230	MLK1/MAP3K9	5.87786	51	MLK1/MAP3K9
Algo #2	MLK2/MAP3K10	13.5915	193	MLK2/MAP3K10	14.6904	61	MLK2/MAP3K10	12.9648	6	MLK2/MAP3K10	9.2741	38	MLK2/MAP3K10	10.3222	22	MLK2/MAP3K10	-4.13574	32	MLK2/MAP3K10	5.50543	89	MLK2/MAP3K10	11.2787	73	MLK2/MAP3K10	18.0839	256	MLK2/MAP3K10	-10.4889	210	MLK2/MAP3K10	0.27801	130	MLK2/MAP3K10	-10.078	140	MLK2/MAP3K10	-10.2132	120	MLK2/MAP3K10	-2.75168	80	MLK2/MAP3K10	-11.9334	155	MLK2/MAP3K10	3.59639	181	MLK2/MAP3K10
Algo #2	MLK3/MAP3K11	13.9321	172	MLK3/MAP3K11	12.5703	143	MLK3/MAP3K11	8.20816	98	MLK3/MAP3K11	4.54847	172	MLK3/MAP3K11	7.80951	149	MLK3/MAP3K11	-7.15194	201	MLK3/MAP3K11	6.93551	53	MLK3/MAP3K11	10.5566	90	MLK3/MAP3K11	28.5005	99	MLK3/MAP3K11	-9.50629	160	MLK3/MAP3K11	1.50421	86	MLK3/MAP3K11	-13.4828	247	MLK3/MAP3K11	-10.2061	118	MLK3/MAP3K11	-2.60989	71	MLK3/MAP3K11	-13.989	223	MLK3/MAP3K11	6.05295	44	MLK3/MAP3K11
Algo #2	MNK1	16.0207	59	MNK1	10.749	226	MNK1	4.416	236	MNK1	4.81151	150	MNK1	5.19086	247	MNK1	-8.84045	243	MNK1	-0.01637	242	MNK1	7.65275	230	MNK1	27.7766	114	MNK1	-9.12602	136	MNK1	0.244104	134	MNK1	-7.506	57	MNK1	-10.4939	161	MNK1	-5.20984	200	MNK1	-4.67143	45	MNK1	7.81099	8	MNK1
Algo #2	MNK2	13.8376	180	MNK2	9.19348	258	MNK2	5.14167	217	MNK2	3.12228	238	MNK2	3.43966	272	MNK2	-7.07833	197	MNK2	4.52973	116	MNK2	8.41093	194	MNK2	29.7492	79	MNK2	-7.80411	78	MNK2	1.00746	99	MNK2	-10.9288	180	MNK2	-10.0027	98	MNK2	-4.47918	168	MNK2	-10.4601	117	MNK2	5.89729	50	MNK2
Algo #2	MRCKa/CDC42BPA	9.10704	274	MRCKa/CDC42BPA	6.79156	276	MRCKa/CDC42BPA	1.85675	274	MRCKa/CDC42BPA	4.23862	187	MRCKa/CDC42BPA	4.77609	261	MRCKa/CDC42BPA	-6.55082	173	MRCKa/CDC42BPA	-0.23691	250	MRCKa/CDC42BPA	7.96375	218	MRCKa/CDC42BPA	28.4084	100	MRCKa/CDC42BPA	-5.58073	20	MRCKa/CDC42BPA	-1.96129	205	MRCKa/CDC42BPA	-5.63452	20	MRCKa/CDC42BPA	-9.23647	43	MRCKa/CDC42BPA	-5.07935	193	MRCKa/CDC42BPA	-5.73195	57	MRCKa/CDC42BPA	2.68766	217	MRCKa/CDC42BPA
Algo #2	MRCKb/CDC42BPB	11.7209	256	MRCKb/CDC42BPB	10.1922	239	MRCKb/CDC42BPB	6.87892	153	MRCKb/CDC42BPB	4.7738	153	MRCKb/CDC42BPB	5.82343	232	MRCKb/CDC42BPB	-5.07498	84	MRCKb/CDC42BPB	2.60321	192	MRCKb/CDC42BPB	7.03106	250	MRCKb/CDC42BPB	23.992	173	MRCKb/CDC42BPB	-8.83766	116	MRCKb/CDC42BPB	-1.50318	193	MRCKb/CDC42BPB	-7.52516	58	MRCKb/CDC42BPB	-12.1516	265	MRCKb/CDC42BPB	-4.81269	178	MRCKb/CDC42BPB	-7.37457	71	MRCKb/CDC42BPB	1.02986	253	MRCKb/CDC42BPB
Algo #2	MSK1/RPS6KA5	16.3256	46	MSK1/RPS6KA5	16.3872	26	MSK1/RPS6KA5	8.93382	71	MSK1/RPS6KA5	3.45671	219	MSK1/RPS6KA5	8.14992	126	MSK1/RPS6KA5	-4.48323	51	MSK1/RPS6KA5	2.874	181	MSK1/RPS6KA5	10.6139	87	MSK1/RPS6KA5	25.989	139	MSK1/RPS6KA5	-11.0666	235	MSK1/RPS6KA5	1.31393	94	MSK1/RPS6KA5	-14.0284	259	MSK1/RPS6KA5	-10.4542	153	MSK1/RPS6KA5	-3.2552	101	MSK1/RPS6KA5	-13.5777	209	MSK1/RPS6KA5	6.57688	28	MSK1/RPS6KA5
Algo #2	MSK2/RPS6KA4	18.9192	5	MSK2/RPS6KA4	17.9872	11	MSK2/RPS6KA4	10.5137	27	MSK2/RPS6KA4	5.20157	135	MSK2/RPS6KA4	10.8561	14	MSK2/RPS6KA4	-5.3388	102	MSK2/RPS6KA4	3.81212	139	MSK2/RPS6KA4	10.0448	108	MSK2/RPS6KA4	22.7376	190	MSK2/RPS6KA4	-10.8124	229	MSK2/RPS6KA4	2.1948	57	MSK2/RPS6KA4	-13.6942	251	MSK2/RPS6KA4	-11.6371	246	MSK2/RPS6KA4	-3.79199	133	MSK2/RPS6KA4	-16.2142	270	MSK2/RPS6KA4	6.44065	34	MSK2/RPS6KA4
Algo #2	MSSK1/STK23	15.3028	98	MSSK1/STK23	12.9973	123	MSSK1/STK23	8.65509	81	MSSK1/STK23	5.66103	118	MSSK1/STK23	7.50512	172	MSSK1/STK23	-6.8548	188	MSSK1/STK23	4.49937	117	MSSK1/STK23	6.42176	263	MSSK1/STK23	20.6306	226	MSSK1/STK23	-10.0841	189	MSSK1/STK23	1.00504	100	MSSK1/STK23	-10.739	168	MSSK1/STK23	-9.9754	93	MSSK1/STK23	-5.4556	206	MSSK1/STK23	-15.6366	260	MSSK1/STK23	5.58998	70	MSSK1/STK23
Algo #2	MST1/STK4	16.2045	48	MST1/STK4	15.849	35	MST1/STK4	9.12286	64	MST1/STK4	3.52627	216	MST1/STK4	9.84262	37	MST1/STK4	-5.89528	138	MST1/STK4	9.02833	15	MST1/STK4	9.91144	114	MST1/STK4	29.067	88	MST1/STK4	-11.6422	256	MST1/STK4	3.06365	30	MST1/STK4	-12.8652	234	MST1/STK4	-10.6349	174	MST1/STK4	-2.50357	66	MST1/STK4	-15.7172	261	MST1/STK4	5.84459	52	MST1/STK4
Algo #2	MST2/STK3	16.5432	37	MST2/STK3	15.2029	45	MST2/STK3	8.7346	77	MST2/STK3	2.19082	258	MST2/STK3	9.25128	62	MST2/STK3	-6.07647	147	MST2/STK3	8.68441	19	MST2/STK3	8.9098	166	MST2/STK3	30.0565	78	MST2/STK3	-11.3146	242	MST2/STK3	3.48457	19	MST2/STK3	-12.4946	225	MST2/STK3	-10.685	179	MST2/STK3	-2.16952	52	MST2/STK3	-14.5917	242	MST2/STK3	5.54428	75	MST2/STK3
Algo #2	MST3/STK24	14.5008	151	MST3/STK24	14.5394	69	MST3/STK24	8.08466	103	MST3/STK24	4.95834	148	MST3/STK24	7.84622	146	MST3/STK24	-4.20018	37	MST3/STK24	3.65157	149	MST3/STK24	9.2911	144	MST3/STK24	21.4415	210	MST3/STK24	-11.419	246	MST3/STK24	0.737334	109	MST3/STK24	-10.9075	175	MST3/STK24	-11.2426	227	MST3/STK24	-3.42524	110	MST3/STK24	-13.5405	206	MST3/STK24	4.25832	153	MST3/STK24
Algo #2	MST4	15.7186	76	MST4	16.6879	20	MST4	11.4921	15	MST4	8.20773	52	MST4	10.2049	25	MST4	-4.86448	72	MST4	2.77783	185	MST4	8.76985	173	MST4	20.6423	225	MST4	-12.1669	265	MST4	-0.98506	176	MST4	-12.1785	220	MST4	-11.7188	250	MST4	-5.38441	203	MST4	-12.8286	186	MST4	2.77902	216	MST4
Algo #2	MUSK	13.7661	182	MUSK	9.76708	246	MUSK	6.57133	164	MUSK	3.40022	225	MUSK	5.06694	251	MUSK	-4.46779	50	MUSK	3.59727	152	MUSK	7.0883	248	MUSK	23.6912	179	MUSK	-10.0872	190	MUSK	-0.2321	143	MUSK	-9.94827	136	MUSK	-10.4019	144	MUSK	-4.72997	174	MUSK	-11.8359	152	MUSK	4.49077	131	MUSK
Algo #2	MYO3b	13.1388	215	MYO3b	10.3224	233	MYO3b	4.54492	230	MYO3b	11.024	17	MYO3b	6.63131	209	MYO3b	-6.99085	193	MYO3b	-0.04225	243	MYO3b	7.24202	244	MYO3b	31.1179	60	MYO3b	-9.92648	179	MYO3b	-2.27985	212	MYO3b	-3.43938	6	MYO3b	-8.63142	17	MYO3b	-4.67275	173	MYO3b	-5.16864	51	MYO3b	2.82806	214	MYO3b
Algo #2	NEK1	14.4267	155	NEK1	11.5474	194	NEK1	7.7962	117	NEK1	7.60035	65	NEK1	8.9795	80	NEK1	-6.62461	175	NEK1	4.53991	115	NEK1	7.5982	233	NEK1	21.343	212	NEK1	-9.45173	158	NEK1	0.244796	133	NEK1	-5.59925	19	NEK1	-8.74579	19	NEK1	-3.76236	131	NEK1	-9.19681	100	NEK1	2.88074	211	NEK1
Algo #2	NEK11	13.1493	214	NEK11	12.6398	139	NEK11	7.50537	133	NEK11	10.6706	21	NEK11	7.41785	174	NEK11	-9.21713	252	NEK11	-0.8351	257	NEK11	14.6793	22	NEK11	19.7776	236	NEK11	-5.66792	21	NEK11	-6.09754	271	NEK11	-8.63762	84	NEK11	-7.77357	9	NEK11	-5.49163	207	NEK11	-9.1954	99	NEK11	0.76515	257	NEK11
Algo #2	NEK2	10.675	269	NEK2	9.67135	248	NEK2	6.96864	149	NEK2	9.90616	26	NEK2	7.97761	138	NEK2	-4.77201	68	NEK2	3.99246	135	NEK2	7.88605	222	NEK2	19.106	244	NEK2	-10.2348	197	NEK2	-2.78316	225	NEK2	-9.4674	113	NEK2	-10.3054	127	NEK2	-3.90609	139	NEK2	-8.79577	92	NEK2	1.93708	237	NEK2
Algo #2	NEK3	10.379	272	NEK3	7.23091	273	NEK3	2.092	269	NEK3	4.70276	159	NEK3	6.87095	199	NEK3	-6.54826	172	NEK3	2.94516	178	NEK3	7.34794	239	NEK3	23.7376	178	NEK3	-7.13456	59	NEK3	-0.73677	164	NEK3	-6.59493	30	NEK3	-9.96827	92	NEK3	-2.87223	85	NEK3	-7.43869	74	NEK3	4.4965	130	NEK3
Algo #2	NEK4	12.744	228	NEK4	10.2984	235	NEK4	7.74774	118	NEK4	7.03228	82	NEK4	8.24898	116	NEK4	-4.98211	82	NEK4	4.78914	106	NEK4	7.48526	235	NEK4	22.2075	198	NEK4	-7.39482	62	NEK4	0.727692	110	NEK4	-10.5025	159	NEK4	-9.37384	49	NEK4	-3.32532	107	NEK4	-11.9365	156	NEK4	4.7362	115	NEK4
Algo #2	NEK9	15.002	114	NEK9	14.6193	64	NEK9	9.26548	60	NEK9	6.38486	95	NEK9	8.77667	90	NEK9	-5.6985	123	NEK9	5.31249	93	NEK9	8.0308	211	NEK9	22.666	194	NEK9	-13.6513	277	NEK9	1.81161	71	NEK9	-7.89725	69	NEK9	-9.98598	95	NEK9	-2.53054	67	NEK9	-13.7633	216	NEK9	3.57623	182	NEK9
Algo #2	NIK/MAP3K14	13.8986	175	NIK/MAP3K14	10.3158	234	NIK/MAP3K14	6.27903	173	NIK/MAP3K14	0.264646	276	NIK/MAP3K14	7.65732	161	NIK/MAP3K14	-5.12047	89	NIK/MAP3K14	4.49249	118	NIK/MAP3K14	7.09259	247	NIK/MAP3K14	23.3058	181	NIK/MAP3K14	-4.88984	10	NIK/MAP3K14	1.59145	81	NIK/MAP3K14	-11.1437	187	NIK/MAP3K14	-10.1139	108	NIK/MAP3K14	-2.2844	56	NIK/MAP3K14	-7.89855	79	NIK/MAP3K14	4.78987	113	NIK/MAP3K14
Algo #2	NLK	14.7043	137	NLK	12.1641	161	NLK	9.45374	55	NLK	5.24784	134	NLK	4.99751	254	NLK	-8.41297	233	NLK	3.18753	168	NLK	10.3323	97	NLK	21.255	214	NLK	-9.51163	161	NLK	-1.19821	186	NLK	-9.3821	108	NLK	-9.83912	81	NLK	-3.55721	117	NLK	-5.60674	56	NLK	6.26812	36	NLK
Algo #2	OSR1/OXSR1	11.9631	251	OSR1/OXSR1	11.3071	209	OSR1/OXSR1	5.36911	208	OSR1/OXSR1	7.65466	64	OSR1/OXSR1	7.03393	194	OSR1/OXSR1	-5.63596	119	OSR1/OXSR1	0.949991	227	OSR1/OXSR1	6.72567	258	OSR1/OXSR1	14.9805	274	OSR1/OXSR1	-8.0561	90	OSR1/OXSR1	-3.37333	240	OSR1/OXSR1	-5.67248	21	OSR1/OXSR1	-9.96127	90	OSR1/OXSR1	-5.59017	209	OSR1/OXSR1	-11.3374	140	OSR1/OXSR1	1.7552	242	OSR1/OXSR1
Algo #2	P38a/MAPK14	12.4384	238	P38a/MAPK14	13.7058	101	P38a/MAPK14	8.18719	99	P38a/MAPK14	10.8314	18	P38a/MAPK14	3.04654	274	P38a/MAPK14	-10.1137	264	P38a/MAPK14	-2.35831	273	P38a/MAPK14	14.3403	24	P38a/MAPK14	17.5048	262	P38a/MAPK14	-8.30347	99	P38a/MAPK14	-6.93505	276	P38a/MAPK14	-7.36677	54	P38a/MAPK14	-8.24782	12	P38a/MAPK14	-10.1441	278	P38a/MAPK14	-0.7621	25	P38a/MAPK14	0.285675	263	P38a/MAPK14
Algo #2	P38b/MAPK11	9.38202	273	P38b/MAPK11	11.1942	213	P38b/MAPK11	3.84431	254	P38b/MAPK11	7.4739	69	P38b/MAPK11	-0.01999	279	P38b/MAPK11	-8.88702	246	P38b/MAPK11	-2.00098	271	P38b/MAPK11	11.8409	57	P38b/MAPK11	24.333	166	P38b/MAPK11	-6.33806	34	P38b/MAPK11	-4.59845	256	P38b/MAPK11	-6.06118	24	P38b/MAPK11	-7.53913	6	P38b/MAPK11	-9.74499	277	P38b/MAPK11	-0.89991	27	P38b/MAPK11	0.949828	255	P38b/MAPK11
Algo #2	P38g	10.9567	267	P38g	11.576	191	P38g	3.93457	252	P38g	1.24968	272	P38g	3.01057	275	P38g	-6.85219	187	P38g	-1.55185	266	P38g	8.9549	164	P38g	34.5671	28	P38g	-5.01944	12	P38g	-2.42551	216	P38g	-7.62474	62	P38g	-11.2397	225	P38g	-7.76303	259	P38g	-9.1118	97	P38g	0.288339	262	P38g
Algo #2	p70S6K/RPS6KB1	15.9815	61	p70S6K/RPS6KB1	16.0239	30	p70S6K/RPS6KB1	8.25217	96	p70S6K/RPS6KB1	3.81289	205	p70S6K/RPS6KB1	7.68754	159	p70S6K/RPS6KB1	-4.92524	76	p70S6K/RPS6KB1	3.24461	166	p70S6K/RPS6KB1	11.6481	63	p70S6K/RPS6KB1	28.1318	106	p70S6K/RPS6KB1	-10.4336	208	p70S6K/RPS6KB1	1.59593	79	p70S6K/RPS6KB1	-14.8542	269	p70S6K/RPS6KB1	-11.1055	215	p70S6K/RPS6KB1	-5.81844	217	p70S6K/RPS6KB1	-14.0421	224	p70S6K/RPS6KB1	7.94893	7	p70S6K/RPS6KB1
Algo #2	p70S6Kb/RPS6KB2	17.3743	17	p70S6Kb/RPS6KB2	18.9062	5	p70S6Kb/RPS6KB2	10.4839	29	p70S6Kb/RPS6KB2	7.3638	73	p70S6Kb/RPS6KB2	8.54556	99	p70S6Kb/RPS6KB2	-1.95691	3	p70S6Kb/RPS6KB2	2.42044	199	p70S6Kb/RPS6KB2	13.3991	37	p70S6Kb/RPS6KB2	18.6121	250	p70S6Kb/RPS6KB2	-7.63865	74	p70S6Kb/RPS6KB2	0.955239	103	p70S6Kb/RPS6KB2	-18.6591	279	p70S6Kb/RPS6KB2	-11.2506	228	p70S6Kb/RPS6KB2	-7.17146	250	p70S6Kb/RPS6KB2	-14.3218	238	p70S6Kb/RPS6KB2	6.73346	22	p70S6Kb/RPS6KB2
Algo #2	PAK1	12.0837	249	PAK1	11.959	175	PAK1	8.64936	82	PAK1	4.27819	184	PAK1	9.47819	53	PAK1	-5.45186	111	PAK1	4.20524	129	PAK1	9.21209	149	PAK1	18.351	252	PAK1	-9.94724	182	PAK1	0.765843	107	PAK1	-8.77742	90	PAK1	-11.1568	219	PAK1	-2.62237	72	PAK1	-11.1395	133	PAK1	4.34011	145	PAK1
Algo #2	PAK2	12.0632	250	PAK2	8.79079	262	PAK2	4.33369	241	PAK2	6.1996	99	PAK2	4.44601	266	PAK2	-5.43612	109	PAK2	2.714	190	PAK2	9.8692	119	PAK2	20.2421	232	PAK2	-10.7983	228	PAK2	-0.12879	139	PAK2	-5.26875	17	PAK2	-10.7977	194	PAK2	-3.14666	97	PAK2	-11.0746	132	PAK2	4.41751	136	PAK2
Algo #2	PAK4	11.434	259	PAK4	8.57871	264	PAK4	3.6829	257	PAK4	6.08875	101	PAK4	6.23564	219	PAK4	-5.9179	139	PAK4	3.09119	169	PAK4	8.50397	185	PAK4	26.5929	133	PAK4	-7.68868	75	PAK4	0.931186	104	PAK4	-6.6073	31	PAK4	-10.8	195	PAK4	-5.82402	218	PAK4	-11.7205	145	PAK4	4.32407	149	PAK4
Algo #2	PAK5	14.2472	164	PAK5	12.6761	138	PAK5	4.53241	231	PAK5	3.41191	223	PAK5	7.26897	183	PAK5	-6.13849	152	PAK5	1.29885	218	PAK5	8.56195	181	PAK5	24.248	168	PAK5	-7.05807	55	PAK5	1.34787	90	PAK5	-10.478	157	PAK5	-11.8183	257	PAK5	-4.45612	166	PAK5	-12.2886	167	PAK5	4.3696	143	PAK5
Algo #2	PAK6	12.9712	218	PAK6	11.3236	206	PAK6	5.67828	195	PAK6	1.79735	267	PAK6	6.62264	210	PAK6	-4.51885	52	PAK6	5.11972	100	PAK6	9.74287	122	PAK6	27.0431	128	PAK6	-4.07901	3	PAK6	4.00472	16	PAK6	-16.8626	278	PAK6	-10.4127	147	PAK6	-3.31951	106	PAK6	-11.9627	157	PAK6	6.5462	30	PAK6
Algo #2	PASK	12.3644	239	PASK	9.67412	247	PASK	6.42453	168	PASK	5.88311	109	PASK	5.4811	241	PASK	-4.66361	63	PASK	1.1493	221	PASK	7.32903	241	PASK	20.6486	223	PASK	-7.63054	72	PASK	-0.54109	152	PASK	-9.46959	114	PASK	-10.048	103	PASK	-5.15279	197	PASK	-12.0592	162	PASK	4.70042	117	PASK
Algo #2	PBK/TOPK	13.8554	178	PBK/TOPK	11.0851	218	PBK/TOPK	8.61307	85	PBK/TOPK	4.606	168	PBK/TOPK	7.61258	163	PBK/TOPK	-6.93076	189	PBK/TOPK	4.37553	124	PBK/TOPK	4.89104	279	PBK/TOPK	24.8883	160	PBK/TOPK	-6.8484	46	PBK/TOPK	2.07312	63	PBK/TOPK	-9.55758	117	PBK/TOPK	-11.2976	229	PBK/TOPK	-4.1519	153	PBK/TOPK	-10.6433	121	PBK/TOPK	5.05553	96	PBK/TOPK
Algo #2	PDGFRa	13.2805	209	PDGFRa	11.4965	197	PDGFRa	4.17881	243	0	0	0	PDGFRa	7.29069	181	PDGFRa	-7.07886	198	PDGFRa	0.042174	241	PDGFRa	11.8811	56	0	0	0	PDGFRa	-4.89841	11	PDGFRa	-6.54505	275	PDGFRa	-5.09228	15	PDGFRa	-8.94538	27	PDGFRa	-8.74966	272	0	0	0	PDGFRa	0.393025	260	0
Algo #2	PDGFRb	14.0601	168	PDGFRb	11.9074	179	PDGFRb	5.36542	209	PDGFRb	9.90446	27	PDGFRb	6.06412	223	PDGFRb	-6.84708	186	PDGFRb	2.98533	175	PDGFRb	11.658	62	0	0	0	PDGFRb	-6.27981	33	PDGFRb	-4.16246	251	PDGFRb	-7.06978	43	PDGFRb	-9.56561	63	PDGFRb	-6.49816	233	PDGFRb	-1.1649	29	PDGFRb	-0.48113	269	PDGFRb
Algo #2	PDK1/PDPK1	17.069	22	PDK1/PDPK1	15.9833	32	PDK1/PDPK1	10.8052	22	PDK1/PDPK1	5.90537	108	PDK1/PDPK1	11.6475	5	PDK1/PDPK1	-5.91797	140	PDK1/PDPK1	5.8593	76	PDK1/PDPK1	8.13288	205	PDK1/PDPK1	26.155	137	PDK1/PDPK1	-10.3151	202	PDK1/PDPK1	3.86889	17	PDK1/PDPK1	-7.29451	53	PDK1/PDPK1	-9.22283	41	PDK1/PDPK1	-1.3902	26	PDK1/PDPK1	-11.8874	153	PDK1/PDPK1	5.83845	53	PDK1/PDPK1
Algo #2	PHKg1	15.9813	62	PHKg1	14.5245	70	PHKg1	7.81946	114	PHKg1	4.38945	180	PHKg1	8.90197	83	PHKg1	-5.98092	144	PHKg1	6.18896	72	PHKg1	10.4843	95	PHKg1	30.5766	70	PHKg1	-10.1748	192	PHKg1	1.28279	95	PHKg1	-11.2664	192	PHKg1	-10.5013	162	PHKg1	-2.73009	78	PHKg1	-12.3536	170	PHKg1	5.7905	55	PHKg1
Algo #2	PHKg2	14.403	156	PHKg2	10.7119	227	PHKg2	6.08021	179	PHKg2	1.20318	274	PHKg2	9.07769	73	PHKg2	-3.76577	25	PHKg2	8.10989	28	PHKg2	8.52442	183	PHKg2	33.8171	37	PHKg2	-7.62116	70	PHKg2	3.33134	24	PHKg2	-8.3494	78	PHKg2	-9.61338	64	PHKg2	-1.76606	34	PHKg2	-12.9033	191	PHKg2	8.20138	6	PHKg2
Algo #2	PIM1	13.5899	194	PIM1	13.1069	121	PIM1	8.45974	91	PIM1	3.41286	222	PIM1	8.48398	102	PIM1	-5.77975	131	PIM1	2.50523	197	PIM1	8.36286	197	PIM1	21.3538	211	PIM1	-7.56228	69	PIM1	0.291245	129	PIM1	-13.9699	258	PIM1	-10.874	201	PIM1	-6.4853	232	PIM1	-11.7562	149	PIM1	5.5605	72	PIM1
Algo #2	PIM2	10.5621	270	PIM2	7.9014	268	PIM2	8.81384	74	PIM2	8.678	45	PIM2	4.98759	255	PIM2	-6.49932	168	PIM2	-3.79401	278	PIM2	5.89057	271	PIM2	19.6434	240	PIM2	-7.44353	65	PIM2	-1.31309	190	PIM2	-11.7013	203	PIM2	-9.71296	73	PIM2	-8.29944	268	PIM2	-11.176	136	PIM2	5.4596	79	PIM2
Algo #2	PIM3	13.356	205	PIM3	11.5274	195	PIM3	7.80958	116	PIM3	4.97099	146	PIM3	9.50433	51	PIM3	-5.9952	145	PIM3	1.09452	225	PIM3	7.41707	238	PIM3	22.7677	189	PIM3	-6.57937	41	PIM3	0.003171	138	PIM3	-12.9462	235	PIM3	-10.3613	136	PIM3	-6.97584	247	PIM3	-13.636	211	PIM3	6.22418	37	PIM3
Algo #2	PKA	14.0499	169	PKA	11.5202	196	PKA	5.94569	185	PKA	4.09075	196	PKA	5.03355	252	PKA	-5.3206	101	PKA	-0.67454	252	PKA	10.9608	78	PKA	19.9614	235	PKA	-12.7936	273	PKA	-0.98156	175	PKA	-7.87632	67	PKA	-11.0197	208	PKA	-5.64149	212	PKA	-6.57252	62	PKA	5.78126	57	PKA
Algo #2	PKCa	16.4766	41	PKCa	17.8875	13	PKCa	10.2791	35	PKCa	4.23653	188	PKCa	11.9006	4	PKCa	-4.55796	56	PKCa	0.050579	240	PKCa	8.87239	168	PKCa	22.0687	200	PKCa	-5.39929	17	PKCa	0.087183	136	PKCa	-13.0372	237	PKCa	-11.6766	249	PKCa	-7.86978	264	PKCa	-13.7083	212	PKCa	4.56347	125	PKCa
Algo #2	PKCb1	15.3268	94	PKCb1	18.8295	6	PKCb1	12.0279	11	PKCb1	8.3635	49	PKCb1	7.7935	150	PKCb1	-3.51422	21	PKCb1	-0.06413	244	PKCb1	12.7772	40	PKCb1	21.9364	203	PKCb1	-9.28983	146	PKCb1	-1.51102	195	PKCb1	-16.2328	274	PKCb1	-10.2934	126	PKCb1	-8.56025	271	PKCb1	-12.5291	178	PKCb1	6.67795	24	PKCb1
Algo #2	PKCb2	17.465	15	PKCb2	21.4966	3	PKCb2	13.2884	5	PKCb2	8.46405	48	PKCb2	8.31708	111	PKCb2	-2.92513	10	PKCb2	1.17523	220	PKCb2	13.4435	36	PKCb2	23.8767	176	PKCb2	-10.2051	193	PKCb2	-0.60669	157	PKCb2	-16.3044	275	PKCb2	-11.089	214	PKCb2	-6.95619	246	PKCb2	-14.8803	251	PKCb2	6.85721	19	PKCb2
Algo #2	PKCd	17.124	21	PKCd	18.5444	8	PKCd	11.363	17	PKCd	6.69923	86	PKCd	9.33475	57	PKCd	-4.25378	40	PKCd	4.12775	132	PKCd	9.75291	121	PKCd	22.7018	192	PKCd	-9.93576	180	PKCd	-0.79393	169	PKCd	-13.5078	249	PKCd	-12.6192	267	PKCd	-7.59928	257	PKCd	-15.4444	258	PKCd	4.30972	150	PKCd
Algo #2	PKCepsilon	14.7486	130	PKCepsilon	17.5358	15	PKCepsilon	9.53512	51	PKCepsilon	4.61661	167	PKCepsilon	8.16098	123	PKCepsilon	-4.61471	59	PKCepsilon	3.03536	172	PKCepsilon	10.6315	86	PKCepsilon	22.2833	196	PKCepsilon	-10.3242	204	PKCepsilon	-0.53716	151	PKCepsilon	-13.2267	240	PKCepsilon	-13.1751	272	PKCepsilon	-6.45669	231	PKCepsilon	-13.7131	213	PKCepsilon	5.25345	86	PKCepsilon
Algo #2	PKCeta	15.5242	82	PKCeta	16.5915	21	PKCeta	8.9783	69	PKCeta	4.75272	155	PKCeta	7.31189	179	PKCeta	-3.87193	26	PKCeta	2.54672	195	PKCeta	10.5163	94	PKCeta	20.4331	227	PKCeta	-9.84655	173	PKCeta	-1.85541	202	PKCeta	-14.609	265	PKCeta	-11.2298	224	PKCeta	-7.20355	251	PKCeta	-14.6269	243	PKCeta	5.53194	76	PKCeta
Algo #2	PKCg	17.3901	16	PKCg	18.2051	10	PKCg	8.5104	87	PKCg	6.56548	88	PKCg	10.5101	16	PKCg	-4.94227	79	PKCg	-1.32286	261	PKCg	10.8943	80	PKCg	22.0648	201	PKCg	-8.20914	93	PKCg	-3.42565	241	PKCg	-12.5789	229	PKCg	-10.7358	187	PKCg	-7.04902	248	PKCg	-10.105	111	PKCg	3.70053	179	PKCg
Algo #2	PKCiota	14.3163	162	PKCiota	14.2563	79	PKCiota	5.35095	210	PKCiota	5.18941	136	PKCiota	5.93327	228	PKCiota	-5.4345	108	PKCiota	-2.54534	275	PKCiota	10.1266	107	PKCiota	21.8273	204	PKCiota	-9.06876	133	PKCiota	-3.21145	236	PKCiota	-13.3748	244	PKCiota	-13.0972	271	PKCiota	-7.97363	265	PKCiota	-10.9177	129	PKCiota	4.03385	162	PKCiota
Algo #2	PKCmu/PRKD1	16.6949	30	PKCmu/PRKD1	13.8907	92	PKCmu/PRKD1	9.50197	52	PKCmu/PRKD1	2.32218	253	PKCmu/PRKD1	8.86813	87	PKCmu/PRKD1	-5.62407	118	PKCmu/PRKD1	7.07914	50	PKCmu/PRKD1	7.42248	237	PKCmu/PRKD1	29.0248	90	PKCmu/PRKD1	-10.2142	195	PKCmu/PRKD1	5.53575	4	PKCmu/PRKD1	-10.8293	173	PKCmu/PRKD1	-10.387	143	PKCmu/PRKD1	-1.7296	32	PKCmu/PRKD1	-14.4015	239	PKCmu/PRKD1	6.49723	31	PKCmu/PRKD1
Algo #2	PKCnu/PRKD3	15.7276	75	PKCnu/PRKD3	13.8326	96	PKCnu/PRKD3	8.73769	76	PKCnu/PRKD3	4.99713	144	PKCnu/PRKD3	8.74874	92	PKCnu/PRKD3	-6.21917	156	PKCnu/PRKD3	5.58859	87	PKCnu/PRKD3	7.99559	215	PKCnu/PRKD3	25.3133	153	PKCnu/PRKD3	-9.69678	166	PKCnu/PRKD3	2.51483	42	PKCnu/PRKD3	-9.92068	135	PKCnu/PRKD3	-10.1943	115	PKCnu/PRKD3	-3.59829	120	PKCnu/PRKD3	-12.0852	163	PKCnu/PRKD3	6.0171	46	PKCnu/PRKD3
Algo #2	PKCtheta	16.4374	43	PKCtheta	18.6385	7	PKCtheta	7.20096	139	PKCtheta	2.47279	249	PKCtheta	8.98875	78	PKCtheta	-5.36645	104	PKCtheta	-1.60851	268	PKCtheta	10.1652	102	PKCtheta	30.1769	71	PKCtheta	-7.88965	84	PKCtheta	0.315794	128	PKCtheta	-13.2389	241	PKCtheta	-11.3429	232	PKCtheta	-6.14793	227	PKCtheta	-9.00686	96	PKCtheta	6.64179	27	PKCtheta
Algo #2	PKCzeta	16.7701	28	PKCzeta	15.7985	38	PKCzeta	3.57126	259	PKCzeta	5.07266	139	PKCzeta	5.55966	238	PKCzeta	-5.37261	105	PKCzeta	-3.14786	277	PKCzeta	9.5399	133	PKCzeta	27.4938	119	PKCzeta	-7.44052	64	PKCzeta	-3.05074	233	PKCzeta	-12.0313	212	PKCzeta	-10.7775	190	PKCzeta	-9.28642	275	PKCzeta	-8.50772	85	PKCzeta	4.81106	112	PKCzeta
Algo #2	PKD2/PRKD2	16.1064	55	PKD2/PRKD2	13.7681	100	PKD2/PRKD2	8.3341	93	PKD2/PRKD2	3.84172	204	PKD2/PRKD2	8.429	104	PKD2/PRKD2	-5.95099	142	PKD2/PRKD2	5.73102	82	PKD2/PRKD2	7.82728	225	PKD2/PRKD2	26.3936	136	PKD2/PRKD2	-10.2056	194	PKD2/PRKD2	4.00747	15	PKD2/PRKD2	-9.21647	101	PKD2/PRKD2	-9.68309	70	PKD2/PRKD2	-2.07625	48	PKD2/PRKD2	-11.1701	135	PKD2/PRKD2	5.64274	67	PKD2/PRKD2
Algo #2	PKG1a	14.5456	148	PKG1a	12.4782	145	PKG1a	5.44635	203	PKG1a	4.68564	160	PKG1a	7.94477	140	PKG1a	-7.03052	196	PKG1a	3.70042	147	PKG1a	7.98973	217	PKG1a	27.5996	117	PKG1a	-9.94141	181	PKG1a	0.318702	127	PKG1a	-7.94458	71	PKG1a	-9.34651	47	PKG1a	-5.90525	221	PKG1a	-9.90464	108	PKG1a	6.18876	38	PKG1a
Algo #2	PKG1b	14.3324	160	PKG1b	12.3781	148	PKG1b	7.85682	111	PKG1b	2.31062	254	PKG1b	7.89525	144	PKG1b	-5.68068	122	PKG1b	4.89828	103	PKG1b	8.39773	196	PKG1b	23.1952	183	PKG1b	-10.929	233	PKG1b	0.275612	131	PKG1b	-8.56702	81	PKG1b	-9.19536	39	PKG1b	-3.9928	144	PKG1b	-12.0065	160	PKG1b	5.06309	95	PKG1b
Algo #2	PKG2/PRKG2	14.7031	138	PKG2/PRKG2	14.8743	53	PKG2/PRKG2	10.4302	32	PKG2/PRKG2	3.85619	202	PKG2/PRKG2	10.0785	31	PKG2/PRKG2	-3.90743	28	PKG2/PRKG2	5.75524	79	PKG2/PRKG2	8.41387	193	PKG2/PRKG2	21.4433	209	PKG2/PRKG2	-10.3332	205	PKG2/PRKG2	2.7078	38	PKG2/PRKG2	-11.3422	195	PKG2/PRKG2	-8.97046	28	PKG2/PRKG2	-2.28583	57	PKG2/PRKG2	-13.821	219	PKG2/PRKG2	4.68914	118	PKG2/PRKG2
Algo #2	PKN1/PRK1	21.5219	3	PKN1/PRK1	21.2295	4	PKN1/PRK1	14.4718	4	PKN1/PRK1	5.95041	106	PKN1/PRK1	10.3596	19	PKN1/PRK1	-3.37275	14	PKN1/PRK1	8.87975	16	PKN1/PRK1	9.89227	115	PKN1/PRK1	22.7299	191	PKN1/PRK1	-10.2341	196	PKN1/PRK1	1.69601	75	PKN1/PRK1	-11.4668	197	PKN1/PRK1	-11.1336	216	PKN1/PRK1	-3.43377	111	PKN1/PRK1	-14.6415	246	PKN1/PRK1	5.76009	59	PKN1/PRK1
Algo #2	PKN2/PRK2	15.4323	87	PKN2/PRK2	15.2605	44	PKN2/PRK2	8.50497	89	PKN2/PRK2	7.37906	72	PKN2/PRK2	11.4008	7	PKN2/PRK2	-5.09777	88	PKN2/PRK2	5.24902	95	PKN2/PRK2	9.27718	145	PKN2/PRK2	17.1228	264	PKN2/PRK2	-9.06265	131	PKN2/PRK2	-0.89298	173	PKN2/PRK2	-8.06375	73	PKN2/PRK2	-11.8381	260	PKN2/PRK2	-4.74639	175	PKN2/PRK2	-12.5017	176	PKN2/PRK2	4.65116	121	PKN2/PRK2
Algo #2	PLK1	12.5982	234	PLK1	13.9531	90	PLK1	9.73967	44	PLK1	2.41809	250	PLK1	11.379	8	PLK1	-4.72235	65	PLK1	1.33649	216	PLK1	5.75416	275	PLK1	10.1699	279	PLK1	-10.8368	231	PLK1	1.595	80	PLK1	-4.94684	13	PLK1	-9.63078	68	PLK1	-1.30992	25	PLK1	-13.2938	197	PLK1	5.83023	54	PLK1
Algo #2	PLK3	14.5974	146	PLK3	14.777	59	PLK3	11.0086	20	PLK3	1.79388	268	PLK3	10.654	15	PLK3	-6.20297	155	PLK3	2.72646	189	PLK3	6.10853	269	PLK3	15.0819	272	PLK3	-9.80219	170	PLK3	1.87549	68	PLK3	-8.27024	76	PLK3	-10.4699	156	PLK3	-2.73515	79	PLK3	-14.2705	233	PLK3	7.43455	12	PLK3
Algo #2	PRKX	14.3553	159	PRKX	10.2745	236	PRKX	4.10254	246	PRKX	4.00547	198	PRKX	4.33198	268	PRKX	-3.87451	27	PRKX	3.74807	144	PRKX	9.14519	153	PRKX	20.0517	233	PRKX	-8.05574	89	PRKX	-1.1078	180	PRKX	-11.3606	196	PRKX	-9.5592	62	PRKX	-6.27348	228	PRKX	-12.8164	185	PRKX	6.14739	39	PRKX
Algo #2	PYK2	14.7363	133	PYK2	12.7577	137	PYK2	7.6041	126	PYK2	5.69037	116	PYK2	7.85622	145	PYK2	-6.39845	163	PYK2	6.48322	63	PYK2	9.69482	125	PYK2	26.6796	132	PYK2	-9.20135	141	PYK2	2.54377	41	PYK2	-11.1757	189	PYK2	-10.1673	114	PYK2	-1.84953	38	PYK2	-13.3301	199	0	0	0	PYK2
Algo #2	RAF1	5.29917	279	RAF1	3.72567	278	RAF1	2.49371	267	RAF1	8.75092	44	RAF1	3.8531	271	RAF1	-9.2901	255	RAF1	-2.53561	274	RAF1	11.472	68	RAF1	26.7218	130	RAF1	-5.12108	13	RAF1	-4.70636	260	0	0	0	RAF1	-7.73452	7	RAF1	-7.78817	260	RAF1	-0.83871	26	RAF1	3.59783	180	RAF1
Algo #2	RET	14.9722	118	RET	11.1468	216	RET	4.97549	222	RET	3.5268	215	RET	5.74095	235	RET	-8.77338	240	RET	5.42818	90	RET	12.6745	43	RET	44.4428	4	RET	-5.2531	14	RET	-1.45189	192	RET	-12.0764	216	RET	-10.0885	107	RET	-5.62778	210	RET	-7.62458	77	RET	2.99515	205	RET
Algo #2	RIPK2	13.338	207	RIPK2	10.0804	241	RIPK2	5.99937	181	RIPK2	4.24413	186	RIPK2	6.21504	220	RIPK2	-8.36263	231	RIPK2	1.57162	212	RIPK2	11.1606	74	RIPK2	25.7847	145	RIPK2	-7.82601	82	RIPK2	-1.52638	196	RIPK2	-9.17039	99	RIPK2	-10.345	135	RIPK2	-3.73155	127	RIPK2	-5.48342	54	RIPK2	4.03188	163	RIPK2
Algo #2	RIPK5	13.6271	189	RIPK5	12.0792	165	RIPK5	7.96454	108	RIPK5	4.03399	197	RIPK5	8.32689	109	RIPK5	-2.49413	5	RIPK5	6.43879	64	RIPK5	8.04529	210	RIPK5	20.9114	219	RIPK5	-6.10247	31	RIPK5	3.19045	26	RIPK5	-10.9651	181	RIPK5	-10.3301	132	RIPK5	-1.99117	44	RIPK5	-10.3076	115	RIPK5	5.2877	84	RIPK5
Algo #2	ROCK1	15.5937	79	ROCK1	14.5205	71	ROCK1	9.94124	39	ROCK1	6.51774	90	ROCK1	9.82235	38	ROCK1	-1.02321	1	ROCK1	8.86805	17	ROCK1	11.724	60	ROCK1	18.7428	249	ROCK1	-8.56464	106	ROCK1	-2.00316	206	ROCK1	-9.30673	103	ROCK1	-12.5368	266	ROCK1	-6.51964	234	ROCK1	-17.7928	277	ROCK1	5.12554	92	ROCK1
Algo #2	ROCK2	15.0184	110	ROCK2	13.3134	118	ROCK2	7.55344	131	ROCK2	6.0205	104	ROCK2	8.26211	114	ROCK2	-3.38479	16	ROCK2	6.42794	65	ROCK2	10.1324	106	ROCK2	21.7399	206	ROCK2	-9.04196	129	ROCK2	-0.77112	167	ROCK2	-7.19408	48	ROCK2	-11.7347	251	ROCK2	-5.69544	214	ROCK2	-14.7789	249	ROCK2	5.02557	98	ROCK2
Algo #2	RON/MST1R	11.3736	263	RON/MST1R	10.9348	223	RON/MST1R	5.22311	214	RON/MST1R	9.2988	37	RON/MST1R	6.16252	222	RON/MST1R	-6.28354	160	RON/MST1R	2.58673	194	RON/MST1R	8.82576	171	RON/MST1R	21.2252	215	RON/MST1R	-14.543	279	RON/MST1R	-0.72756	163	RON/MST1R	-4.40241	10	RON/MST1R	-8.98348	30	RON/MST1R	-4.79373	177	RON/MST1R	-4.40477	42	RON/MST1R	2.02608	236	RON/MST1R
Algo #2	ROS/ROS1	17.8537	11	ROS/ROS1	18.2504	9	ROS/ROS1	11.2328	18	ROS/ROS1	3.84464	203	ROS/ROS1	10.1689	27	ROS/ROS1	-4.95112	80	ROS/ROS1	7.26295	47	ROS/ROS1	11.9922	53	ROS/ROS1	27.4841	121	ROS/ROS1	-6.41611	36	ROS/ROS1	-0.18367	142	ROS/ROS1	-13.0759	239	ROS/ROS1	-10.655	177	ROS/ROS1	-4.83044	180	ROS/ROS1	-10.8437	127	ROS/ROS1	5.0364	97	ROS/ROS1
Algo #2	RSK1	17.0452	23	RSK1	16.2289	27	RSK1	9.85721	41	RSK1	4.16233	192	RSK1	8.59615	96	RSK1	-5.73265	126	RSK1	5.70184	84	RSK1	10.1582	103	RSK1	27.9452	112	RSK1	-10.5892	216	RSK1	2.49233	44	RSK1	-15.0617	271	RSK1	-11.2418	226	RSK1	-3.99663	145	RSK1	-15.8987	265	RSK1	6.00162	47	RSK1
Algo #2	RSK2	16.4421	42	RSK2	16.5874	22	RSK2	8.50629	88	RSK2	4.54482	173	RSK2	8.41035	106	RSK2	-5.14938	93	RSK2	4.79474	104	RSK2	10.9452	79	RSK2	26.7142	131	RSK2	-10.9392	234	RSK2	2.2613	53	RSK2	-14.2495	262	RSK2	-11.2224	223	RSK2	-4.06893	150	RSK2	-17.0996	274	RSK2	7.10056	17	RSK2
Algo #2	RSK3	16.485	40	RSK3	16.012	31	RSK3	7.70396	123	RSK3	3.77182	207	RSK3	8.11545	131	RSK3	-6.30542	161	RSK3	4.79453	105	RSK3	10.1342	105	RSK3	28.0276	111	RSK3	-10.5813	215	RSK3	2.09894	62	RSK3	-14.0549	260	RSK3	-11.0755	213	RSK3	-3.89477	136	RSK3	-15.2505	256	RSK3	6.54781	29	RSK3
Algo #2	RSK4	16.2937	47	RSK4	16.4455	25	RSK4	8.98098	68	RSK4	3.04665	239	RSK4	8.27758	113	RSK4	-5.75419	128	RSK4	6.2087	70	RSK4	10.5708	89	RSK4	28.1	108	RSK4	-11.4556	247	RSK4	3.06884	29	RSK4	-14.7142	268	RSK4	-11.3089	230	RSK4	-3.10996	95	RSK4	-15.9615	268	RSK4	7.22199	15	RSK4
Algo #2	SGK1	14.9792	117	SGK1	13.64	105	SGK1	8.45646	92	SGK1	2.94297	243	SGK1	9.46298	54	SGK1	-5.96027	143	SGK1	7.26244	48	SGK1	7.14181	246	SGK1	28.5784	98	SGK1	-11.1188	237	SGK1	4.28872	11	SGK1	-13.0424	238	SGK1	-10.4506	152	SGK1	-1.75317	33	SGK1	-14.0619	225	SGK1	5.21893	88	SGK1
Algo #2	SGK2	13.1782	212	SGK2	12.7644	136	SGK2	7.23373	138	SGK2	6.55327	89	SGK2	7.0821	190	SGK2	-3.11719	13	SGK2	3.79885	141	SGK2	7.99465	216	SGK2	20.9618	218	SGK2	-13.2322	274	SGK2	1.80664	73	SGK2	-10.4744	156	SGK2	-10.1529	111	SGK2	-1.65686	30	SGK2	-10.8387	125	SGK2	2.8804	212	SGK2
Algo #2	SIK2	15.3811	90	SIK2	13.6377	106	SIK2	9.15561	62	SIK2	7.91929	60	SIK2	9.87048	35	SIK2	-8.4259	234	SIK2	4.47401	121	SIK2	13.0157	39	SIK2	28.6472	95	SIK2	-11.1621	239	SIK2	0.761161	108	SIK2	-9.65772	122	SIK2	-11.3934	234	SIK2	0.627469	2	SIK2	-4.61844	44	SIK2	5.74062	60	SIK2
Algo #2	SLK/STK2	15.5481	80	SLK/STK2	14.8616	55	SLK/STK2	9.35404	57	SLK/STK2	5.80476	113	SLK/STK2	8.15215	125	SLK/STK2	-4.6245	60	SLK/STK2	3.80934	140	SLK/STK2	11.5176	66	SLK/STK2	30.9032	64	SLK/STK2	-8.77073	114	SLK/STK2	-2.24586	211	SLK/STK2	-10.5339	160	SLK/STK2	-11.0605	211	SLK/STK2	-5.06857	192	SLK/STK2	-8.89662	93	SLK/STK2	3.88691	169	SLK/STK2
Algo #2	SNARK/NUAK2	15.9593	64	SNARK/NUAK2	14.8397	57	SNARK/NUAK2	12.2744	10	SNARK/NUAK2	5.79894	114	SNARK/NUAK2	10.1685	28	SNARK/NUAK2	-4.26504	41	SNARK/NUAK2	7.35588	43	SNARK/NUAK2	9.31394	142	SNARK/NUAK2	18.0027	257	SNARK/NUAK2	-11.9444	261	SNARK/NUAK2	1.59839	78	SNARK/NUAK2	-9.80284	130	SNARK/NUAK2	-11.6472	247	SNARK/NUAK2	-3.7696	132	SNARK/NUAK2	-13.0911	194	SNARK/NUAK2	3.00924	204	SNARK/NUAK2
Algo #2	SRMS	6.72791	278	SRMS	2.51216	279	SRMS	0.469532	279	SRMS	9.50301	35	SRMS	5.18298	248	SRMS	-13.5692	279	SRMS	-0.20436	248	SRMS	20.3096	1	SRMS	32.184	51	SRMS	-4.39367	7	SRMS	-7.38903	277	SRMS	-7.17771	47	SRMS	-8.61092	16	SRMS	-5.83056	219	SRMS	-1.21836	31	SRMS	-1.28085	278	SRMS
Algo #2	SRPK1	13.8573	177	SRPK1	12.896	129	SRPK1	5.70729	193	SRPK1	6.11777	100	SRPK1	8.47152	103	SRPK1	-4.9296	77	SRPK1	3.5005	158	SRPK1	7.99719	214	SRPK1	18.971	245	SRPK1	-10.3232	203	SRPK1	-1.31228	189	SRPK1	-10.3129	150	SRPK1	-9.09662	34	SRPK1	-6.88593	242	SRPK1	-12.8832	189	SRPK1	5.02506	99	SRPK1
Algo #2	SRPK2	15.3768	91	SRPK2	12.2168	156	SRPK2	6.13613	177	SRPK2	3.78504	206	SRPK2	6.82204	201	SRPK2	-6.44977	166	SRPK2	2.9972	173	SRPK2	7.74852	228	SRPK2	22.911	188	SRPK2	-10.2666	198	SRPK2	0.052743	137	SRPK2	-11.2253	190	SRPK2	-9.72395	74	SRPK2	-5.12123	194	SRPK2	-14.1582	229	SRPK2	6.1194	40	SRPK2
Algo #2	STK16	13.8454	179	STK16	12.1359	162	STK16	6.84588	155	STK16	1.7161	269	STK16	8.00269	137	STK16	-7.59609	215	STK16	7.5781	38	STK16	9.1668	151	STK16	27.2965	123	STK16	-9.74585	168	STK16	0.771874	106	STK16	-10.1483	143	STK16	-10.6405	175	STK16	-3.48403	114	STK16	-10.2735	114	STK16	1.37693	250	STK16
Algo #2	STK22D/TSSK1	16.1851	51	STK22D/TSSK1	14.5809	65	STK22D/TSSK1	8.63589	83	STK22D/TSSK1	4.25277	185	STK22D/TSSK1	9.72249	41	STK22D/TSSK1	-6.00991	146	STK22D/TSSK1	7.30564	45	STK22D/TSSK1	9.95577	112	STK22D/TSSK1	28.0867	109	STK22D/TSSK1	-9.00655	127	STK22D/TSSK1	3.36901	23	STK22D/TSSK1	-7.92798	70	STK22D/TSSK1	-9.83	80	STK22D/TSSK1	-3.26919	102	STK22D/TSSK1	-13.5432	207	STK22D/TSSK1	5.6406	68	STK22D/TSSK1
Algo #2	STK25/YSK1	13.9038	174	STK25/YSK1	14.2868	78	STK25/YSK1	9.55816	49	STK25/YSK1	6.24925	97	STK25/YSK1	9.69133	42	STK25/YSK1	-4.99101	83	STK25/YSK1	3.06492	171	STK25/YSK1	9.18523	150	STK25/YSK1	23.5104	180	STK25/YSK1	-10.7344	223	STK25/YSK1	0.446835	124	STK25/YSK1	-10.6242	165	STK25/YSK1	-11.8782	261	STK25/YSK1	-3.65097	122	STK25/YSK1	-11.4996	142	STK25/YSK1	2.68703	218	STK25/YSK1
Algo #2	STK33	15.3135	95	STK33	12.3326	150	STK33	7.05085	146	STK33	3.64615	210	STK33	8.41447	105	STK33	-6.12356	151	STK33	4.43442	122	STK33	9.13988	154	STK33	28.8744	93	STK33	-9.03048	128	STK33	1.65689	77	STK33	-11.7541	207	STK33	-10.3073	128	STK33	-3.41898	109	STK33	-11.3204	139	STK33	4.63079	122	STK33
Algo #2	STK39/STLK3	14.6263	145	STK39/STLK3	12.936	128	STK39/STLK3	6.56294	165	STK39/STLK3	7.59642	66	STK39/STLK3	11.465	6	STK39/STLK3	-8.13844	227	STK39/STLK3	2.32819	200	STK39/STLK3	7.93072	221	STK39/STLK3	21.7311	207	STK39/STLK3	-4.62266	8	STK39/STLK3	-2.88953	230	STK39/STLK3	-8.01785	72	STK39/STLK3	-11.0341	210	STK39/STLK3	-9.15556	274	STK39/STLK3	-11.8286	151	STK39/STLK3	1.59471	248	STK39/STLK3
Algo #2	SYK	13.41	202	SYK	13.0738	122	SYK	5.57491	199	SYK	2.77947	245	SYK	7.56007	169	SYK	-6.84436	185	SYK	7.84073	35	SYK	13.502	35	SYK	25.7721	146	SYK	-8.51661	104	SYK	3.40145	21	SYK	-13.6861	250	SYK	-11.925	262	SYK	-0.89437	17	SYK	-12.3976	172	SYK	6.70189	23	SYK
Algo #2	TAK1	14.2753	163	TAK1	13.4778	109	TAK1	8.06812	104	TAK1	5.44776	127	TAK1	9.96791	33	TAK1	-5.13963	92	TAK1	6.51813	62	TAK1	9.42242	136	TAK1	28.3731	103	TAK1	-10.0767	187	TAK1	2.3539	47	TAK1	-7.87176	66	TAK1	-10.6873	180	TAK1	-2.21999	53	TAK1	-12.8427	188	TAK1	5.42655	81	TAK1
Algo #2	TAOK1	13.4061	203	TAOK1	11.9313	177	TAOK1	9.03267	67	TAOK1	8.75537	43	TAOK1	9.04641	75	TAOK1	-2.02781	4	TAOK1	5.84431	77	TAOK1	8.76811	174	TAOK1	20.6645	222	TAOK1	-9.95814	183	TAOK1	-0.55391	154	TAOK1	-5.72107	22	TAOK1	-9.62774	67	TAOK1	-4.12353	151	TAOK1	-10.1776	112	TAOK1	2.32046	229	TAOK1
Algo #2	TAOK2/TAO1	13.6182	190	TAOK2/TAO1	12.1001	164	TAOK2/TAO1	9.80164	43	TAOK2/TAO1	8.55924	47	TAOK2/TAO1	9.73644	40	TAOK2/TAO1	-3.61589	22	TAOK2/TAO1	4.95075	102	TAOK2/TAO1	12.1248	52	TAOK2/TAO1	25.3907	150	TAOK2/TAO1	-7.1067	56	TAOK2/TAO1	-0.64078	158	TAOK2/TAO1	-9.36806	107	TAOK2/TAO1	-10.371	141	TAOK2/TAO1	-5.39954	204	TAOK2/TAO1	-8.96884	95	TAOK2/TAO1	2.35213	227	TAOK2/TAO1
Algo #2	TAOK3/JIK	12.4977	237	TAOK3/JIK	12.1734	160	TAOK3/JIK	7.08602	145	TAOK3/JIK	4.30268	182	TAOK3/JIK	7.37925	175	TAOK3/JIK	-5.09166	86	TAOK3/JIK	6.91604	54	TAOK3/JIK	8.49094	186	TAOK3/JIK	26.0909	138	TAOK3/JIK	-12.7066	272	TAOK3/JIK	0.55763	119	TAOK3/JIK	-7.21091	49	TAOK3/JIK	-10.1427	110	TAOK3/JIK	-2.65249	75	TAOK3/JIK	-12.4015	173	TAOK3/JIK	3.51753	184	TAOK3/JIK
Algo #2	TBK1	16.5933	34	TBK1	14.4174	74	TBK1	9.70458	45	TBK1	5.28397	132	TBK1	8.89489	84	TBK1	-8.07101	225	TBK1	8.70425	18	TBK1	8.95577	163	TBK1	25.8883	142	TBK1	-11.1847	241	TBK1	2.20081	55	TBK1	-10.763	170	TBK1	-9.15825	36	TBK1	-0.93613	18	TBK1	-13.7419	215	TBK1	5.10013	94	TBK1
Algo #2	TGFBR2	12.124	247	TGFBR2	11.0221	220	TGFBR2	5.72538	191	TGFBR2	3.25415	233	TGFBR2	7.50788	171	TGFBR2	-5.0885	85	TGFBR2	2.8653	183	TGFBR2	7.75185	227	TGFBR2	19.4999	241	TGFBR2	-7.88211	83	TGFBR2	-1.15435	183	TGFBR2	-6.31018	27	TGFBR2	-12.9512	269	TGFBR2	-2.69472	76	TGFBR2	-7.29934	69	TGFBR2	2.29118	230	TGFBR2
Algo #2	TIE2/TEK	15.222	101	TIE2/TEK	14.8319	58	TIE2/TEK	6.74124	158	TIE2/TEK	11.7794	13	TIE2/TEK	6.63333	208	TIE2/TEK	-5.13703	91	TIE2/TEK	-1.07544	259	TIE2/TEK	11.5316	65	TIE2/TEK	30.9752	62	TIE2/TEK	-9.16333	139	TIE2/TEK	-6.36952	274	TIE2/TEK	-4.12051	8	TIE2/TEK	-10.7817	191	TIE2/TEK	-6.95557	245	TIE2/TEK	0.427264	19	TIE2/TEK	-1.2637	277	TIE2/TEK
Algo #2	TLK2	15.0169	111	TLK2	14.6453	63	TLK2	1.77588	275	TLK2	8.64878	46	TLK2	9.1135	70	TLK2	-8.18931	228	TLK2	0.35852	237	TLK2	7.95768	219	TLK2	27.8312	113	TLK2	-11.754	258	TLK2	-0.7702	166	TLK2	-0.71461	1	TLK2	-8.88223	26	TLK2	-4.64277	171	TLK2	-7.03818	67	TLK2	4.97976	100	TLK2
Algo #2	TRKA	17.8693	10	TRKA	17.1439	17	TRKA	9.80996	42	TRKA	4.18131	191	TRKA	9.33286	58	TRKA	-6.96257	191	TRKA	10.0485	10	TRKA	11.6265	64	TRKA	32.059	53	TRKA	-10.4558	209	TRKA	2.29946	51	TRKA	-12.615	230	TRKA	-8.65256	18	TRKA	-2.38052	64	TRKA	-13.6324	210	TRKA	3.02843	201	TRKA
Algo #2	TRKB	17.2883	18	TRKB	15.2657	43	TRKB	8.95534	70	TRKB	2.96365	242	TRKB	9.21825	65	TRKB	-7.17216	203	TRKB	8.50342	24	TRKB	8.42568	191	TRKB	32.3486	49	TRKB	-9.86817	175	TRKB	2.89779	31	TRKB	-12.823	232	TRKB	-9.61947	65	TRKB	-2.9051	87	TRKB	-13.9501	222	TRKB	4.6828	119	TRKB
Algo #2	TRKC	16.5911	35	TRKC	14.8957	52	TRKC	7.59485	128	TRKC	4.44569	178	TRKC	7.58969	167	TRKC	-7.71686	217	TRKC	5.71833	83	TRKC	9.32442	140	TRKC	34.9087	26	TRKC	-9.91681	178	TRKC	1.31813	93	TRKC	-12.4441	223	TRKC	-9.70074	71	TRKC	-3.98464	143	TRKC	-12.2855	166	TRKC	4.39516	140	TRKC
Algo #2	TSSK2	12.3193	241	TSSK2	11.3798	204	TSSK2	4.85528	225	TSSK2	7.10652	79	TSSK2	5.94417	227	TSSK2	-6.74591	182	TSSK2	3.3269	165	TSSK2	9.02447	160	TSSK2	27.1009	126	TSSK2	-6.9284	48	TSSK2	-1.12244	181	TSSK2	-6.7111	35	TSSK2	-8.81238	23	TSSK2	-5.83085	220	TSSK2	-7.98646	80	TSSK2	2.93608	209	TSSK2
Algo #2	TTK	13.646	188	TTK	11.4177	202	TTK	8.69722	79	TTK	3.32283	228	TTK	9.10616	71	TTK	-4.30783	43	TTK	7.37813	42	TTK	7.33065	240	TTK	23.931	175	TTK	-12.2962	268	TTK	2.43961	45	TTK	-9.18991	100	TTK	-9.50736	56	TTK	-1.80699	35	TTK	-13.8586	220	TTK	3.1394	200	TTK
Algo #2	TXK	12.138	246	TXK	9.08481	259	TXK	5.63323	197	TXK	4.4654	176	TXK	6.95956	198	TXK	-9.53366	260	TXK	4.64939	110	TXK	16.3179	14	TXK	28.392	101	TXK	-6.79809	44	TXK	-0.15346	140	TXK	-15.0035	270	TXK	-10.5535	168	TXK	-1.2575	23	TXK	-6.06551	59	TXK	3.32303	190	TXK
Algo #2	TYK1/LTK	16.1863	50	TYK1/LTK	12.1043	163	TYK1/LTK	6.39577	169	TYK1/LTK	4.65984	164	TYK1/LTK	7.21566	185	TYK1/LTK	-5.80761	132	TYK1/LTK	6.26263	68	TYK1/LTK	9.56225	128	TYK1/LTK	31.979	54	TYK1/LTK	-7.4565	66	TYK1/LTK	1.33795	91	TYK1/LTK	-9.08814	98	TYK1/LTK	-9.67903	69	TYK1/LTK	-2.16513	51	TYK1/LTK	-9.21927	102	0	0	0	TYK1/LTK
Algo #2	0	0	0	0	0	0	0	0	0	TYK2	4.67619	162	0	0	0	TYK2	-5.23314	97	0	0	0	TYK2	9.31886	141	TYK2	24.1818	169	TYK2	-10.7493	226	0	0	0	TYK2	-10.8333	174	TYK2	-10.8098	197	0	0	0	TYK2	-15.836	262	TYK2	4.94484	102	TYK2
Algo #2	TYRO3 SKY	16.8839	25	TYRO3 SKY	13.8208	97	TYRO3 SKY	5.78735	187	TYRO3 SKY	8.91751	39	TYRO3 SKY	7.04357	192	TYRO3 SKY	-5.59278	115	TYRO3 SKY	4.48254	120	TYRO3 SKY	13.6405	30	TYRO3 SKY	33.4483	41	TYRO3 SKY	-10.707	219	TYRO3 SKY	-0.66325	159	TYRO3 SKY	-9.91949	134	TYRO3 SKY	-10.5486	166	TYRO3 SKY	-0.08051	6	TYRO3 SKY	-2.9518	36	TYRO3 SKY	6.05068	45	TYRO3 SKY
Algo #2	ULK1	15.8116	69	ULK1	13.2317	120	ULK1	6.26369	174	ULK1	3.12477	237	ULK1	8.69497	94	ULK1	-5.43858	110	ULK1	8.53889	22	ULK1	7.51752	234	ULK1	30.6412	68	ULK1	-10.8298	230	ULK1	1.02147	98	ULK1	-7.01433	42	ULK1	-9.28372	44	ULK1	-4.03514	148	ULK1	-15.4955	259	ULK1	6.99463	18	ULK1
Algo #2	ULK2	15.5	84	ULK2	13.7966	99	ULK2	11.7585	13	ULK2	5.62089	122	ULK2	9.0824	72	ULK2	-3.03182	11	ULK2	10.0526	9	ULK2	7.84753	224	ULK2	25.1503	157	ULK2	-13.5249	276	ULK2	2.15361	59	ULK2	-6.69465	33	ULK2	-10.0507	104	ULK2	-1.58936	28	ULK2	-11.7401	146	ULK2	5.23819	87	ULK2
Algo #2	ULK3	11.6289	257	ULK3	9.22747	256	ULK3	3.10428	266	ULK3	8.17255	53	ULK3	5.78541	234	ULK3	-4.78335	70	ULK3	3.91572	137	ULK3	8.73483	175	ULK3	27.267	124	ULK3	-8.93902	120	ULK3	-4.30025	254	ULK3	-4.12	7	ULK3	-8.23191	11	ULK3	-6.92725	244	ULK3	-14.2262	231	ULK3	4.60613	123	ULK3
Algo #2	VRK1	14.3188	161	VRK1	11.6581	187	VRK1	6.95903	151	VRK1	3.28424	230	VRK1	7.62833	162	VRK1	-6.72119	180	VRK1	3.6585	148	VRK1	8.63096	179	VRK1	21.0301	217	VRK1	-8.78825	115	VRK1	-0.31622	145	VRK1	-12.5635	228	VRK1	-10.4749	157	VRK1	-4.78002	176	VRK1	-11.0384	131	VRK1	3.23962	194	VRK1
Algo #2	WEE1	13.9085	173	WEE1	11.2274	212	WEE1	5.59681	198	WEE1	6.33021	96	WEE1	7.92381	141	WEE1	-7.229	206	WEE1	2.89568	180	WEE1	9.35409	138	WEE1	18.2951	253	WEE1	-7.75431	77	WEE1	-2.01854	207	WEE1	-10.4809	158	WEE1	-9.00311	31	WEE1	-5.75254	215	WEE1	-11.2428	138	WEE1	2.52497	222	WEE1
Algo #2	WNK3	13.6105	191	WNK3	9.33088	254	WNK3	5.70882	192	WNK3	2.32293	252	WNK3	5.70751	236	WNK3	-8.76705	239	WNK3	5.1606	98	WNK3	9.27613	146	WNK3	24.802	162	WNK3	-9.10321	135	WNK3	-0.15623	141	WNK3	-12.4517	224	WNK3	-10.3633	138	WNK3	-3.75757	130	WNK3	-10.7669	122	WNK3	2.91267	210	WNK3
Algo #2	YES/YES1	14.8208	127	YES/YES1	11.9925	171	YES/YES1	5.98652	183	YES/YES1	7.33509	74	YES/YES1	7.28422	182	YES/YES1	-9.05123	248	YES/YES1	4.05003	133	YES/YES1	13.9057	27	YES/YES1	34.2021	30	YES/YES1	-8.24246	95	YES/YES1	-2.78733	226	YES/YES1	-11.5485	200	YES/YES1	-10.4307	149	YES/YES1	-3.88316	135	YES/YES1	-5.39661	53	YES/YES1	3.31607	191	YES/YES1
Algo #2	ZAK/MLTK	10.3885	271	ZAK/MLTK	9.21057	257	ZAK/MLTK	3.5614	260	ZAK/MLTK	9.56394	34	ZAK/MLTK	4.8492	258	ZAK/MLTK	-10.0079	263	ZAK/MLTK	3.50102	157	ZAK/MLTK	13.7537	28	ZAK/MLTK	36.1452	19	ZAK/MLTK	-5.95219	26	ZAK/MLTK	-2.99626	232	ZAK/MLTK	-9.73965	126	ZAK/MLTK	-9.33285	45	ZAK/MLTK	-4.05717	149	ZAK/MLTK	0.315639	20	ZAK/MLTK	-1.25022	276	ZAK/MLTK
Algo #2	ZAP70	13.2993	208	ZAP70	11.7614	183	ZAP70	8.30846	95	ZAP70	1.81886	266	ZAP70	9.54017	48	ZAP70	-4.25302	39	ZAP70	4.24791	128	ZAP70	6.81987	253	ZAP70	23.1081	186	ZAP70	-7.05474	54	ZAP70	-0.49122	148	ZAP70	-8.76879	89	ZAP70	-8.80932	21	ZAP70	-4.91965	186	ZAP70	-10.9889	130	ZAP70	4.2109	155	ZAP70
Algo #2	ZIPK/DAPK3	16.0441	58	ZIPK/DAPK3	14.2198	82	ZIPK/DAPK3	11.2256	19	ZIPK/DAPK3	1.91831	263	ZIPK/DAPK3	7.26269	184	ZIPK/DAPK3	-7.51392	213	ZIPK/DAPK3	5.02587	101	ZIPK/DAPK3	5.80713	273	ZIPK/DAPK3	26.8678	129	ZIPK/DAPK3	-10.0059	185	ZIPK/DAPK3	2.3169	50	ZIPK/DAPK3	-9.32995	105	ZIPK/DAPK3	-10.3749	142	ZIPK/DAPK3	-2.01648	45	ZIPK/DAPK3	-11.7481	147	ZIPK/DAPK3	6.45793	32	ZIPK/DAPK3
[truncated: 506 more columns]

## Sheet: output "kinase rank I"
	Output: "kinase rank I"
	0
	Kinase	Kinase Score	Rank
	ABL1	#DIV/0!	#DIV/0!
	ABL2/ARG	#DIV/0!	#DIV/0!
	ACK1	#DIV/0!	#DIV/0!
	AKT2	#DIV/0!	#DIV/0!
	AKT3	#DIV/0!	#DIV/0!
	ALK	#DIV/0!	#DIV/0!
	ALK1/ACVRL1	#DIV/0!	#DIV/0!
	ALK2/ACVR1	#DIV/0!	#DIV/0!
	ARAF	#DIV/0!	#DIV/0!
	ARK5/NUAK1	#DIV/0!	#DIV/0!
	ASK1/MAP3K5	#DIV/0!	#DIV/0!
	Aurora A	#DIV/0!	#DIV/0!
	Aurora B	#DIV/0!	#DIV/0!
	Aurora C	#DIV/0!	#DIV/0!
	AXL	#DIV/0!	#DIV/0!
	BLK	#DIV/0!	#DIV/0!
	BMX/ETK	#DIV/0!	#DIV/0!
	BRAF	#DIV/0!	#DIV/0!
	BRK	#DIV/0!	#DIV/0!
	BRSK1	#DIV/0!	#DIV/0!
	BRSK2	#DIV/0!	#DIV/0!
	BTK	#DIV/0!	#DIV/0!
	c-Kit	#DIV/0!	#DIV/0!
	c-MER	#DIV/0!	#DIV/0!
	c-MET	#DIV/0!	#DIV/0!
	c-SRC	#DIV/0!	#DIV/0!
	CAMK1a	#DIV/0!	#DIV/0!
	CAMK1d	#DIV/0!	#DIV/0!
	CAMK2a	#DIV/0!	#DIV/0!
	CAMK2b	#DIV/0!	#DIV/0!
	CAMK2d	#DIV/0!	#DIV/0!
	CAMK2g	#DIV/0!	#DIV/0!
	CAMK4	#DIV/0!	#DIV/0!
	CAMKK1	#DIV/0!	#DIV/0!
	CAMKK2	#DIV/0!	#DIV/0!
	CDK1/cyclin A	#DIV/0!	#DIV/0!
	CDK1/cyclin B	#DIV/0!	#DIV/0!
	CDK2/cyclin A	#DIV/0!	#DIV/0!
	CDK2/cyclin E	#DIV/0!	#DIV/0!
	CDK3/cyclin E	#DIV/0!	#DIV/0!
	CDK4/cyclin D1	#DIV/0!	#DIV/0!
	CDK4/cyclin D3	#DIV/0!	#DIV/0!
	CDK5/p25	#DIV/0!	#DIV/0!
	CDK5/p35	#DIV/0!	#DIV/0!
	CDK6/cyclin D1	#DIV/0!	#DIV/0!
	CDK6/cyclin D3	#DIV/0!	#DIV/0!
	CDK7/cyclin H	#DIV/0!	#DIV/0!
	CDK9 cyclin K	#DIV/0!	#DIV/0!
	CDK9/cyclin T1	#DIV/0!	#DIV/0!
	CHK1	#DIV/0!	#DIV/0!
	CHK2	#DIV/0!	#DIV/0!
	CK1a1	#DIV/0!	#DIV/0!
	CK1d	#DIV/0!	#DIV/0!
	CK1epsilon	#DIV/0!	#DIV/0!
	CK1g1	#DIV/0!	#DIV/0!
	CK1g2	#DIV/0!	#DIV/0!
	CK1g3	#DIV/0!	#DIV/0!
	CK2a	#DIV/0!	#DIV/0!
	CK2a2	#DIV/0!	#DIV/0!
	CLK1	#DIV/0!	#DIV/0!
	CLK2	#DIV/0!	#DIV/0!
	CLK3	#DIV/0!	#DIV/0!
	CLK4	#DIV/0!	#DIV/0!
	COT1/MAP3K8	#DIV/0!	#DIV/0!
	CSK	#DIV/0!	#DIV/0!
	CTK MATK	#DIV/0!	#DIV/0!
	DAPK1	#DIV/0!	#DIV/0!
	DAPK2	#DIV/0!	#DIV/0!
	DCAMKL2	#DIV/0!	#DIV/0!
	DDR2	#DIV/0!	#DIV/0!
	DRAK1/STK17A	#DIV/0!	#DIV/0!
	DYRK1/DYRK1A	#DIV/0!	#DIV/0!
	DYRK1B	#DIV/0!	#DIV/0!
	DYRK2	#DIV/0!	#DIV/0!
	DYRK3	#DIV/0!	#DIV/0!
	DYRK4	#DIV/0!	#DIV/0!
	EGFR	#DIV/0!	#DIV/0!
	EPHA1	#DIV/0!	#DIV/0!
	EPHA2	#DIV/0!	#DIV/0!
	EPHA3	#DIV/0!	#DIV/0!
	EPHA4	#DIV/0!	#DIV/0!
	EPHA5	#DIV/0!	#DIV/0!
	EPHA6	#DIV/0!	#DIV/0!
	EPHA7	#DIV/0!	#DIV/0!
	EPHA8	#DIV/0!	#DIV/0!
	EPHB1	#DIV/0!	#DIV/0!
	EPHB2	#DIV/0!	#DIV/0!
	EPHB3	#DIV/0!	#DIV/0!
	EPHB4	#DIV/0!	#DIV/0!
	ERBB2/HER2	#DIV/0!	#DIV/0!
	ERBB4/HER4	#DIV/0!	#DIV/0!
	ERK1	#DIV/0!	#DIV/0!
	ERK2 MAPK1	#DIV/0!	#DIV/0!
	FAK/PTK2	#DIV/0!	#DIV/0!
	FER	#DIV/0!	#DIV/0!
	FES/FPS	#DIV/0!	#DIV/0!
	FGFR1	#DIV/0!	#DIV/0!
	FGFR2	#DIV/0!	#DIV/0!
	FGFR3	#DIV/0!	#DIV/0!
	FGFR4	#DIV/0!	#DIV/0!
	FGR	#DIV/0!	#DIV/0!
	FLT1/VEGFR1	#DIV/0!	#DIV/0!
	FLT3	#DIV/0!	#DIV/0!
	FLT4/VEGFR3	#DIV/0!	#DIV/0!
	FMS	#DIV/0!	#DIV/0!
	FRK/PTK5	#DIV/0!	#DIV/0!
	FYN	#DIV/0!	#DIV/0!
	GCK MAP4K2	#DIV/0!	#DIV/0!
	GRK4	#DIV/0!	#DIV/0!
	GRK6	#DIV/0!	#DIV/0!
	GRK7	#DIV/0!	#DIV/0!
	GSK3a	#DIV/0!	#DIV/0!
	GSK3b	#DIV/0!	#DIV/0!
	Haspin	#DIV/0!	#DIV/0!
	HCK	#DIV/0!	#DIV/0!
	HGK MAP4K4	#DIV/0!	#DIV/0!
	HIPK2	#DIV/0!	#DIV/0!
	HIPK3	#DIV/0!	#DIV/0!
	HIPK4	#DIV/0!	#DIV/0!
	IGF1R	#DIV/0!	#DIV/0!
	IKKa/CHUK	#DIV/0!	#DIV/0!
	IKKb/IKBKB	#DIV/0!	#DIV/0!
	IKKe/IKBKE	#DIV/0!	#DIV/0!
	IR	#DIV/0!	#DIV/0!
	IRAK1	#DIV/0!	#DIV/0!
	IRAK4	#DIV/0!	#DIV/0!
	IRR/INSRR	#DIV/0!	#DIV/0!
	ITK	#DIV/0!	#DIV/0!
	JAK1	#DIV/0!	#DIV/0!
	JAK2	#DIV/0!	#DIV/0!
	JAK3	#DIV/0!	#DIV/0!
	JNK1	#DIV/0!	#DIV/0!
	JNK2	#DIV/0!	#DIV/0!
	JNK3	#DIV/0!	#DIV/0!
	KDR/VEGFR2	#DIV/0!	#DIV/0!
	KHS MAP4K5	#DIV/0!	#DIV/0!
	LCK	#DIV/0!	#DIV/0!
	LIMK1	#DIV/0!	#DIV/0!
	LKB1	#DIV/0!	#DIV/0!
	LOK/STK10	#DIV/0!	#DIV/0!
	LRRK2	#DIV/0!	#DIV/0!
	LYN	#DIV/0!	#DIV/0!
	LYN B	#DIV/0!	#DIV/0!
	MAPKAPK3	#DIV/0!	#DIV/0!
	MAPKAPK5/PRAK	#DIV/0!	#DIV/0!
	MARK1	#DIV/0!	#DIV/0!
	MARK2/PAR-1Ba	#DIV/0!	#DIV/0!
	MARK3	#DIV/0!	#DIV/0!
	MARK4	#DIV/0!	#DIV/0!
	MEK1	#DIV/0!	#DIV/0!
	MEK2	#DIV/0!	#DIV/0!
	MEKK2	#DIV/0!	#DIV/0!
	MEKK3	#DIV/0!	#DIV/0!
	MELK	#DIV/0!	#DIV/0!
	MINK/MINK1	#DIV/0!	#DIV/0!
	MKK6	#DIV/0!	#DIV/0!
	MLCK/MYLK	#DIV/0!	#DIV/0!
	MLCK2/MYLK2	#DIV/0!	#DIV/0!
	MLK1/MAP3K9	#DIV/0!	#DIV/0!
	MLK2/MAP3K10	#DIV/0!	#DIV/0!
	MLK3/MAP3K11	#DIV/0!	#DIV/0!
	MNK1	#DIV/0!	#DIV/0!
	MNK2	#DIV/0!	#DIV/0!
	MRCKa/CDC42BPA	#DIV/0!	#DIV/0!
	MRCKb/CDC42BPB	#DIV/0!	#DIV/0!
	MSK1/RPS6KA5	#DIV/0!	#DIV/0!
	MSK2/RPS6KA4	#DIV/0!	#DIV/0!
	MSSK1/STK23	#DIV/0!	#DIV/0!
	MST1/STK4	#DIV/0!	#DIV/0!
	MST2/STK3	#DIV/0!	#DIV/0!
	MST3/STK24	#DIV/0!	#DIV/0!
	MST4	#DIV/0!	#DIV/0!
	MUSK	#DIV/0!	#DIV/0!
	MYO3b	#DIV/0!	#DIV/0!
	NEK1	#DIV/0!	#DIV/0!
	NEK11	#DIV/0!	#DIV/0!
	NEK2	#DIV/0!	#DIV/0!
	NEK3	#DIV/0!	#DIV/0!
	NEK4	#DIV/0!	#DIV/0!
	NEK9	#DIV/0!	#DIV/0!
	NIK/MAP3K14	#DIV/0!	#DIV/0!
	NLK	#DIV/0!	#DIV/0!
	OSR1/OXSR1	#DIV/0!	#DIV/0!
	P38a/MAPK14	#DIV/0!	#DIV/0!
	P38b/MAPK11	#DIV/0!	#DIV/0!
	P38g	#DIV/0!	#DIV/0!
	p70S6K/RPS6KB1	#DIV/0!	#DIV/0!
	p70S6Kb/RPS6KB2	#DIV/0!	#DIV/0!
	PAK1	#DIV/0!	#DIV/0!
	PAK2	#DIV/0!	#DIV/0!
	PAK4	#DIV/0!	#DIV/0!
	PAK5	#DIV/0!	#DIV/0!
	PAK6	#DIV/0!	#DIV/0!
	PASK	#DIV/0!	#DIV/0!
	PBK/TOPK	#DIV/0!	#DIV/0!
	PDGFRa	#DIV/0!	#DIV/0!
	PDGFRb	#DIV/0!	#DIV/0!
	PDK1/PDPK1	#DIV/0!	#DIV/0!
	PHKg1	#DIV/0!	#DIV/0!
	PHKg2	#DIV/0!	#DIV/0!
	PIM1	#DIV/0!	#DIV/0!
	PIM2	#DIV/0!	#DIV/0!
	PIM3	#DIV/0!	#DIV/0!
	PKA	#DIV/0!	#DIV/0!
	PKCa	#DIV/0!	#DIV/0!
	PKCb1	#DIV/0!	#DIV/0!
	PKCb2	#DIV/0!	#DIV/0!
	PKCd	#DIV/0!	#DIV/0!
	PKCepsilon	#DIV/0!	#DIV/0!
	PKCeta	#DIV/0!	#DIV/0!
	PKCg	#DIV/0!	#DIV/0!
	PKCiota	#DIV/0!	#DIV/0!
	PKCmu/PRKD1	#DIV/0!	#DIV/0!
	PKCnu/PRKD3	#DIV/0!	#DIV/0!
	PKCtheta	#DIV/0!	#DIV/0!
	PKCzeta	#DIV/0!	#DIV/0!
	PKD2/PRKD2	#DIV/0!	#DIV/0!
	PKG1a	#DIV/0!	#DIV/0!
	PKG1b	#DIV/0!	#DIV/0!
	PKG2/PRKG2	#DIV/0!	#DIV/0!
	PKN1/PRK1	#DIV/0!	#DIV/0!
	PKN2/PRK2	#DIV/0!	#DIV/0!
	PLK1	#DIV/0!	#DIV/0!
	PLK3	#DIV/0!	#DIV/0!
	PRKX	#DIV/0!	#DIV/0!
	PYK2	#DIV/0!	#DIV/0!
	RAF1	#DIV/0!	#DIV/0!
	RET	#DIV/0!	#DIV/0!
	RIPK2	#DIV/0!	#DIV/0!
	RIPK5	#DIV/0!	#DIV/0!
	ROCK1	#DIV/0!	#DIV/0!
	ROCK2	#DIV/0!	#DIV/0!
	RON/MST1R	#DIV/0!	#DIV/0!
	ROS/ROS1	#DIV/0!	#DIV/0!
	RSK1	#DIV/0!	#DIV/0!
	RSK2	#DIV/0!	#DIV/0!
	RSK3	#DIV/0!	#DIV/0!
	RSK4	#DIV/0!	#DIV/0!
	SGK1	#DIV/0!	#DIV/0!
	SGK2	#DIV/0!	#DIV/0!
	SIK2	#DIV/0!	#DIV/0!
	SLK/STK2	#DIV/0!	#DIV/0!
	SNARK/NUAK2	#DIV/0!	#DIV/0!
	SRMS	#DIV/0!	#DIV/0!
	SRPK1	#DIV/0!	#DIV/0!
	SRPK2	#DIV/0!	#DIV/0!
	STK16	#DIV/0!	#DIV/0!
	STK22D/TSSK1	#DIV/0!	#DIV/0!
	STK25/YSK1	#DIV/0!	#DIV/0!
	STK33	#DIV/0!	#DIV/0!
	STK39/STLK3	#DIV/0!	#DIV/0!
	SYK	#DIV/0!	#DIV/0!
	TAK1	#DIV/0!	#DIV/0!
	TAOK1	#DIV/0!	#DIV/0!
	TAOK2/TAO1	#DIV/0!	#DIV/0!
	TAOK3/JIK	#DIV/0!	#DIV/0!
	TBK1	#DIV/0!	#DIV/0!
	TGFBR2	#DIV/0!	#DIV/0!
	TIE2/TEK	#DIV/0!	#DIV/0!
	TLK2	#DIV/0!	#DIV/0!
	TRKA	#DIV/0!	#DIV/0!
	TRKB	#DIV/0!	#DIV/0!
	TRKC	#DIV/0!	#DIV/0!
	TSSK2	#DIV/0!	#DIV/0!
	TTK	#DIV/0!	#DIV/0!
	TXK	#DIV/0!	#DIV/0!
	TYK1/LTK	#DIV/0!	#DIV/0!
	TYK2	#DIV/0!	#DIV/0!
	TYRO3 SKY	#DIV/0!	#DIV/0!
	ULK1	#DIV/0!	#DIV/0!
	ULK2	#DIV/0!	#DIV/0!
	ULK3	#DIV/0!	#DIV/0!
	VRK1	#DIV/0!	#DIV/0!
	WEE1	#DIV/0!	#DIV/0!
	WNK3	#DIV/0!	#DIV/0!
	YES/YES1	#DIV/0!	#DIV/0!
	ZAK/MLTK	#DIV/0!	#DIV/0!
	ZAP70	#DIV/0!	#DIV/0!
	ZIPK/DAPK3	#DIV/0!	#DIV/0!
	kinase	score	rank
	ABL1	#DIV/0!	#DIV/0!
	ABL2/ARG	#DIV/0!	#DIV/0!
	ACK1	#DIV/0!	#DIV/0!
	AKT2	#DIV/0!	#DIV/0!
	AKT3	#DIV/0!	#DIV/0!
	ALK	#DIV/0!	#DIV/0!
	ALK1/ACVRL1	#DIV/0!	#DIV/0!
	ALK2/ACVR1	#DIV/0!	#DIV/0!
	ARAF	#DIV/0!	#DIV/0!
	ARK5/NUAK1	#DIV/0!	#DIV/0!
	ASK1/MAP3K5	#DIV/0!	#DIV/0!
	Aurora A	#DIV/0!	#DIV/0!
	Aurora B	#DIV/0!	#DIV/0!
	Aurora C	#DIV/0!	#DIV/0!
	AXL	#DIV/0!	#DIV/0!
	BLK	#DIV/0!	#DIV/0!
	BMX/ETK	#DIV/0!	#DIV/0!
	BRAF	#DIV/0!	#DIV/0!
	BRK	#DIV/0!	#DIV/0!
	BRSK1	#DIV/0!	#DIV/0!
	BRSK2	#DIV/0!	#DIV/0!
	BTK	#DIV/0!	#DIV/0!
	c-Kit	#DIV/0!	#DIV/0!
	c-MER	#DIV/0!	#DIV/0!
	c-MET	#DIV/0!	#DIV/0!
	c-SRC	#DIV/0!	#DIV/0!
	CAMK1a	#DIV/0!	#DIV/0!
	CAMK1d	#DIV/0!	#DIV/0!
	CAMK2a	#DIV/0!	#DIV/0!
	CAMK2b	#DIV/0!	#DIV/0!
	CAMK2d	#DIV/0!	#DIV/0!
	CAMK2g	#DIV/0!	#DIV/0!
	CAMK4	#DIV/0!	#DIV/0!
	CAMKK1	#DIV/0!	#DIV/0!
	CAMKK2	#DIV/0!	#DIV/0!
	CDK1/cyclin A	#DIV/0!	#DIV/0!
	CDK1/cyclin B	#DIV/0!	#DIV/0!
	CDK2/cyclin A	#DIV/0!	#DIV/0!
	CDK2/cyclin E	#DIV/0!	#DIV/0!
	CDK3/cyclin E	#DIV/0!	#DIV/0!
	CDK4/cyclin D1	#DIV/0!	#DIV/0!
	CDK4/cyclin D3	#DIV/0!	#DIV/0!
	CDK5/p25	#DIV/0!	#DIV/0!
	CDK5/p35	#DIV/0!	#DIV/0!
	CDK6/cyclin D1	#DIV/0!	#DIV/0!
	CDK6/cyclin D3	#DIV/0!	#DIV/0!
	CDK7/cyclin H	#DIV/0!	#DIV/0!
	CDK9 cyclin K	#DIV/0!	#DIV/0!
	CDK9/cyclin T1	#DIV/0!	#DIV/0!
	CHK1	#DIV/0!	#DIV/0!
	CHK2	#DIV/0!	#DIV/0!
	CK1a1	#DIV/0!	#DIV/0!
	CK1d	#DIV/0!	#DIV/0!
	CK1epsilon	#DIV/0!	#DIV/0!
	CK1g1	#DIV/0!	#DIV/0!
	CK1g2	#DIV/0!	#DIV/0!
	CK1g3	#DIV/0!	#DIV/0!
	CK2a	#DIV/0!	#DIV/0!
	CK2a2	#DIV/0!	#DIV/0!
	CLK1	#DIV/0!	#DIV/0!
	CLK2	#DIV/0!	#DIV/0!
	CLK3	#DIV/0!	#DIV/0!
	CLK4	#DIV/0!	#DIV/0!
	COT1/MAP3K8	#DIV/0!	#DIV/0!
	CSK	#DIV/0!	#DIV/0!
	CTK MATK	#DIV/0!	#DIV/0!
	DAPK1	#DIV/0!	#DIV/0!
	DAPK2	#DIV/0!	#DIV/0!
	DCAMKL2	#DIV/0!	#DIV/0!
	DDR2	#DIV/0!	#DIV/0!
	DRAK1/STK17A	#DIV/0!	#DIV/0!
	DYRK1/DYRK1A	#DIV/0!	#DIV/0!
	DYRK1B	#DIV/0!	#DIV/0!
	DYRK2	#DIV/0!	#DIV/0!
	DYRK3	#DIV/0!	#DIV/0!
	DYRK4	#DIV/0!	#DIV/0!
	EGFR	#DIV/0!	#DIV/0!
	EPHA1	#DIV/0!	#DIV/0!
	EPHA2	#DIV/0!	#DIV/0!
	EPHA3	#DIV/0!	#DIV/0!
	EPHA4	#DIV/0!	#DIV/0!
	EPHA5	#DIV/0!	#DIV/0!
	EPHA6	#DIV/0!	#DIV/0!
	EPHA7	#DIV/0!	#DIV/0!
	EPHA8	#DIV/0!	#DIV/0!
	EPHB1	#DIV/0!	#DIV/0!
	EPHB2	#DIV/0!	#DIV/0!
	EPHB3	#DIV/0!	#DIV/0!
	EPHB4	#DIV/0!	#DIV/0!
	ERBB2/HER2	#DIV/0!	#DIV/0!
	ERBB4/HER4	#DIV/0!	#DIV/0!
	ERK1	#DIV/0!	#DIV/0!
	ERK2 MAPK1	#DIV/0!	#DIV/0!
	FAK/PTK2	#DIV/0!	#DIV/0!
	FER	#DIV/0!	#DIV/0!
	FES/FPS	#DIV/0!	#DIV/0!
	FGFR1	#DIV/0!	#DIV/0!
	FGFR2	#DIV/0!	#DIV/0!
	FGFR3	#DIV/0!	#DIV/0!
	FGFR4	#DIV/0!	#DIV/0!
	FGR	#DIV/0!	#DIV/0!
	FLT1/VEGFR1	#DIV/0!	#DIV/0!
	FLT3	#DIV/0!	#DIV/0!
	FLT4/VEGFR3	#DIV/0!	#DIV/0!
	FMS	#DIV/0!	#DIV/0!
	FRK/PTK5	#DIV/0!	#DIV/0!
	FYN	#DIV/0!	#DIV/0!
	GCK MAP4K2	#DIV/0!	#DIV/0!
	GRK4	#DIV/0!	#DIV/0!
	GRK6	#DIV/0!	#DIV/0!
	GRK7	#DIV/0!	#DIV/0!
	GSK3a	#DIV/0!	#DIV/0!
	GSK3b	#DIV/0!	#DIV/0!
	Haspin	#DIV/0!	#DIV/0!
	HCK	#DIV/0!	#DIV/0!
	HGK MAP4K4	#DIV/0!	#DIV/0!
	HIPK2	#DIV/0!	#DIV/0!
	HIPK3	#DIV/0!	#DIV/0!
	HIPK4	#DIV/0!	#DIV/0!
	IGF1R	#DIV/0!	#DIV/0!
	IKKa/CHUK	#DIV/0!	#DIV/0!
	IKKb/IKBKB	#DIV/0!	#DIV/0!
	IKKe/IKBKE	#DIV/0!	#DIV/0!
	IR	#DIV/0!	#DIV/0!
	IRAK1	#DIV/0!	#DIV/0!
	IRAK4	#DIV/0!	#DIV/0!
	IRR/INSRR	#DIV/0!	#DIV/0!
	ITK	#DIV/0!	#DIV/0!
	JAK1	#DIV/0!	#DIV/0!
	JAK2	#DIV/0!	#DIV/0!
	JAK3	#DIV/0!	#DIV/0!
	JNK1	#DIV/0!	#DIV/0!
	JNK2	#DIV/0!	#DIV/0!
	JNK3	#DIV/0!	#DIV/0!
	KDR/VEGFR2	#DIV/0!	#DIV/0!
	KHS MAP4K5	#DIV/0!	#DIV/0!
	LCK	#DIV/0!	#DIV/0!
	LIMK1	#DIV/0!	#DIV/0!
	LKB1	#DIV/0!	#DIV/0!
	LOK/STK10	#DIV/0!	#DIV/0!
	LRRK2	#DIV/0!	#DIV/0!
	LYN	#DIV/0!	#DIV/0!
	LYN B	#DIV/0!	#DIV/0!
	MAPKAPK3	#DIV/0!	#DIV/0!
	MAPKAPK5/PRAK	#DIV/0!	#DIV/0!
	MARK1	#DIV/0!	#DIV/0!
	MARK2/PAR-1Ba	#DIV/0!	#DIV/0!
	MARK3	#DIV/0!	#DIV/0!
	MARK4	#DIV/0!	#DIV/0!
	MEK1	#DIV/0!	#DIV/0!
	MEK2	#DIV/0!	#DIV/0!
	MEKK2	#DIV/0!	#DIV/0!
	MEKK3	#DIV/0!	#DIV/0!
	MELK	#DIV/0!	#DIV/0!
	MINK/MINK1	#DIV/0!	#DIV/0!
	MKK6	#DIV/0!	#DIV/0!
	MLCK/MYLK	#DIV/0!	#DIV/0!
	MLCK2/MYLK2	#DIV/0!	#DIV/0!
	MLK1/MAP3K9	#DIV/0!	#DIV/0!
	MLK2/MAP3K10	#DIV/0!	#DIV/0!
	MLK3/MAP3K11	#DIV/0!	#DIV/0!
	MNK1	#DIV/0!	#DIV/0!
	MNK2	#DIV/0!	#DIV/0!
	MRCKa/CDC42BPA	#DIV/0!	#DIV/0!
	MRCKb/CDC42BPB	#DIV/0!	#DIV/0!
	MSK1/RPS6KA5	#DIV/0!	#DIV/0!
	MSK2/RPS6KA4	#DIV/0!	#DIV/0!
	MSSK1/STK23	#DIV/0!	#DIV/0!
	MST1/STK4	#DIV/0!	#DIV/0!
	MST2/STK3	#DIV/0!	#DIV/0!
	MST3/STK24	#DIV/0!	#DIV/0!
	MST4	#DIV/0!	#DIV/0!
	MUSK	#DIV/0!	#DIV/0!
	MYO3b	#DIV/0!	#DIV/0!
	NEK1	#DIV/0!	#DIV/0!
	NEK11	#DIV/0!	#DIV/0!
	NEK2	#DIV/0!	#DIV/0!
	NEK3	#DIV/0!	#DIV/0!
	NEK4	#DIV/0!	#DIV/0!
	NEK9	#DIV/0!	#DIV/0!
	NIK/MAP3K14	#DIV/0!	#DIV/0!
	NLK	#DIV/0!	#DIV/0!
	OSR1/OXSR1	#DIV/0!	#DIV/0!
	P38a/MAPK14	#DIV/0!	#DIV/0!
	P38b/MAPK11	#DIV/0!	#DIV/0!
	P38g	#DIV/0!	#DIV/0!
	p70S6K/RPS6KB1	#DIV/0!	#DIV/0!
	p70S6Kb/RPS6KB2	#DIV/0!	#DIV/0!
	PAK1	#DIV/0!	#DIV/0!
	PAK2	#DIV/0!	#DIV/0!
	PAK4	#DIV/0!	#DIV/0!
	PAK5	#DIV/0!	#DIV/0!
	PAK6	#DIV/0!	#DIV/0!
	PASK	#DIV/0!	#DIV/0!
	PBK/TOPK	#DIV/0!	#DIV/0!
	PDGFRa	#DIV/0!	#DIV/0!
	PDGFRb	#DIV/0!	#DIV/0!
	PDK1/PDPK1	#DIV/0!	#DIV/0!
	PHKg1	#DIV/0!	#DIV/0!
	PHKg2	#DIV/0!	#DIV/0!
	PIM1	#DIV/0!	#DIV/0!
	PIM2	#DIV/0!	#DIV/0!
	PIM3	#DIV/0!	#DIV/0!
	PKA	#DIV/0!	#DIV/0!
	PKCa	#DIV/0!	#DIV/0!
	PKCb1	#DIV/0!	#DIV/0!
	PKCb2	#DIV/0!	#DIV/0!
	PKCd	#DIV/0!	#DIV/0!
	PKCepsilon	#DIV/0!	#DIV/0!
	PKCeta	#DIV/0!	#DIV/0!
	PKCg	#DIV/0!	#DIV/0!
	PKCiota	#DIV/0!	#DIV/0!
	PKCmu/PRKD1	#DIV/0!	#DIV/0!
	PKCnu/PRKD3	#DIV/0!	#DIV/0!
	PKCtheta	#DIV/0!	#DIV/0!
	PKCzeta	#DIV/0!	#DIV/0!
	PKD2/PRKD2	#DIV/0!	#DIV/0!
	PKG1a	#DIV/0!	#DIV/0!
	PKG1b	#DIV/0!	#DIV/0!
	PKG2/PRKG2	#DIV/0!	#DIV/0!
	PKN1/PRK1	#DIV/0!	#DIV/0!
	PKN2/PRK2	#DIV/0!	#DIV/0!
	PLK1	#DIV/0!	#DIV/0!
	PLK3	#DIV/0!	#DIV/0!
	PRKX	#DIV/0!	#DIV/0!
	PYK2	#DIV/0!	#DIV/0!
	RAF1	#DIV/0!	#DIV/0!
	RET	#DIV/0!	#DIV/0!
	RIPK2	#DIV/0!	#DIV/0!
	RIPK5	#DIV/0!	#DIV/0!
	ROCK1	#DIV/0!	#DIV/0!
	ROCK2	#DIV/0!	#DIV/0!
	RON/MST1R	#DIV/0!	#DIV/0!
	ROS/ROS1	#DIV/0!	#DIV/0!
	RSK1	#DIV/0!	#DIV/0!
	RSK2	#DIV/0!	#DIV/0!
	RSK3	#DIV/0!	#DIV/0!
	RSK4	#DIV/0!	#DIV/0!
	SGK1	#DIV/0!	#DIV/0!
	SGK2	#DIV/0!	#DIV/0!
	SIK2	#DIV/0!	#DIV/0!
	SLK/STK2	#DIV/0!	#DIV/0!
	SNARK/NUAK2	#DIV/0!	#DIV/0!
	SRMS	#DIV/0!	#DIV/0!
	SRPK1	#DIV/0!	#DIV/0!
	SRPK2	#DIV/0!	#DIV/0!
	STK16	#DIV/0!	#DIV/0!
	STK22D/TSSK1	#DIV/0!	#DIV/0!
	STK25/YSK1	#DIV/0!	#DIV/0!
	STK33	#DIV/0!	#DIV/0!
	STK39/STLK3	#DIV/0!	#DIV/0!
	SYK	#DIV/0!	#DIV/0!
	TAK1	#DIV/0!	#DIV/0!
	TAOK1	#DIV/0!	#DIV/0!
	TAOK2/TAO1	#DIV/0!	#DIV/0!
	TAOK3/JIK	#DIV/0!	#DIV/0!
	TBK1	#DIV/0!	#DIV/0!
	TGFBR2	#DIV/0!	#DIV/0!
	TIE2/TEK	#DIV/0!	#DIV/0!
	TLK2	#DIV/0!	#DIV/0!
	TRKA	#DIV/0!	#DIV/0!
	TRKB	#DIV/0!	#DIV/0!
	TRKC	#DIV/0!	#DIV/0!
	TSSK2	#DIV/0!	#DIV/0!
	TTK	#DIV/0!	#DIV/0!
	TXK	#DIV/0!	#DIV/0!
	TYK1/LTK	#DIV/0!	#DIV/0!
	TYK2	#DIV/0!	#DIV/0!
	TYRO3 SKY	#DIV/0!	#DIV/0!
	ULK1	#DIV/0!	#DIV/0!
	ULK2	#DIV/0!	#DIV/0!
	ULK3	#DIV/0!	#DIV/0!
	VRK1	#DIV/0!	#DIV/0!
	WEE1	#DIV/0!	#DIV/0!
	WNK3	#DIV/0!	#DIV/0!
	YES/YES1	#DIV/0!	#DIV/0!
	ZAK/MLTK	#DIV/0!	#DIV/0!
	ZAP70	#DIV/0!	#DIV/0!
	ZIPK/DAPK3	#DIV/0!	#DIV/0!

## Sheet: output KS + kinase rank
	Output: kinase score (KS) and final kinase rank
		Kinase	Kinase Score	Kinase Rank
		ABL1	300	1
		ABL2/ARG	300	1
		ACK1	300	1
		AKT2	300	1
		AKT3	300	1
		ALK	300	1
		ALK1/ACVRL1	300	1
		ALK2/ACVR1	300	1
		ARAF	300	1
		ARK5/NUAK1	300	1
		ASK1/MAP3K5	300	1
		Aurora A	300	1
		Aurora B	300	1
		Aurora C	300	1
		AXL	300	1
		BLK	300	1
		BMX/ETK	300	1
		BRAF	300	1
		BRK	300	1
		BRSK1	300	1
		BRSK2	300	1
		BTK	300	1
		c-Kit	300	1
		c-MER	300	1
		c-MET	300	1
		c-SRC	300	1
		CAMK1a	300	1
		CAMK1d	300	1
		CAMK2a	300	1
		CAMK2b	300	1
		CAMK2d	300	1
		CAMK2g	300	1
		CAMK4	300	1
		CAMKK1	300	1
		CAMKK2	300	1
		CDK1/cyclin A	300	1
		CDK1/cyclin B	300	1
		CDK2/cyclin A	300	1
		CDK2/cyclin E	300	1
		CDK3/cyclin E	300	1
		CDK4/cyclin D1	300	1
		CDK4/cyclin D3	300	1
		CDK5/p25	300	1
		CDK5/p35	300	1
		CDK6/cyclin D1	300	1
		CDK6/cyclin D3	300	1
		CDK7/cyclin H	300	1
		CDK9 cyclin K	300	1
		CDK9/cyclin T1	300	1
		CHK1	300	1
		CHK2	300	1
		CK1a1	300	1
		CK1d	300	1
		CK1epsilon	300	1
		CK1g1	300	1
		CK1g2	300	1
		CK1g3	300	1
		CK2a	300	1
		CK2a2	300	1
		CLK1	300	1
		CLK2	300	1
		CLK3	300	1
		CLK4	300	1
		COT1/MAP3K8	300	1
		CSK	300	1
		CTK MATK	300	1
		DAPK1	300	1
		DAPK2	300	1
		DCAMKL2	300	1
		DDR2	300	1
		DRAK1/STK17A	300	1
		DYRK1/DYRK1A	300	1
		DYRK1B	300	1
		DYRK2	300	1
		DYRK3	300	1
		DYRK4	300	1
		EGFR	300	1
		EPHA1	300	1
		EPHA2	300	1
		EPHA3	300	1
		EPHA4	300	1
		EPHA5	300	1
		EPHA6	300	1
		EPHA7	300	1
		EPHA8	300	1
		EPHB1	300	1
		EPHB2	300	1
		EPHB3	300	1
		EPHB4	300	1
		ERBB2/HER2	300	1
		ERBB4/HER4	300	1
		ERK1	300	1
		ERK2 MAPK1	300	1
		FAK/PTK2	300	1
		FER	300	1
		FES/FPS	300	1
		FGFR1	300	1
		FGFR2	300	1
		FGFR3	300	1
		FGFR4	300	1
		FGR	300	1
		FLT1/VEGFR1	300	1
		FLT3	300	1
		FLT4/VEGFR3	300	1
		FMS	300	1
		FRK/PTK5	300	1
		FYN	300	1
		GCK MAP4K2	300	1
		GRK4	300	1
		GRK6	300	1
		GRK7	300	1
		GSK3a	300	1
		GSK3b	300	1
		Haspin	300	1
		HCK	300	1
		HGK MAP4K4	300	1
		HIPK2	300	1
		HIPK3	300	1
		HIPK4	300	1
		IGF1R	300	1
		IKKa/CHUK	300	1
		IKKb/IKBKB	300	1
		IKKe/IKBKE	300	1
		IR	300	1
		IRAK1	300	1
		IRAK4	300	1
		IRR/INSRR	300	1
		ITK	300	1
		JAK1	300	1
		JAK2	300	1
		JAK3	300	1
		JNK1	300	1
		JNK2	300	1
		JNK3	300	1
		KDR/VEGFR2	300	1
		KHS MAP4K5	300	1
		LCK	300	1
		LIMK1	300	1
		LKB1	300	1
		LOK/STK10	300	1
		LRRK2	300	1
		LYN	300	1
		LYN B	300	1
		MAPKAPK3	300	1
		MAPKAPK5/PRAK	300	1
		MARK1	300	1
		MARK2/PAR-1Ba	300	1
		MARK3	300	1
		MARK4	300	1
		MEK1	300	1
		MEK2	300	1
		MEKK2	300	1
		MEKK3	300	1
		MELK	300	1
		MINK/MINK1	300	1
		MKK6	300	1
		MLCK/MYLK	300	1
		MLCK2/MYLK2	300	1
		MLK1/MAP3K9	300	1
		MLK2/MAP3K10	300	1
		MLK3/MAP3K11	300	1
		MNK1	300	1
		MNK2	300	1
		MRCKa/CDC42BPA	300	1
		MRCKb/CDC42BPB	300	1
		MSK1/RPS6KA5	300	1
		MSK2/RPS6KA4	300	1
		MSSK1/STK23	300	1
		MST1/STK4	300	1
		MST2/STK3	300	1
		MST3/STK24	300	1
		MST4	300	1
		MUSK	300	1
		MYO3b	300	1
		NEK1	300	1
		NEK11	300	1
		NEK2	300	1
		NEK3	300	1
		NEK4	300	1
		NEK9	300	1
		NIK/MAP3K14	300	1
		NLK	300	1
		OSR1/OXSR1	300	1
		P38a/MAPK14	300	1
		P38b/MAPK11	300	1
		P38g	300	1
		p70S6K/RPS6KB1	300	1
		p70S6Kb/RPS6KB2	300	1
		PAK1	300	1
		PAK2	300	1
		PAK4	300	1
		PAK5	300	1
		PAK6	300	1
		PASK	300	1
		PBK/TOPK	300	1
		PDGFRa	300	1
		PDGFRb	300	1
		PDK1/PDPK1	300	1
		PHKg1	300	1
		PHKg2	300	1
		PIM1	300	1
		PIM2	300	1
		PIM3	300	1
		PKA	300	1
		PKCa	300	1
		PKCb1	300	1
		PKCb2	300	1
		PKCd	300	1
		PKCepsilon	300	1
		PKCeta	300	1
		PKCg	300	1
		PKCiota	300	1
		PKCmu/PRKD1	300	1
		PKCnu/PRKD3	300	1
		PKCtheta	300	1
		PKCzeta	300	1
		PKD2/PRKD2	300	1
		PKG1a	300	1
		PKG1b	300	1
		PKG2/PRKG2	300	1
		PKN1/PRK1	300	1
		PKN2/PRK2	300	1
		PLK1	300	1
		PLK3	300	1
		PRKX	300	1
		PYK2	300	1
		RAF1	300	1
		RET	300	1
		RIPK2	300	1
		RIPK5	300	1
		ROCK1	300	1
		ROCK2	300	1
		RON/MST1R	300	1
		ROS/ROS1	300	1
		RSK1	300	1
		RSK2	300	1
		RSK3	300	1
		RSK4	300	1
		SGK1	300	1
		SGK2	300	1
		SIK2	300	1
		SLK/STK2	300	1
		SNARK/NUAK2	300	1
		SRMS	300	1
		SRPK1	300	1
		SRPK2	300	1
		STK16	300	1
		STK22D/TSSK1	300	1
		STK25/YSK1	300	1
		STK33	300	1
		STK39/STLK3	300	1
		SYK	300	1
		TAK1	300	1
		TAOK1	300	1
		TAOK2/TAO1	300	1
		TAOK3/JIK	300	1
		TBK1	300	1
		TGFBR2	300	1
		TIE2/TEK	300	1
		TLK2	300	1
		TRKA	300	1
		TRKB	300	1
		TRKC	300	1
		TSSK2	300	1
		TTK	300	1
		TXK	300	1
		TYK1/LTK	300	1
		TYK2	300	1
		TYRO3 SKY	300	1
		ULK1	300	1
		ULK2	300	1
		ULK3	300	1
		VRK1	300	1
		WEE1	300	1
		WNK3	300	1
		YES/YES1	300	1
		ZAK/MLTK	300	1
		ZAP70	300	1
		ZIPK/DAPK3	300	1

## Sheet: Calculation"kinase rank I"
	1	2	3	4	5	6	7	8	9	10	11	12	13	14	15	16	17	18	19	20	21	22	23	24	25	26	27	28	29	30	31	32	33	34	35	36	37	38	39	40	41	42	43	44	45	46	47	48	49
	ATM Kinase Inhibitor	ATM/ATR Kinase Inhibitor	AG 1024	AGL 2043	Akt Inhibitor V, Triciribine	Akt Inhibitor VIII, Isozyme-Selective, Akti-1/2	Akt Inhibitor X	Alsterpaullone	Alsterpaullone 2-Cyanoethyl	Aloisine A, RP107	Aloisine, RP106	Aminopurvalanol A	AMPK Inhibitor, Compound C	Aurora Kinase Inhibitor III	Aurora Kinase/Cdk Inhibitor	BAY 11-7082	Bcr-abl Inhibitor	Bisindolylmaleimide I	Bisindolylmaleimide IV	Bohemine	BPIQ-I	Cdk1 Inhibitor	Cdk1 Inhibitor, CGP74514A	Cdk1/2 Inhibitor III	Cdk1/5 Inhibitor	Casein Kinase I Inhibitor, D4476	Casein Kinase II Inhibitor III, TBCA	Cdk4 Inhibitor	Cdk4 Inhibitor II NSC 625987	Cdk4 Inhibitor III	Cdc2-Like Kinase Inhibitor, TG003	Cdk/Crk Inhibitor	Chelerythrine Chloride	Chk2 Inhibitor II	Compound 52	Compound 56	Cdk2 Inhibitor III	Cdk2 Inhibitor IV, NU6140	DNA-PK Inhibitor II	DNA-PK Inhibitor III	DNA-PK Inhibitor V	Diacylglycerol Kinase Inhibitor II	DMBI	EGFR/ErbB-2 Inhibitor	EGFR Inhibitor	EGFR/ErbB-2/ErbB-4 Inhibitor	ERK Inhibitor II, FR180204	ERK Inhibitor III	Flt-3 Inhibitor
Sum:	0	0	0	0	0	0	0	0	0	0	0	0	0	0	0	0	0	0	0	0	0	0	0	0	0	0	0	0	0	0	0	0	0	0	0	0	0	0	0	0	0	0	0	0	0	0	0	0	0
helper-values:	#DIV/0!	#DIV/0!	#DIV/0!	#DIV/0!	#DIV/0!	#DIV/0!	#DIV/0!	#DIV/0!	#DIV/0!	#DIV/0!	#DIV/0!	#DIV/0!	#DIV/0!	#DIV/0!	#DIV/0!	#DIV/0!	#DIV/0!	#DIV/0!	#DIV/0!	#DIV/0!	#DIV/0!	#DIV/0!	#DIV/0!	#DIV/0!	#DIV/0!	#DIV/0!	#DIV/0!	#DIV/0!	#DIV/0!	#DIV/0!	#DIV/0!	#DIV/0!	#DIV/0!	#DIV/0!	#DIV/0!	#DIV/0!	#DIV/0!	#DIV/0!	#DIV/0!	#DIV/0!	#DIV/0!	#DIV/0!	#DIV/0!	#DIV/0!	#DIV/0!	#DIV/0!	#DIV/0!	#DIV/0!	#DIV/0!
A: output average % living comparator cells:	0	0	0	0	0	0	0	0	0	0	0	0	0	0	0	0	0	0	0	0	0	0	0	0	0	0	0	0	0	0	0	0	0	0	0	0	0	0	0	0	0	0	0	0	0	0	0	0	0
B: output % living test cells:	0	0	0	0	0	0	0	0	0	0	0	0	0	0	0	0	0	0	0	0	0	0	0	0	0	0	0	0	0	0	0	0	0	0	0	0	0	0	0	0	0	0	0	0	0	0	0	0	0
output: A-B	0	0	0	0	0	0	0	0	0	0	0	0	0	0	0	0	0	0	0	0	0	0	0	0	0	0	0	0	0	0	0	0	0	0	0	0	0	0	0	0	0	0	0	0	0	0	0	0	0
output: A-B w/o missing values	0	0	0	0	0	0	0	0	0	0	0	0	0	0	0	0	0	0	0	0	0	0	0	0	0	0	0	0	0	0	0	0	0	0	0	0	0	0	0	0	0	0	0	0	0	0	0	0	0
ABL1	0	0	0	0	0	0	0	0	0	0	0	0	0	0	0	0	0	0	0	0	0	0	0	0	0	0	0	0	0	0	0	0	0	0	0	0	0	0	0	0	0	0	0	0	0	0	0	0	0
ABL2/ARG	0	0	0	0	0	0	0	0	0	0	0	0	0	0	0	0	0	0	0	0	0	0	0	0	0	0	0	0	0	0	0	0	0	0	0	0	0	0	0	0	0	0	0	0	0	0	0	0	0
ACK1	0	0	0	0	0	0	0	0	0	0	0	0	0	0	0	0	0	0	0	0	0	0	0	0	0	0	0	0	0	0	0	0	0	0	0	0	0	0	0	0	0	0	0	0	0	0	0	0	0
AKT2	0	0	0	0	0	0	0	0	0	0	0	0	0	0	0	0	0	0	0	0	0	0	0	0	0	0	0	0	0	0	0	0	0	0	0	0	0	0	0	0	0	0	0	0	0	0	0	0	0
AKT3	0	0	0	0	0	0	0	0	0	0	0	0	0	0	0	0	0	0	0	0	0	0	0	0	0	0	0	0	0	0	0	0	0	0	0	0	0	0	0	0	0	0	0	0	0	0	0	0	0
ALK	0	0	0	0	0	0	0	0	0	0	0	0	0	0	0	0	0	0	0	0	0	0	0	0	0	0	0	0	0	0	0	0	0	0	0	0	0	0	0	0	0	0	0	0	0	0	0	0	0
ALK1/ACVRL1	0	0	0	0	0	0	0	0	0	0	0	0	0	0	0	0	0	0	0	0	0	0	0	0	0	0	0	0	0	0	0	0	0	0	0	0	0	0	0	0	0	0	0	0	0	0	0	0	0
ALK2/ACVR1	0	0	0	0	0	0	0	0	0	0	0	0	0	0	0	0	0	0	0	0	0	0	0	0	0	0	0	0	0	0	0	0	0	0	0	0	0	0	0	0	0	0	0	0	0	0	0	0	0
ARAF	0	0	0	0	0	0	0	0	0	0	0	0	0	0	0	0	0	0	0	0	0	0	0	0	0	0	0	0	0	0	0	0	0	0	0	0	0	0	0	0	0	0	0	0	0	0	0	0	0
ARK5/NUAK1	0	0	0	0	0	0	0	0	0	0	0	0	0	0	0	0	0	0	0	0	0	0	0	0	0	0	0	0	0	0	0	0	0	0	0	0	0	0	0	0	0	0	0	0	0	0	0	0	0
ASK1/MAP3K5	0	0	0	0	0	0	0	0	0	0	0	0	0	0	0	0	0	0	0	0	0	0	0	0	0	0	0	0	0	0	0	0	0	0	0	0	0	0	0	0	0	0	0	0	0	0	0	0	0
Aurora A	0	0	0	0	0	0	0	0	0	0	0	0	0	0	0	0	0	0	0	0	0	0	0	0	0	0	0	0	0	0	0	0	0	0	0	0	0	0	0	0	0	0	0	0	0	0	0	0	0
Aurora B	0	0	0	0	0	0	0	0	0	0	0	0	0	0	0	0	0	0	0	0	0	0	0	0	0	0	0	0	0	0	0	0	0	0	0	0	0	0	0	0	0	0	0	0	0	0	0	0	0
Aurora C	0	0	0	0	0	0	0	0	0	0	0	0	0	0	0	0	0	0	0	0	0	0	0	0	0	0	0	0	0	0	0	0	0	0	0	0	0	0	0	0	0	0	0	0	0	0	0	0	0
AXL	0	0	0	0	0	0	0	0	0	0	0	0	0	0	0	0	0	0	0	0	0	0	0	0	0	0	0	0	0	0	0	0	0	0	0	0	0	0	0	0	0	0	0	0	0	0	0	0	0
BLK	0	0	0	0	0	0	0	0	0	0	0	0	0	0	0	0	0	0	0	0	0	0	0	0	0	0	0	0	0	0	0	0	0	0	0	0	0	0	0	0	0	0	0	0	0	0	0	0	0
BMX/ETK	0	0	0	0	0	0	0	0	0	0	0	0	0	0	0	0	0	0	0	0	0	0	0	0	0	0	0	0	0	0	0	0	0	0	0	0	0	0	0	0	0	0	0	0	0	0	0	0	0
BRAF	0	0	0	0	0	0	0	0	0	0	0	0	0	0	0	0	0	0	0	0	0	0	0	0	0	0	0	0	0	0	0	0	0	0	0	0	0	0	0	0	0	0	0	0	0	0	0	0	0
BRK	0	0	0	0	0	0	0	0	0	0	0	0	0	0	0	0	0	0	0	0	0	0	0	0	0	0	0	0	0	0	0	0	0	0	0	0	0	0	0	0	0	0	0	0	0	0	0	0	0
BRSK1	0	0	0	0	0	0	0	0	0	0	0	0	0	0	0	0	0	0	0	0	0	0	0	0	0	0	0	0	0	0	0	0	0	0	0	0	0	0	0	0	0	0	0	0	0	0	0	0	0
BRSK2	0	0	0	0	0	0	0	0	0	0	0	0	0	0	0	0	0	0	0	0	0	0	0	0	0	0	0	0	0	0	0	0	0	0	0	0	0	0	0	0	0	0	0	0	0	0	0	0	0
BTK	0	0	0	0	0	0	0	0	0	0	0	0	0	0	0	0	0	0	0	0	0	0	0	0	0	0	0	0	0	0	0	0	0	0	0	0	0	0	0	0	0	0	0	0	0	0	0	0	0
c-Kit	0	0	0	0	0	0	0	0	0	0	0	0	0	0	0	0	0	0	0	0	0	0	0	0	0	0	0	0	0	0	0	0	0	0	0	0	0	0	0	0	0	0	0	0	0	0	0	0	0
c-MER	0	0	0	0	0	0	0	0	0	0	0	0	0	0	0	0	0	0	0	0	0	0	0	0	0	0	0	0	0	0	0	0	0	0	0	0	0	0	0	0	0	0	0	0	0	0	0	0	0
c-MET	0	0	0	0	0	0	0	0	0	0	0	0	0	0	0	0	0	0	0	0	0	0	0	0	0	0	0	0	0	0	0	0	0	0	0	0	0	0	0	0	0	0	0	0	0	0	0	0	0
c-SRC	0	0	0	0	0	0	0	0	0	0	0	0	0	0	0	0	0	0	0	0	0	0	0	0	0	0	0	0	0	0	0	0	0	0	0	0	0	0	0	0	0	0	0	0	0	0	0	0	0
CAMK1a	0	0	0	0	0	0	0	0	0	0	0	0	0	0	0	0	0	0	0	0	0	0	0	0	0	0	0	0	0	0	0	0	0	0	0	0	0	0	0	0	0	0	0	0	0	0	0	0	0
CAMK1d	0	0	0	0	0	0	0	0	0	0	0	0	0	0	0	0	0	0	0	0	0	0	0	0	0	0	0	0	0	0	0	0	0	0	0	0	0	0	0	0	0	0	0	0	0	0	0	0	0
CAMK2a	0	0	0	0	0	0	0	0	0	0	0	0	0	0	0	0	0	0	0	0	0	0	0	0	0	0	0	0	0	0	0	0	0	0	0	0	0	0	0	0	0	0	0	0	0	0	0	0	0
CAMK2b	0	0	0	0	0	0	0	0	0	0	0	0	0	0	0	0	0	0	0	0	0	0	0	0	0	0	0	0	0	0	0	0	0	0	0	0	0	0	0	0	0	0	0	0	0	0	0	0	0
CAMK2d	0	0	0	0	0	0	0	0	0	0	0	0	0	0	0	0	0	0	0	0	0	0	0	0	0	0	0	0	0	0	0	0	0	0	0	0	0	0	0	0	0	0	0	0	0	0	0	0	0
CAMK2g	0	0	0	0	0	0	0	0	0	0	0	0	0	0	0	0	0	0	0	0	0	0	0	0	0	0	0	0	0	0	0	0	0	0	0	0	0	0	0	0	0	0	0	0	0	0	0	0	0
CAMK4	0	0	0	0	0	0	0	0	0	0	0	0	0	0	0	0	0	0	0	0	0	0	0	0	0	0	0	0	0	0	0	0	0	0	0	0	0	0	0	0	0	0	0	0	0	0	0	0	0
CAMKK1	0	0	0	0	0	0	0	0	0	0	0	0	0	0	0	0	0	0	0	0	0	0	0	0	0	0	0	0	0	0	0	0	0	0	0	0	0	0	0	0	0	0	0	0	0	0	0	0	0
CAMKK2	0	0	0	0	0	0	0	0	0	0	0	0	0	0	0	0	0	0	0	0	0	0	0	0	0	0	0	0	0	0	0	0	0	0	0	0	0	0	0	0	0	0	0	0	0	0	0	0	0
CDK1/cyclin A	0	0	0	0	0	0	0	0	0	0	0	0	0	0	0	0	0	0	0	0	0	0	0	0	0	0	0	0	0	0	0	0	0	0	0	0	0	0	0	0	0	0	0	0	0	0	0	0	0
CDK1/cyclin B	0	0	0	0	0	0	0	0	0	0	0	0	0	0	0	0	0	0	0	0	0	0	0	0	0	0	0	0	0	0	0	0	0	0	0	0	0	0	0	0	0	0	0	0	0	0	0	0	0
CDK2/cyclin A	0	0	0	0	0	0	0	0	0	0	0	0	0	0	0	0	0	0	0	0	0	0	0	0	0	0	0	0	0	0	0	0	0	0	0	0	0	0	0	0	0	0	0	0	0	0	0	0	0
CDK2/cyclin E	0	0	0	0	0	0	0	0	0	0	0	0	0	0	0	0	0	0	0	0	0	0	0	0	0	0	0	0	0	0	0	0	0	0	0	0	0	0	0	0	0	0	0	0	0	0	0	0	0
CDK3/cyclin E	0	0	0	0	0	0	0	0	0	0	0	0	0	0	0	0	0	0	0	0	0	0	0	0	0	0	0	0	0	0	0	0	0	0	0	0	0	0	0	0	0	0	0	0	0	0	0	0	0
CDK4/cyclin D1	0	0	0	0	0	0	0	0	0	0	0	0	0	0	0	0	0	0	0	0	0	0	0	0	0	0	0	0	0	0	0	0	0	0	0	0	0	0	0	0	0	0	0	0	0	0	0	0	0
CDK4/cyclin D3	0	0	0	0	0	0	0	0	0	0	0	0	0	0	0	0	0	0	0	0	0	0	0	0	0	0	0	0	0	0	0	0	0	0	0	0	0	0	0	0	0	0	0	0	0	0	0	0	0
CDK5/p25	0	0	0	0	0	0	0	0	0	0	0	0	0	0	0	0	0	0	0	0	0	0	0	0	0	0	0	0	0	0	0	0	0	0	0	0	0	0	0	0	0	0	0	0	0	0	0	0	0
CDK5/p35	0	0	0	0	0	0	0	0	0	0	0	0	0	0	0	0	0	0	0	0	0	0	0	0	0	0	0	0	0	0	0	0	0	0	0	0	0	0	0	0	0	0	0	0	0	0	0	0	0
CDK6/cyclin D1	0	0	0	0	0	0	0	0	0	0	0	0	0	0	0	0	0	0	0	0	0	0	0	0	0	0	0	0	0	0	0	0	0	0	0	0	0	0	0	0	0	0	0	0	0	0	0	0	0
CDK6/cyclin D3	0	0	0	0	0	0	0	0	0	0	0	0	0	0	0	0	0	0	0	0	0	0	0	0	0	0	0	0	0	0	0	0	0	0	0	0	0	0	0	0	0	0	0	0	0	0	0	0	0
CDK7/cyclin H	0	0	0	0	0	0	0	0	0	0	0	0	0	0	0	0	0	0	0	0	0	0	0	0	0	0	0	0	0	0	0	0	0	0	0	0	0	0	0	0	0	0	0	0	0	0	0	0	0
CDK9 cyclin K	0	0	0	0	0	0	0	0	0	0	0	0	0	0	0	0	0	0	0	0	0	0	0	0	0	0	0	0	0	0	0	0	0	0	0	0	0	0	0	0	0	0	0	0	0	0	0	0	0
CDK9/cyclin T1	0	0	0	0	0	0	0	0	0	0	0	0	0	0	0	0	0	0	0	0	0	0	0	0	0	0	0	0	0	0	0	0	0	0	0	0	0	0	0	0	0	0	0	0	0	0	0	0	0
CHK1	0	0	0	0	0	0	0	0	0	0	0	0	0	0	0	0	0	0	0	0	0	0	0	0	0	0	0	0	0	0	0	0	0	0	0	0	0	0	0	0	0	0	0	0	0	0	0	0	0
CHK2	0	0	0	0	0	0	0	0	0	0	0	0	0	0	0	0	0	0	0	0	0	0	0	0	0	0	0	0	0	0	0	0	0	0	0	0	0	0	0	0	0	0	0	0	0	0	0	0	0
CK1a1	0	0	0	0	0	0	0	0	0	0	0	0	0	0	0	0	0	0	0	0	0	0	0	0	0	0	0	0	0	0	0	0	0	0	0	0	0	0	0	0	0	0	0	0	0	0	0	0	0
CK1d	0	0	0	0	0	0	0	0	0	0	0	0	0	0	0	0	0	0	0	0	0	0	0	0	0	0	0	0	0	0	0	0	0	0	0	0	0	0	0	0	0	0	0	0	0	0	0	0	0
CK1epsilon	0	0	0	0	0	0	0	0	0	0	0	0	0	0	0	0	0	0	0	0	0	0	0	0	0	0	0	0	0	0	0	0	0	0	0	0	0	0	0	0	0	0	0	0	0	0	0	0	0
CK1g1	0	0	0	0	0	0	0	0	0	0	0	0	0	0	0	0	0	0	0	0	0	0	0	0	0	0	0	0	0	0	0	0	0	0	0	0	0	0	0	0	0	0	0	0	0	0	0	0	0
CK1g2	0	0	0	0	0	0	0	0	0	0	0	0	0	0	0	0	0	0	0	0	0	0	0	0	0	0	0	0	0	0	0	0	0	0	0	0	0	0	0	0	0	0	0	0	0	0	0	0	0
CK1g3	0	0	0	0	0	0	0	0	0	0	0	0	0	0	0	0	0	0	0	0	0	0	0	0	0	0	0	0	0	0	0	0	0	0	0	0	0	0	0	0	0	0	0	0	0	0	0	0	0
CK2a	0	0	0	0	0	0	0	0	0	0	0	0	0	0	0	0	0	0	0	0	0	0	0	0	0	0	0	0	0	0	0	0	0	0	0	0	0	0	0	0	0	0	0	0	0	0	0	0	0
CK2a2	0	0	0	0	0	0	0	0	0	0	0	0	0	0	0	0	0	0	0	0	0	0	0	0	0	0	0	0	0	0	0	0	0	0	0	0	0	0	0	0	0	0	0	0	0	0	0	0	0
CLK1	0	0	0	0	0	0	0	0	0	0	0	0	0	0	0	0	0	0	0	0	0	0	0	0	0	0	0	0	0	0	0	0	0	0	0	0	0	0	0	0	0	0	0	0	0	0	0	0	0
CLK2	0	0	0	0	0	0	0	0	0	0	0	0	0	0	0	0	0	0	0	0	0	0	0	0	0	0	0	0	0	0	0	0	0	0	0	0	0	0	0	0	0	0	0	0	0	0	0	0	0
CLK3	0	0	0	0	0	0	0	0	0	0	0	0	0	0	0	0	0	0	0	0	0	0	0	0	0	0	0	0	0	0	0	0	0	0	0	0	0	0	0	0	0	0	0	0	0	0	0	0	0
CLK4	0	0	0	0	0	0	0	0	0	0	0	0	0	0	0	0	0	0	0	0	0	0	0	0	0	0	0	0	0	0	0	0	0	0	0	0	0	0	0	0	0	0	0	0	0	0	0	0	0
COT1/MAP3K8	0	0	0	0	0	0	0	0	0	0	0	0	0	0	0	0	0	0	0	0	0	0	0	0	0	0	0	0	0	0	0	0	0	0	0	0	0	0	0	0	0	0	0	0	0	0	0	0	0
CSK	0	0	0	0	0	0	0	0	0	0	0	0	0	0	0	0	0	0	0	0	0	0	0	0	0	0	0	0	0	0	0	0	0	0	0	0	0	0	0	0	0	0	0	0	0	0	0	0	0
CTK MATK	0	0	0	0	0	0	0	0	0	0	0	0	0	0	0	0	0	0	0	0	0	0	0	0	0	0	0	0	0	0	0	0	0	0	0	0	0	0	0	0	0	0	0	0	0	0	0	0	0
DAPK1	0	0	0	0	0	0	0	0	0	0	0	0	0	0	0	0	0	0	0	0	0	0	0	0	0	0	0	0	0	0	0	0	0	0	0	0	0	0	0	0	0	0	0	0	0	0	0	0	0
DAPK2	0	0	0	0	0	0	0	0	0	0	0	0	0	0	0	0	0	0	0	0	0	0	0	0	0	0	0	0	0	0	0	0	0	0	0	0	0	0	0	0	0	0	0	0	0	0	0	0	0
DCAMKL2	0	0	0	0	0	0	0	0	0	0	0	0	0	0	0	0	0	0	0	0	0	0	0	0	0	0	0	0	0	0	0	0	0	0	0	0	0	0	0	0	0	0	0	0	0	0	0	0	0
DDR2	0	0	0	0	0	0	0	0	0	0	0	0	0	0	0	0	0	0	0	0	0	0	0	0	0	0	0	0	0	0	0	0	0	0	0	0	0	0	0	0	0	0	0	0	0	0	0	0	0
DRAK1/STK17A	0	0	0	0	0	0	0	0	0	0	0	0	0	0	0	0	0	0	0	0	0	0	0	0	0	0	0	0	0	0	0	0	0	0	0	0	0	0	0	0	0	0	0	0	0	0	0	0	0
DYRK1/DYRK1A	0	0	0	0	0	0	0	0	0	0	0	0	0	0	0	0	0	0	0	0	0	0	0	0	0	0	0	0	0	0	0	0	0	0	0	0	0	0	0	0	0	0	0	0	0	0	0	0	0
DYRK1B	0	0	0	0	0	0	0	0	0	0	0	0	0	0	0	0	0	0	0	0	0	0	0	0	0	0	0	0	0	0	0	0	0	0	0	0	0	0	0	0	0	0	0	0	0	0	0	0	0
DYRK2	0	0	0	0	0	0	0	0	0	0	0	0	0	0	0	0	0	0	0	0	0	0	0	0	0	0	0	0	0	0	0	0	0	0	0	0	0	0	0	0	0	0	0	0	0	0	0	0	0
DYRK3	0	0	0	0	0	0	0	0	0	0	0	0	0	0	0	0	0	0	0	0	0	0	0	0	0	0	0	0	0	0	0	0	0	0	0	0	0	0	0	0	0	0	0	0	0	0	0	0	0
DYRK4	0	0	0	0	0	0	0	0	0	0	0	0	0	0	0	0	0	0	0	0	0	0	0	0	0	0	0	0	0	0	0	0	0	0	0	0	0	0	0	0	0	0	0	0	0	0	0	0	0
EGFR	0	0	0	0	0	0	0	0	0	0	0	0	0	0	0	0	0	0	0	0	0	0	0	0	0	0	0	0	0	0	0	0	0	0	0	0	0	0	0	0	0	0	0	0	0	0	0	0	0
EPHA1	0	0	0	0	0	0	0	0	0	0	0	0	0	0	0	0	0	0	0	0	0	0	0	0	0	0	0	0	0	0	0	0	0	0	0	0	0	0	0	0	0	0	0	0	0	0	0	0	0
EPHA2	0	0	0	0	0	0	0	0	0	0	0	0	0	0	0	0	0	0	0	0	0	0	0	0	0	0	0	0	0	0	0	0	0	0	0	0	0	0	0	0	0	0	0	0	0	0	0	0	0
EPHA3	0	0	0	0	0	0	0	0	0	0	0	0	0	0	0	0	0	0	0	0	0	0	0	0	0	0	0	0	0	0	0	0	0	0	0	0	0	0	0	0	0	0	0	0	0	0	0	0	0
EPHA4	0	0	0	0	0	0	0	0	0	0	0	0	0	0	0	0	0	0	0	0	0	0	0	0	0	0	0	0	0	0	0	0	0	0	0	0	0	0	0	0	0	0	0	0	0	0	0	0	0
EPHA5	0	0	0	0	0	0	0	0	0	0	0	0	0	0	0	0	0	0	0	0	0	0	0	0	0	0	0	0	0	0	0	0	0	0	0	0	0	0	0	0	0	0	0	0	0	0	0	0	0
EPHA6	0	0	0	0	0	0	0	0	0	0	0	0	0	0	0	0	0	0	0	0	0	0	0	0	0	0	0	0	0	0	0	0	0	0	0	0	0	0	0	0	0	0	0	0	0	0	0	0	0
EPHA7	0	0	0	0	0	0	0	0	0	0	0	0	0	0	0	0	0	0	0	0	0	0	0	0	0	0	0	0	0	0	0	0	0	0	0	0	0	0	0	0	0	0	0	0	0	0	0	0	0
EPHA8	0	0	0	0	0	0	0	0	0	0	0	0	0	0	0	0	0	0	0	0	0	0	0	0	0	0	0	0	0	0	0	0	0	0	0	0	0	0	0	0	0	0	0	0	0	0	0	0	0
EPHB1	0	0	0	0	0	0	0	0	0	0	0	0	0	0	0	0	0	0	0	0	0	0	0	0	0	0	0	0	0	0	0	0	0	0	0	0	0	0	0	0	0	0	0	0	0	0	0	0	0
EPHB2	0	0	0	0	0	0	0	0	0	0	0	0	0	0	0	0	0	0	0	0	0	0	0	0	0	0	0	0	0	0	0	0	0	0	0	0	0	0	0	0	0	0	0	0	0	0	0	0	0
EPHB3	0	0	0	0	0	0	0	0	0	0	0	0	0	0	0	0	0	0	0	0	0	0	0	0	0	0	0	0	0	0	0	0	0	0	0	0	0	0	0	0	0	0	0	0	0	0	0	0	0
EPHB4	0	0	0	0	0	0	0	0	0	0	0	0	0	0	0	0	0	0	0	0	0	0	0	0	0	0	0	0	0	0	0	0	0	0	0	0	0	0	0	0	0	0	0	0	0	0	0	0	0
ERBB2/HER2	0	0	0	0	0	0	0	0	0	0	0	0	0	0	0	0	0	0	0	0	0	0	0	0	0	0	0	0	0	0	0	0	0	0	0	0	0	0	0	0	0	0	0	0	0	0	0	0	0
ERBB4/HER4	0	0	0	0	0	0	0	0	0	0	0	0	0	0	0	0	0	0	0	0	0	0	0	0	0	0	0	0	0	0	0	0	0	0	0	0	0	0	0	0	0	0	0	0	0	0	0	0	0
ERK1	0	0	0	0	0	0	0	0	0	0	0	0	0	0	0	0	0	0	0	0	0	0	0	0	0	0	0	0	0	0	0	0	0	0	0	0	0	0	0	0	0	0	0	0	0	0	0	0	0
ERK2 MAPK1	0	0	0	0	0	0	0	0	0	0	0	0	0	0	0	0	0	0	0	0	0	0	0	0	0	0	0	0	0	0	0	0	0	0	0	0	0	0	0	0	0	0	0	0	0	0	0	0	0
FAK/PTK2	0	0	0	0	0	0	0	0	0	0	0	0	0	0	0	0	0	0	0	0	0	0	0	0	0	0	0	0	0	0	0	0	0	0	0	0	0	0	0	0	0	0	0	0	0	0	0	0	0
FER	0	0	0	0	0	0	0	0	0	0	0	0	0	0	0	0	0	0	0	0	0	0	0	0	0	0	0	0	0	0	0	0	0	0	0	0	0	0	0	0	0	0	0	0	0	0	0	0	0
FES/FPS	0	0	0	0	0	0	0	0	0	0	0	0	0	0	0	0	0	0	0	0	0	0	0	0	0	0	0	0	0	0	0	0	0	0	0	0	0	0	0	0	0	0	0	0	0	0	0	0	0
FGFR1	0	0	0	0	0	0	0	0	0	0	0	0	0	0	0	0	0	0	0	0	0	0	0	0	0	0	0	0	0	0	0	0	0	0	0	0	0	0	0	0	0	0	0	0	0	0	0	0	0
FGFR2	0	0	0	0	0	0	0	0	0	0	0	0	0	0	0	0	0	0	0	0	0	0	0	0	0	0	0	0	0	0	0	0	0	0	0	0	0	0	0	0	0	0	0	0	0	0	0	0	0
FGFR3	0	0	0	0	0	0	0	0	0	0	0	0	0	0	0	0	0	0	0	0	0	0	0	0	0	0	0	0	0	0	0	0	0	0	0	0	0	0	0	0	0	0	0	0	0	0	0	0	0
FGFR4	0	0	0	0	0	0	0	0	0	0	0	0	0	0	0	0	0	0	0	0	0	0	0	0	0	0	0	0	0	0	0	0	0	0	0	0	0	0	0	0	0	0	0	0	0	0	0	0	0
FGR	0	0	0	0	0	0	0	0	0	0	0	0	0	0	0	0	0	0	0	0	0	0	0	0	0	0	0	0	0	0	0	0	0	0	0	0	0	0	0	0	0	0	0	0	0	0	0	0	0
FLT1/VEGFR1	0	0	0	0	0	0	0	0	0	0	0	0	0	0	0	0	0	0	0	0	0	0	0	0	0	0	0	0	0	0	0	0	0	0	0	0	0	0	0	0	0	0	0	0	0	0	0	0	0
FLT3	0	0	0	0	0	0	0	0	0	0	0	0	0	0	0	0	0	0	0	0	0	0	0	0	0	0	0	0	0	0	0	0	0	0	0	0	0	0	0	0	0	0	0	0	0	0	0	0	0
FLT4/VEGFR3	0	0	0	0	0	0	0	0	0	0	0	0	0	0	0	0	0	0	0	0	0	0	0	0	0	0	0	0	0	0	0	0	0	0	0	0	0	0	0	0	0	0	0	0	0	0	0	0	0
FMS	0	0	0	0	0	0	0	0	0	0	0	0	0	0	0	0	0	0	0	0	0	0	0	0	0	0	0	0	0	0	0	0	0	0	0	0	0	0	0	0	0	0	0	0	0	0	0	0	0
FRK/PTK5	0	0	0	0	0	0	0	0	0	0	0	0	0	0	0	0	0	0	0	0	0	0	0	0	0	0	0	0	0	0	0	0	0	0	0	0	0	0	0	0	0	0	0	0	0	0	0	0	0
FYN	0	0	0	0	0	0	0	0	0	0	0	0	0	0	0	0	0	0	0	0	0	0	0	0	0	0	0	0	0	0	0	0	0	0	0	0	0	0	0	0	0	0	0	0	0	0	0	0	0
GCK MAP4K2	0	0	0	0	0	0	0	0	0	0	0	0	0	0	0	0	0	0	0	0	0	0	0	0	0	0	0	0	0	0	0	0	0	0	0	0	0	0	0	0	0	0	0	0	0	0	0	0	0
GRK4	0	0	0	0	0	0	0	0	0	0	0	0	0	0	0	0	0	0	0	0	0	0	0	0	0	0	0	0	0	0	0	0	0	0	0	0	0	0	0	0	0	0	0	0	0	0	0	0	0
GRK6	0	0	0	0	0	0	0	0	0	0	0	0	0	0	0	0	0	0	0	0	0	0	0	0	0	0	0	0	0	0	0	0	0	0	0	0	0	0	0	0	0	0	0	0	0	0	0	0	0
GRK7	0	0	0	0	0	0	0	0	0	0	0	0	0	0	0	0	0	0	0	0	0	0	0	0	0	0	0	0	0	0	0	0	0	0	0	0	0	0	0	0	0	0	0	0	0	0	0	0	0
GSK3a	0	0	0	0	0	0	0	0	0	0	0	0	0	0	0	0	0	0	0	0	0	0	0	0	0	0	0	0	0	0	0	0	0	0	0	0	0	0	0	0	0	0	0	0	0	0	0	0	0
GSK3b	0	0	0	0	0	0	0	0	0	0	0	0	0	0	0	0	0	0	0	0	0	0	0	0	0	0	0	0	0	0	0	0	0	0	0	0	0	0	0	0	0	0	0	0	0	0	0	0	0
Haspin	0	0	0	0	0	0	0	0	0	0	0	0	0	0	0	0	0	0	0	0	0	0	0	0	0	0	0	0	0	0	0	0	0	0	0	0	0	0	0	0	0	0	0	0	0	0	0	0	0
HCK	0	0	0	0	0	0	0	0	0	0	0	0	0	0	0	0	0	0	0	0	0	0	0	0	0	0	0	0	0	0	0	0	0	0	0	0	0	0	0	0	0	0	0	0	0	0	0	0	0
HGK MAP4K4	0	0	0	0	0	0	0	0	0	0	0	0	0	0	0	0	0	0	0	0	0	0	0	0	0	0	0	0	0	0	0	0	0	0	0	0	0	0	0	0	0	0	0	0	0	0	0	0	0
HIPK2	0	0	0	0	0	0	0	0	0	0	0	0	0	0	0	0	0	0	0	0	0	0	0	0	0	0	0	0	0	0	0	0	0	0	0	0	0	0	0	0	0	0	0	0	0	0	0	0	0
HIPK3	0	0	0	0	0	0	0	0	0	0	0	0	0	0	0	0	0	0	0	0	0	0	0	0	0	0	0	0	0	0	0	0	0	0	0	0	0	0	0	0	0	0	0	0	0	0	0	0	0
HIPK4	0	0	0	0	0	0	0	0	0	0	0	0	0	0	0	0	0	0	0	0	0	0	0	0	0	0	0	0	0	0	0	0	0	0	0	0	0	0	0	0	0	0	0	0	0	0	0	0	0
IGF1R	0	0	0	0	0	0	0	0	0	0	0	0	0	0	0	0	0	0	0	0	0	0	0	0	0	0	0	0	0	0	0	0	0	0	0	0	0	0	0	0	0	0	0	0	0	0	0	0	0
IKKa/CHUK	0	0	0	0	0	0	0	0	0	0	0	0	0	0	0	0	0	0	0	0	0	0	0	0	0	0	0	0	0	0	0	0	0	0	0	0	0	0	0	0	0	0	0	0	0	0	0	0	0
IKKb/IKBKB	0	0	0	0	0	0	0	0	0	0	0	0	0	0	0	0	0	0	0	0	0	0	0	0	0	0	0	0	0	0	0	0	0	0	0	0	0	0	0	0	0	0	0	0	0	0	0	0	0
IKKe/IKBKE	0	0	0	0	0	0	0	0	0	0	0	0	0	0	0	0	0	0	0	0	0	0	0	0	0	0	0	0	0	0	0	0	0	0	0	0	0	0	0	0	0	0	0	0	0	0	0	0	0
IR	0	0	0	0	0	0	0	0	0	0	0	0	0	0	0	0	0	0	0	0	0	0	0	0	0	0	0	0	0	0	0	0	0	0	0	0	0	0	0	0	0	0	0	0	0	0	0	0	0
IRAK1	0	0	0	0	0	0	0	0	0	0	0	0	0	0	0	0	0	0	0	0	0	0	0	0	0	0	0	0	0	0	0	0	0	0	0	0	0	0	0	0	0	0	0	0	0	0	0	0	0
IRAK4	0	0	0	0	0	0	0	0	0	0	0	0	0	0	0	0	0	0	0	0	0	0	0	0	0	0	0	0	0	0	0	0	0	0	0	0	0	0	0	0	0	0	0	0	0	0	0	0	0
IRR/INSRR	0	0	0	0	0	0	0	0	0	0	0	0	0	0	0	0	0	0	0	0	0	0	0	0	0	0	0	0	0	0	0	0	0	0	0	0	0	0	0	0	0	0	0	0	0	0	0	0	0
ITK	0	0	0	0	0	0	0	0	0	0	0	0	0	0	0	0	0	0	0	0	0	0	0	0	0	0	0	0	0	0	0	0	0	0	0	0	0	0	0	0	0	0	0	0	0	0	0	0	0
JAK1	0	0	0	0	0	0	0	0	0	0	0	0	0	0	0	0	0	0	0	0	0	0	0	0	0	0	0	0	0	0	0	0	0	0	0	0	0	0	0	0	0	0	0	0	0	0	0	0	0
JAK2	0	0	0	0	0	0	0	0	0	0	0	0	0	0	0	0	0	0	0	0	0	0	0	0	0	0	0	0	0	0	0	0	0	0	0	0	0	0	0	0	0	0	0	0	0	0	0	0	0
JAK3	0	0	0	0	0	0	0	0	0	0	0	0	0	0	0	0	0	0	0	0	0	0	0	0	0	0	0	0	0	0	0	0	0	0	0	0	0	0	0	0	0	0	0	0	0	0	0	0	0
JNK1	0	0	0	0	0	0	0	0	0	0	0	0	0	0	0	0	0	0	0	0	0	0	0	0	0	0	0	0	0	0	0	0	0	0	0	0	0	0	0	0	0	0	0	0	0	0	0	0	0
JNK2	0	0	0	0	0	0	0	0	0	0	0	0	0	0	0	0	0	0	0	0	0	0	0	0	0	0	0	0	0	0	0	0	0	0	0	0	0	0	0	0	0	0	0	0	0	0	0	0	0
JNK3	0	0	0	0	0	0	0	0	0	0	0	0	0	0	0	0	0	0	0	0	0	0	0	0	0	0	0	0	0	0	0	0	0	0	0	0	0	0	0	0	0	0	0	0	0	0	0	0	0
KDR/VEGFR2	0	0	0	0	0	0	0	0	0	0	0	0	0	0	0	0	0	0	0	0	0	0	0	0	0	0	0	0	0	0	0	0	0	0	0	0	0	0	0	0	0	0	0	0	0	0	0	0	0
KHS MAP4K5	0	0	0	0	0	0	0	0	0	0	0	0	0	0	0	0	0	0	0	0	0	0	0	0	0	0	0	0	0	0	0	0	0	0	0	0	0	0	0	0	0	0	0	0	0	0	0	0	0
LCK	0	0	0	0	0	0	0	0	0	0	0	0	0	0	0	0	0	0	0	0	0	0	0	0	0	0	0	0	0	0	0	0	0	0	0	0	0	0	0	0	0	0	0	0	0	0	0	0	0
LIMK1	0	0	0	0	0	0	0	0	0	0	0	0	0	0	0	0	0	0	0	0	0	0	0	0	0	0	0	0	0	0	0	0	0	0	0	0	0	0	0	0	0	0	0	0	0	0	0	0	0
LKB1	0	0	0	0	0	0	0	0	0	0	0	0	0	0	0	0	0	0	0	0	0	0	0	0	0	0	0	0	0	0	0	0	0	0	0	0	0	0	0	0	0	0	0	0	0	0	0	0	0
LOK/STK10	0	0	0	0	0	0	0	0	0	0	0	0	0	0	0	0	0	0	0	0	0	0	0	0	0	0	0	0	0	0	0	0	0	0	0	0	0	0	0	0	0	0	0	0	0	0	0	0	0
LRRK2	0	0	0	0	0	0	0	0	0	0	0	0	0	0	0	0	0	0	0	0	0	0	0	0	0	0	0	0	0	0	0	0	0	0	0	0	0	0	0	0	0	0	0	0	0	0	0	0	0
LYN	0	0	0	0	0	0	0	0	0	0	0	0	0	0	0	0	0	0	0	0	0	0	0	0	0	0	0	0	0	0	0	0	0	0	0	0	0	0	0	0	0	0	0	0	0	0	0	0	0
LYN B	0	0	0	0	0	0	0	0	0	0	0	0	0	0	0	0	0	0	0	0	0	0	0	0	0	0	0	0	0	0	0	0	0	0	0	0	0	0	0	0	0	0	0	0	0	0	0	0	0
MAPKAPK3	0	0	0	0	0	0	0	0	0	0	0	0	0	0	0	0	0	0	0	0	0	0	0	0	0	0	0	0	0	0	0	0	0	0	0	0	0	0	0	0	0	0	0	0	0	0	0	0	0
MAPKAPK5/PRAK	0	0	0	0	0	0	0	0	0	0	0	0	0	0	0	0	0	0	0	0	0	0	0	0	0	0	0	0	0	0	0	0	0	0	0	0	0	0	0	0	0	0	0	0	0	0	0	0	0
MARK1	0	0	0	0	0	0	0	0	0	0	0	0	0	0	0	0	0	0	0	0	0	0	0	0	0	0	0	0	0	0	0	0	0	0	0	0	0	0	0	0	0	0	0	0	0	0	0	0	0
MARK2/PAR-1Ba	0	0	0	0	0	0	0	0	0	0	0	0	0	0	0	0	0	0	0	0	0	0	0	0	0	0	0	0	0	0	0	0	0	0	0	0	0	0	0	0	0	0	0	0	0	0	0	0	0
MARK3	0	0	0	0	0	0	0	0	0	0	0	0	0	0	0	0	0	0	0	0	0	0	0	0	0	0	0	0	0	0	0	0	0	0	0	0	0	0	0	0	0	0	0	0	0	0	0	0	0
MARK4	0	0	0	0	0	0	0	0	0	0	0	0	0	0	0	0	0	0	0	0	0	0	0	0	0	0	0	0	0	0	0	0	0	0	0	0	0	0	0	0	0	0	0	0	0	0	0	0	0
MEK1	0	0	0	0	0	0	0	0	0	0	0	0	0	0	0	0	0	0	0	0	0	0	0	0	0	0	0	0	0	0	0	0	0	0	0	0	0	0	0	0	0	0	0	0	0	0	0	0	0
MEK2	0	0	0	0	0	0	0	0	0	0	0	0	0	0	0	0	0	0	0	0	0	0	0	0	0	0	0	0	0	0	0	0	0	0	0	0	0	0	0	0	0	0	0	0	0	0	0	0	0
MEKK2	0	0	0	0	0	0	0	0	0	0	0	0	0	0	0	0	0	0	0	0	0	0	0	0	0	0	0	0	0	0	0	0	0	0	0	0	0	0	0	0	0	0	0	0	0	0	0	0	0
MEKK3	0	0	0	0	0	0	0	0	0	0	0	0	0	0	0	0	0	0	0	0	0	0	0	0	0	0	0	0	0	0	0	0	0	0	0	0	0	0	0	0	0	0	0	0	0	0	0	0	0
MELK	0	0	0	0	0	0	0	0	0	0	0	0	0	0	0	0	0	0	0	0	0	0	0	0	0	0	0	0	0	0	0	0	0	0	0	0	0	0	0	0	0	0	0	0	0	0	0	0	0
MINK/MINK1	0	0	0	0	0	0	0	0	0	0	0	0	0	0	0	0	0	0	0	0	0	0	0	0	0	0	0	0	0	0	0	0	0	0	0	0	0	0	0	0	0	0	0	0	0	0	0	0	0
MKK6	0	0	0	0	0	0	0	0	0	0	0	0	0	0	0	0	0	0	0	0	0	0	0	0	0	0	0	0	0	0	0	0	0	0	0	0	0	0	0	0	0	0	0	0	0	0	0	0	0
MLCK/MYLK	0	0	0	0	0	0	0	0	0	0	0	0	0	0	0	0	0	0	0	0	0	0	0	0	0	0	0	0	0	0	0	0	0	0	0	0	0	0	0	0	0	0	0	0	0	0	0	0	0
MLCK2/MYLK2	0	0	0	0	0	0	0	0	0	0	0	0	0	0	0	0	0	0	0	0	0	0	0	0	0	0	0	0	0	0	0	0	0	0	0	0	0	0	0	0	0	0	0	0	0	0	0	0	0
MLK1/MAP3K9	0	0	0	0	0	0	0	0	0	0	0	0	0	0	0	0	0	0	0	0	0	0	0	0	0	0	0	0	0	0	0	0	0	0	0	0	0	0	0	0	0	0	0	0	0	0	0	0	0
MLK2/MAP3K10	0	0	0	0	0	0	0	0	0	0	0	0	0	0	0	0	0	0	0	0	0	0	0	0	0	0	0	0	0	0	0	0	0	0	0	0	0	0	0	0	0	0	0	0	0	0	0	0	0
MLK3/MAP3K11	0	0	0	0	0	0	0	0	0	0	0	0	0	0	0	0	0	0	0	0	0	0	0	0	0	0	0	0	0	0	0	0	0	0	0	0	0	0	0	0	0	0	0	0	0	0	0	0	0
MNK1	0	0	0	0	0	0	0	0	0	0	0	0	0	0	0	0	0	0	0	0	0	0	0	0	0	0	0	0	0	0	0	0	0	0	0	0	0	0	0	0	0	0	0	0	0	0	0	0	0
MNK2	0	0	0	0	0	0	0	0	0	0	0	0	0	0	0	0	0	0	0	0	0	0	0	0	0	0	0	0	0	0	0	0	0	0	0	0	0	0	0	0	0	0	0	0	0	0	0	0	0
MRCKa/CDC42BPA	0	0	0	0	0	0	0	0	0	0	0	0	0	0	0	0	0	0	0	0	0	0	0	0	0	0	0	0	0	0	0	0	0	0	0	0	0	0	0	0	0	0	0	0	0	0	0	0	0
MRCKb/CDC42BPB	0	0	0	0	0	0	0	0	0	0	0	0	0	0	0	0	0	0	0	0	0	0	0	0	0	0	0	0	0	0	0	0	0	0	0	0	0	0	0	0	0	0	0	0	0	0	0	0	0
MSK1/RPS6KA5	0	0	0	0	0	0	0	0	0	0	0	0	0	0	0	0	0	0	0	0	0	0	0	0	0	0	0	0	0	0	0	0	0	0	0	0	0	0	0	0	0	0	0	0	0	0	0	0	0
MSK2/RPS6KA4	0	0	0	0	0	0	0	0	0	0	0	0	0	0	0	0	0	0	0	0	0	0	0	0	0	0	0	0	0	0	0	0	0	0	0	0	0	0	0	0	0	0	0	0	0	0	0	0	0
MSSK1/STK23	0	0	0	0	0	0	0	0	0	0	0	0	0	0	0	0	0	0	0	0	0	0	0	0	0	0	0	0	0	0	0	0	0	0	0	0	0	0	0	0	0	0	0	0	0	0	0	0	0
MST1/STK4	0	0	0	0	0	0	0	0	0	0	0	0	0	0	0	0	0	0	0	0	0	0	0	0	0	0	0	0	0	0	0	0	0	0	0	0	0	0	0	0	0	0	0	0	0	0	0	0	0
MST2/STK3	0	0	0	0	0	0	0	0	0	0	0	0	0	0	0	0	0	0	0	0	0	0	0	0	0	0	0	0	0	0	0	0	0	0	0	0	0	0	0	0	0	0	0	0	0	0	0	0	0
MST3/STK24	0	0	0	0	0	0	0	0	0	0	0	0	0	0	0	0	0	0	0	0	0	0	0	0	0	0	0	0	0	0	0	0	0	0	0	0	0	0	0	0	0	0	0	0	0	0	0	0	0
MST4	0	0	0	0	0	0	0	0	0	0	0	0	0	0	0	0	0	0	0	0	0	0	0	0	0	0	0	0	0	0	0	0	0	0	0	0	0	0	0	0	0	0	0	0	0	0	0	0	0
MUSK	0	0	0	0	0	0	0	0	0	0	0	0	0	0	0	0	0	0	0	0	0	0	0	0	0	0	0	0	0	0	0	0	0	0	0	0	0	0	0	0	0	0	0	0	0	0	0	0	0
MYO3b	0	0	0	0	0	0	0	0	0	0	0	0	0	0	0	0	0	0	0	0	0	0	0	0	0	0	0	0	0	0	0	0	0	0	0	0	0	0	0	0	0	0	0	0	0	0	0	0	0
NEK1	0	0	0	0	0	0	0	0	0	0	0	0	0	0	0	0	0	0	0	0	0	0	0	0	0	0	0	0	0	0	0	0	0	0	0	0	0	0	0	0	0	0	0	0	0	0	0	0	0
NEK11	0	0	0	0	0	0	0	0	0	0	0	0	0	0	0	0	0	0	0	0	0	0	0	0	0	0	0	0	0	0	0	0	0	0	0	0	0	0	0	0	0	0	0	0	0	0	0	0	0
NEK2	0	0	0	0	0	0	0	0	0	0	0	0	0	0	0	0	0	0	0	0	0	0	0	0	0	0	0	0	0	0	0	0	0	0	0	0	0	0	0	0	0	0	0	0	0	0	0	0	0
NEK3	0	0	0	0	0	0	0	0	0	0	0	0	0	0	0	0	0	0	0	0	0	0	0	0	0	0	0	0	0	0	0	0	0	0	0	0	0	0	0	0	0	0	0	0	0	0	0	0	0
NEK4	0	0	0	0	0	0	0	0	0	0	0	0	0	0	0	0	0	0	0	0	0	0	0	0	0	0	0	0	0	0	0	0	0	0	0	0	0	0	0	0	0	0	0	0	0	0	0	0	0
NEK9	0	0	0	0	0	0	0	0	0	0	0	0	0	0	0	0	0	0	0	0	0	0	0	0	0	0	0	0	0	0	0	0	0	0	0	0	0	0	0	0	0	0	0	0	0	0	0	0	0
NIK/MAP3K14	0	0	0	0	0	0	0	0	0	0	0	0	0	0	0	0	0	0	0	0	0	0	0	0	0	0	0	0	0	0	0	0	0	0	0	0	0	0	0	0	0	0	0	0	0	0	0	0	0
NLK	0	0	0	0	0	0	0	0	0	0	0	0	0	0	0	0	0	0	0	0	0	0	0	0	0	0	0	0	0	0	0	0	0	0	0	0	0	0	0	0	0	0	0	0	0	0	0	0	0
OSR1/OXSR1	0	0	0	0	0	0	0	0	0	0	0	0	0	0	0	0	0	0	0	0	0	0	0	0	0	0	0	0	0	0	0	0	0	0	0	0	0	0	0	0	0	0	0	0	0	0	0	0	0
P38a/MAPK14	0	0	0	0	0	0	0	0	0	0	0	0	0	0	0	0	0	0	0	0	0	0	0	0	0	0	0	0	0	0	0	0	0	0	0	0	0	0	0	0	0	0	0	0	0	0	0	0	0
P38b/MAPK11	0	0	0	0	0	0	0	0	0	0	0	0	0	0	0	0	0	0	0	0	0	0	0	0	0	0	0	0	0	0	0	0	0	0	0	0	0	0	0	0	0	0	0	0	0	0	0	0	0
P38g	0	0	0	0	0	0	0	0	0	0	0	0	0	0	0	0	0	0	0	0	0	0	0	0	0	0	0	0	0	0	0	0	0	0	0	0	0	0	0	0	0	0	0	0	0	0	0	0	0
p70S6K/RPS6KB1	0	0	0	0	0	0	0	0	0	0	0	0	0	0	0	0	0	0	0	0	0	0	0	0	0	0	0	0	0	0	0	0	0	0	0	0	0	0	0	0	0	0	0	0	0	0	0	0	0
p70S6Kb/RPS6KB2	0	0	0	0	0	0	0	0	0	0	0	0	0	0	0	0	0	0	0	0	0	0	0	0	0	0	0	0	0	0	0	0	0	0	0	0	0	0	0	0	0	0	0	0	0	0	0	0	0
PAK1	0	0	0	0	0	0	0	0	0	0	0	0	0	0	0	0	0	0	0	0	0	0	0	0	0	0	0	0	0	0	0	0	0	0	0	0	0	0	0	0	0	0	0	0	0	0	0	0	0
PAK2	0	0	0	0	0	0	0	0	0	0	0	0	0	0	0	0	0	0	0	0	0	0	0	0	0	0	0	0	0	0	0	0	0	0	0	0	0	0	0	0	0	0	0	0	0	0	0	0	0
PAK4	0	0	0	0	0	0	0	0	0	0	0	0	0	0	0	0	0	0	0	0	0	0	0	0	0	0	0	0	0	0	0	0	0	0	0	0	0	0	0	0	0	0	0	0	0	0	0	0	0
PAK5	0	0	0	0	0	0	0	0	0	0	0	0	0	0	0	0	0	0	0	0	0	0	0	0	0	0	0	0	0	0	0	0	0	0	0	0	0	0	0	0	0	0	0	0	0	0	0	0	0
PAK6	0	0	0	0	0	0	0	0	0	0	0	0	0	0	0	0	0	0	0	0	0	0	0	0	0	0	0	0	0	0	0	0	0	0	0	0	0	0	0	0	0	0	0	0	0	0	0	0	0
PASK	0	0	0	0	0	0	0	0	0	0	0	0	0	0	0	0	0	0	0	0	0	0	0	0	0	0	0	0	0	0	0	0	0	0	0	0	0	0	0	0	0	0	0	0	0	0	0	0	0
PBK/TOPK	0	0	0	0	0	0	0	0	0	0	0	0	0	0	0	0	0	0	0	0	0	0	0	0	0	0	0	0	0	0	0	0	0	0	0	0	0	0	0	0	0	0	0	0	0	0	0	0	0
PDGFRa	0	0	0	0	0	0	0	0	0	0	0	0	0	0	0	0	0	0	0	0	0	0	0	0	0	0	0	0	0	0	0	0	0	0	0	0	0	0	0	0	0	0	0	0	0	0	0	0	0
PDGFRb	0	0	0	0	0	0	0	0	0	0	0	0	0	0	0	0	0	0	0	0	0	0	0	0	0	0	0	0	0	0	0	0	0	0	0	0	0	0	0	0	0	0	0	0	0	0	0	0	0
PDK1/PDPK1	0	0	0	0	0	0	0	0	0	0	0	0	0	0	0	0	0	0	0	0	0	0	0	0	0	0	0	0	0	0	0	0	0	0	0	0	0	0	0	0	0	0	0	0	0	0	0	0	0
PHKg1	0	0	0	0	0	0	0	0	0	0	0	0	0	0	0	0	0	0	0	0	0	0	0	0	0	0	0	0	0	0	0	0	0	0	0	0	0	0	0	0	0	0	0	0	0	0	0	0	0
PHKg2	0	0	0	0	0	0	0	0	0	0	0	0	0	0	0	0	0	0	0	0	0	0	0	0	0	0	0	0	0	0	0	0	0	0	0	0	0	0	0	0	0	0	0	0	0	0	0	0	0
PIM1	0	0	0	0	0	0	0	0	0	0	0	0	0	0	0	0	0	0	0	0	0	0	0	0	0	0	0	0	0	0	0	0	0	0	0	0	0	0	0	0	0	0	0	0	0	0	0	0	0
PIM2	0	0	0	0	0	0	0	0	0	0	0	0	0	0	0	0	0	0	0	0	0	0	0	0	0	0	0	0	0	0	0	0	0	0	0	0	0	0	0	0	0	0	0	0	0	0	0	0	0
PIM3	0	0	0	0	0	0	0	0	0	0	0	0	0	0	0	0	0	0	0	0	0	0	0	0	0	0	0	0	0	0	0	0	0	0	0	0	0	0	0	0	0	0	0	0	0	0	0	0	0
PKA	0	0	0	0	0	0	0	0	0	0	0	0	0	0	0	0	0	0	0	0	0	0	0	0	0	0	0	0	0	0	0	0	0	0	0	0	0	0	0	0	0	0	0	0	0	0	0	0	0
PKCa	0	0	0	0	0	0	0	0	0	0	0	0	0	0	0	0	0	0	0	0	0	0	0	0	0	0	0	0	0	0	0	0	0	0	0	0	0	0	0	0	0	0	0	0	0	0	0	0	0
PKCb1	0	0	0	0	0	0	0	0	0	0	0	0	0	0	0	0	0	0	0	0	0	0	0	0	0	0	0	0	0	0	0	0	0	0	0	0	0	0	0	0	0	0	0	0	0	0	0	0	0
PKCb2	0	0	0	0	0	0	0	0	0	0	0	0	0	0	0	0	0	0	0	0	0	0	0	0	0	0	0	0	0	0	0	0	0	0	0	0	0	0	0	0	0	0	0	0	0	0	0	0	0
PKCd	0	0	0	0	0	0	0	0	0	0	0	0	0	0	0	0	0	0	0	0	0	0	0	0	0	0	0	0	0	0	0	0	0	0	0	0	0	0	0	0	0	0	0	0	0	0	0	0	0
PKCepsilon	0	0	0	0	0	0	0	0	0	0	0	0	0	0	0	0	0	0	0	0	0	0	0	0	0	0	0	0	0	0	0	0	0	0	0	0	0	0	0	0	0	0	0	0	0	0	0	0	0
PKCeta	0	0	0	0	0	0	0	0	0	0	0	0	0	0	0	0	0	0	0	0	0	0	0	0	0	0	0	0	0	0	0	0	0	0	0	0	0	0	0	0	0	0	0	0	0	0	0	0	0
PKCg	0	0	0	0	0	0	0	0	0	0	0	0	0	0	0	0	0	0	0	0	0	0	0	0	0	0	0	0	0	0	0	0	0	0	0	0	0	0	0	0	0	0	0	0	0	0	0	0	0
PKCiota	0	0	0	0	0	0	0	0	0	0	0	0	0	0	0	0	0	0	0	0	0	0	0	0	0	0	0	0	0	0	0	0	0	0	0	0	0	0	0	0	0	0	0	0	0	0	0	0	0
PKCmu/PRKD1	0	0	0	0	0	0	0	0	0	0	0	0	0	0	0	0	0	0	0	0	0	0	0	0	0	0	0	0	0	0	0	0	0	0	0	0	0	0	0	0	0	0	0	0	0	0	0	0	0
PKCnu/PRKD3	0	0	0	0	0	0	0	0	0	0	0	0	0	0	0	0	0	0	0	0	0	0	0	0	0	0	0	0	0	0	0	0	0	0	0	0	0	0	0	0	0	0	0	0	0	0	0	0	0
PKCtheta	0	0	0	0	0	0	0	0	0	0	0	0	0	0	0	0	0	0	0	0	0	0	0	0	0	0	0	0	0	0	0	0	0	0	0	0	0	0	0	0	0	0	0	0	0	0	0	0	0
PKCzeta	0	0	0	0	0	0	0	0	0	0	0	0	0	0	0	0	0	0	0	0	0	0	0	0	0	0	0	0	0	0	0	0	0	0	0	0	0	0	0	0	0	0	0	0	0	0	0	0	0
PKD2/PRKD2	0	0	0	0	0	0	0	0	0	0	0	0	0	0	0	0	0	0	0	0	0	0	0	0	0	0	0	0	0	0	0	0	0	0	0	0	0	0	0	0	0	0	0	0	0	0	0	0	0
PKG1a	0	0	0	0	0	0	0	0	0	0	0	0	0	0	0	0	0	0	0	0	0	0	0	0	0	0	0	0	0	0	0	0	0	0	0	0	0	0	0	0	0	0	0	0	0	0	0	0	0
PKG1b	0	0	0	0	0	0	0	0	0	0	0	0	0	0	0	0	0	0	0	0	0	0	0	0	0	0	0	0	0	0	0	0	0	0	0	0	0	0	0	0	0	0	0	0	0	0	0	0	0
PKG2/PRKG2	0	0	0	0	0	0	0	0	0	0	0	0	0	0	0	0	0	0	0	0	0	0	0	0	0	0	0	0	0	0	0	0	0	0	0	0	0	0	0	0	0	0	0	0	0	0	0	0	0
PKN1/PRK1	0	0	0	0	0	0	0	0	0	0	0	0	0	0	0	0	0	0	0	0	0	0	0	0	0	0	0	0	0	0	0	0	0	0	0	0	0	0	0	0	0	0	0	0	0	0	0	0	0
PKN2/PRK2	0	0	0	0	0	0	0	0	0	0	0	0	0	0	0	0	0	0	0	0	0	0	0	0	0	0	0	0	0	0	0	0	0	0	0	0	0	0	0	0	0	0	0	0	0	0	0	0	0
PLK1	0	0	0	0	0	0	0	0	0	0	0	0	0	0	0	0	0	0	0	0	0	0	0	0	0	0	0	0	0	0	0	0	0	0	0	0	0	0	0	0	0	0	0	0	0	0	0	0	0
PLK3	0	0	0	0	0	0	0	0	0	0	0	0	0	0	0	0	0	0	0	0	0	0	0	0	0	0	0	0	0	0	0	0	0	0	0	0	0	0	0	0	0	0	0	0	0	0	0	0	0
PRKX	0	0	0	0	0	0	0	0	0	0	0	0	0	0	0	0	0	0	0	0	0	0	0	0	0	0	0	0	0	0	0	0	0	0	0	0	0	0	0	0	0	0	0	0	0	0	0	0	0
PYK2	0	0	0	0	0	0	0	0	0	0	0	0	0	0	0	0	0	0	0	0	0	0	0	0	0	0	0	0	0	0	0	0	0	0	0	0	0	0	0	0	0	0	0	0	0	0	0	0	0
RAF1	0	0	0	0	0	0	0	0	0	0	0	0	0	0	0	0	0	0	0	0	0	0	0	0	0	0	0	0	0	0	0	0	0	0	0	0	0	0	0	0	0	0	0	0	0	0	0	0	0
RET	0	0	0	0	0	0	0	0	0	0	0	0	0	0	0	0	0	0	0	0	0	0	0	0	0	0	0	0	0	0	0	0	0	0	0	0	0	0	0	0	0	0	0	0	0	0	0	0	0
RIPK2	0	0	0	0	0	0	0	0	0	0	0	0	0	0	0	0	0	0	0	0	0	0	0	0	0	0	0	0	0	0	0	0	0	0	0	0	0	0	0	0	0	0	0	0	0	0	0	0	0
RIPK5	0	0	0	0	0	0	0	0	0	0	0	0	0	0	0	0	0	0	0	0	0	0	0	0	0	0	0	0	0	0	0	0	0	0	0	0	0	0	0	0	0	0	0	0	0	0	0	0	0
ROCK1	0	0	0	0	0	0	0	0	0	0	0	0	0	0	0	0	0	0	0	0	0	0	0	0	0	0	0	0	0	0	0	0	0	0	0	0	0	0	0	0	0	0	0	0	0	0	0	0	0
ROCK2	0	0	0	0	0	0	0	0	0	0	0	0	0	0	0	0	0	0	0	0	0	0	0	0	0	0	0	0	0	0	0	0	0	0	0	0	0	0	0	0	0	0	0	0	0	0	0	0	0
RON/MST1R	0	0	0	0	0	0	0	0	0	0	0	0	0	0	0	0	0	0	0	0	0	0	0	0	0	0	0	0	0	0	0	0	0	0	0	0	0	0	0	0	0	0	0	0	0	0	0	0	0
ROS/ROS1	0	0	0	0	0	0	0	0	0	0	0	0	0	0	0	0	0	0	0	0	0	0	0	0	0	0	0	0	0	0	0	0	0	0	0	0	0	0	0	0	0	0	0	0	0	0	0	0	0
RSK1	0	0	0	0	0	0	0	0	0	0	0	0	0	0	0	0	0	0	0	0	0	0	0	0	0	0	0	0	0	0	0	0	0	0	0	0	0	0	0	0	0	0	0	0	0	0	0	0	0
RSK2	0	0	0	0	0	0	0	0	0	0	0	0	0	0	0	0	0	0	0	0	0	0	0	0	0	0	0	0	0	0	0	0	0	0	0	0	0	0	0	0	0	0	0	0	0	0	0	0	0
RSK3	0	0	0	0	0	0	0	0	0	0	0	0	0	0	0	0	0	0	0	0	0	0	0	0	0	0	0	0	0	0	0	0	0	0	0	0	0	0	0	0	0	0	0	0	0	0	0	0	0
RSK4	0	0	0	0	0	0	0	0	0	0	0	0	0	0	0	0	0	0	0	0	0	0	0	0	0	0	0	0	0	0	0	0	0	0	0	0	0	0	0	0	0	0	0	0	0	0	0	0	0
SGK1	0	0	0	0	0	0	0	0	0	0	0	0	0	0	0	0	0	0	0	0	0	0	0	0	0	0	0	0	0	0	0	0	0	0	0	0	0	0	0	0	0	0	0	0	0	0	0	0	0
SGK2	0	0	0	0	0	0	0	0	0	0	0	0	0	0	0	0	0	0	0	0	0	0	0	0	0	0	0	0	0	0	0	0	0	0	0	0	0	0	0	0	0	0	0	0	0	0	0	0	0
SIK2	0	0	0	0	0	0	0	0	0	0	0	0	0	0	0	0	0	0	0	0	0	0	0	0	0	0	0	0	0	0	0	0	0	0	0	0	0	0	0	0	0	0	0	0	0	0	0	0	0
SLK/STK2	0	0	0	0	0	0	0	0	0	0	0	0	0	0	0	0	0	0	0	0	0	0	0	0	0	0	0	0	0	0	0	0	0	0	0	0	0	0	0	0	0	0	0	0	0	0	0	0	0
SNARK/NUAK2	0	0	0	0	0	0	0	0	0	0	0	0	0	0	0	0	0	0	0	0	0	0	0	0	0	0	0	0	0	0	0	0	0	0	0	0	0	0	0	0	0	0	0	0	0	0	0	0	0
SRMS	0	0	0	0	0	0	0	0	0	0	0	0	0	0	0	0	0	0	0	0	0	0	0	0	0	0	0	0	0	0	0	0	0	0	0	0	0	0	0	0	0	0	0	0	0	0	0	0	0
SRPK1	0	0	0	0	0	0	0	0	0	0	0	0	0	0	0	0	0	0	0	0	0	0	0	0	0	0	0	0	0	0	0	0	0	0	0	0	0	0	0	0	0	0	0	0	0	0	0	0	0
SRPK2	0	0	0	0	0	0	0	0	0	0	0	0	0	0	0	0	0	0	0	0	0	0	0	0	0	0	0	0	0	0	0	0	0	0	0	0	0	0	0	0	0	0	0	0	0	0	0	0	0
STK16	0	0	0	0	0	0	0	0	0	0	0	0	0	0	0	0	0	0	0	0	0	0	0	0	0	0	0	0	0	0	0	0	0	0	0	0	0	0	0	0	0	0	0	0	0	0	0	0	0
STK22D/TSSK1	0	0	0	0	0	0	0	0	0	0	0	0	0	0	0	0	0	0	0	0	0	0	0	0	0	0	0	0	0	0	0	0	0	0	0	0	0	0	0	0	0	0	0	0	0	0	0	0	0
STK25/YSK1	0	0	0	0	0	0	0	0	0	0	0	0	0	0	0	0	0	0	0	0	0	0	0	0	0	0	0	0	0	0	0	0	0	0	0	0	0	0	0	0	0	0	0	0	0	0	0	0	0
STK33	0	0	0	0	0	0	0	0	0	0	0	0	0	0	0	0	0	0	0	0	0	0	0	0	0	0	0	0	0	0	0	0	0	0	0	0	0	0	0	0	0	0	0	0	0	0	0	0	0
STK39/STLK3	0	0	0	0	0	0	0	0	0	0	0	0	0	0	0	0	0	0	0	0	0	0	0	0	0	0	0	0	0	0	0	0	0	0	0	0	0	0	0	0	0	0	0	0	0	0	0	0	0
SYK	0	0	0	0	0	0	0	0	0	0	0	0	0	0	0	0	0	0	0	0	0	0	0	0	0	0	0	0	0	0	0	0	0	0	0	0	0	0	0	0	0	0	0	0	0	0	0	0	0
TAK1	0	0	0	0	0	0	0	0	0	0	0	0	0	0	0	0	0	0	0	0	0	0	0	0	0	0	0	0	0	0	0	0	0	0	0	0	0	0	0	0	0	0	0	0	0	0	0	0	0
TAOK1	0	0	0	0	0	0	0	0	0	0	0	0	0	0	0	0	0	0	0	0	0	0	0	0	0	0	0	0	0	0	0	0	0	0	0	0	0	0	0	0	0	0	0	0	0	0	0	0	0
TAOK2/TAO1	0	0	0	0	0	0	0	0	0	0	0	0	0	0	0	0	0	0	0	0	0	0	0	0	0	0	0	0	0	0	0	0	0	0	0	0	0	0	0	0	0	0	0	0	0	0	0	0	0
TAOK3/JIK	0	0	0	0	0	0	0	0	0	0	0	0	0	0	0	0	0	0	0	0	0	0	0	0	0	0	0	0	0	0	0	0	0	0	0	0	0	0	0	0	0	0	0	0	0	0	0	0	0
TBK1	0	0	0	0	0	0	0	0	0	0	0	0	0	0	0	0	0	0	0	0	0	0	0	0	0	0	0	0	0	0	0	0	0	0	0	0	0	0	0	0	0	0	0	0	0	0	0	0	0
TGFBR2	0	0	0	0	0	0	0	0	0	0	0	0	0	0	0	0	0	0	0	0	0	0	0	0	0	0	0	0	0	0	0	0	0	0	0	0	0	0	0	0	0	0	0	0	0	0	0	0	0
TIE2/TEK	0	0	0	0	0	0	0	0	0	0	0	0	0	0	0	0	0	0	0	0	0	0	0	0	0	0	0	0	0	0	0	0	0	0	0	0	0	0	0	0	0	0	0	0	0	0	0	0	0
TLK2	0	0	0	0	0	0	0	0	0	0	0	0	0	0	0	0	0	0	0	0	0	0	0	0	0	0	0	0	0	0	0	0	0	0	0	0	0	0	0	0	0	0	0	0	0	0	0	0	0
TRKA	0	0	0	0	0	0	0	0	0	0	0	0	0	0	0	0	0	0	0	0	0	0	0	0	0	0	0	0	0	0	0	0	0	0	0	0	0	0	0	0	0	0	0	0	0	0	0	0	0
TRKB	0	0	0	0	0	0	0	0	0	0	0	0	0	0	0	0	0	0	0	0	0	0	0	0	0	0	0	0	0	0	0	0	0	0	0	0	0	0	0	0	0	0	0	0	0	0	0	0	0
TRKC	0	0	0	0	0	0	0	0	0	0	0	0	0	0	0	0	0	0	0	0	0	0	0	0	0	0	0	0	0	0	0	0	0	0	0	0	0	0	0	0	0	0	0	0	0	0	0	0	0
TSSK2	0	0	0	0	0	0	0	0	0	0	0	0	0	0	0	0	0	0	0	0	0	0	0	0	0	0	0	0	0	0	0	0	0	0	0	0	0	0	0	0	0	0	0	0	0	0	0	0	0
TTK	0	0	0	0	0	0	0	0	0	0	0	0	0	0	0	0	0	0	0	0	0	0	0	0	0	0	0	0	0	0	0	0	0	0	0	0	0	0	0	0	0	0	0	0	0	0	0	0	0
TXK	0	0	0	0	0	0	0	0	0	0	0	0	0	0	0	0	0	0	0	0	0	0	0	0	0	0	0	0	0	0	0	0	0	0	0	0	0	0	0	0	0	0	0	0	0	0	0	0	0
TYK1/LTK	0	0	0	0	0	0	0	0	0	0	0	0	0	0	0	0	0	0	0	0	0	0	0	0	0	0	0	0	0	0	0	0	0	0	0	0	0	0	0	0	0	0	0	0	0	0	0	0	0
TYK2	0	0	0	0	0	0	0	0	0	0	0	0	0	0	0	0	0	0	0	0	0	0	0	0	0	0	0	0	0	0	0	0	0	0	0	0	0	0	0	0	0	0	0	0	0	0	0	0	0
TYRO3 SKY	0	0	0	0	0	0	0	0	0	0	0	0	0	0	0	0	0	0	0	0	0	0	0	0	0	0	0	0	0	0	0	0	0	0	0	0	0	0	0	0	0	0	0	0	0	0	0	0	0
ULK1	0	0	0	0	0	0	0	0	0	0	0	0	0	0	0	0	0	0	0	0	0	0	0	0	0	0	0	0	0	0	0	0	0	0	0	0	0	0	0	0	0	0	0	0	0	0	0	0	0
ULK2	0	0	0	0	0	0	0	0	0	0	0	0	0	0	0	0	0	0	0	0	0	0	0	0	0	0	0	0	0	0	0	0	0	0	0	0	0	0	0	0	0	0	0	0	0	0	0	0	0
ULK3	0	0	0	0	0	0	0	0	0	0	0	0	0	0	0	0	0	0	0	0	0	0	0	0	0	0	0	0	0	0	0	0	0	0	0	0	0	0	0	0	0	0	0	0	0	0	0	0	0
VRK1	0	0	0	0	0	0	0	0	0	0	0	0	0	0	0	0	0	0	0	0	0	0	0	0	0	0	0	0	0	0	0	0	0	0	0	0	0	0	0	0	0	0	0	0	0	0	0	0	0
WEE1	0	0	0	0	0	0	0	0	0	0	0	0	0	0	0	0	0	0	0	0	0	0	0	0	0	0	0	0	0	0	0	0	0	0	0	0	0	0	0	0	0	0	0	0	0	0	0	0	0
WNK3	0	0	0	0	0	0	0	0	0	0	0	0	0	0	0	0	0	0	0	0	0	0	0	0	0	0	0	0	0	0	0	0	0	0	0	0	0	0	0	0	0	0	0	0	0	0	0	0	0
YES/YES1	0	0	0	0	0	0	0	0	0	0	0	0	0	0	0	0	0	0	0	0	0	0	0	0	0	0	0	0	0	0	0	0	0	0	0	0	0	0	0	0	0	0	0	0	0	0	0	0	0
ZAK/MLTK	0	0	0	0	0	0	0	0	0	0	0	0	0	0	0	0	0	0	0	0	0	0	0	0	0	0	0	0	0	0	0	0	0	0	0	0	0	0	0	0	0	0	0	0	0	0	0	0	0
ZAP70	0	0	0	0	0	0	0	0	0	0	0	0	0	0	0	0	0	0	0	0	0	0	0	0	0	0	0	0	0	0	0	0	0	0	0	0	0	0	0	0	0	0	0	0	0	0	0	0	0
ZIPK/DAPK3	0	0	0	0	0	0	0	0	0	0	0	0	0	0	0	0	0	0	0	0	0	0	0	0	0	0	0	0	0	0	0	0	0	0	0	0	0	0	0	0	0	0	0	0	0	0	0	0	0
ABL1	0	0	0	0	0	0	0	0	0	0	0	0	0	0	0	0	0	0	0	0	0	0	0	0	0	0	0	0	0	0	0	0	0	0	0	0	0	0	0	0	0	0	0	0	0	0	0	0	0
ABL2/ARG	0	0	0	0	0	0	0	0	0	0	0	0	0	0	0	0	0	0	0	0	0	0	0	0	0	0	0	0	0	0	0	0	0	0	0	0	0	0	0	0	0	0	0	0	0	0	0	0	0
ACK1	0	0	0	0	0	0	0	0	0	0	0	0	0	0	0	0	0	0	0	0	0	0	0	0	0	0	0	0	0	0	0	0	0	0	0	0	0	0	0	0	0	0	0	0	0	0	0	0	0
AKT2	0	0	0	0	0	0	0	0	0	0	0	0	0	0	0	0	0	0	0	0	0	0	0	0	0	0	0	0	0	0	0	0	0	0	0	0	0	0	0	0	0	0	0	0	0	0	0	0	0
AKT3	0	0	0	0	0	0	0	0	0	0	0	0	0	0	0	0	0	0	0	0	0	0	0	0	0	0	0	0	0	0	0	0	0	0	0	0	0	0	0	0	0	0	0	0	0	0	0	0	0
ALK	0	0	0	0	0	0	0	0	0	0	0	0	0	0	0	0	0	0	0	0	0	0	0	0	0	0	0	0	0	0	0	0	0	0	0	0	0	0	0	0	0	0	0	0	0	0	0	0	0
ALK1/ACVRL1	0	0	0	0	0	0	0	0	0	0	0	0	0	0	0	0	0	0	0	0	0	0	0	0	0	0	0	0	0	0	0	0	0	0	0	0	0	0	0	0	0	0	0	0	0	0	0	0	0
ALK2/ACVR1	0	0	0	0	0	0	0	0	0	0	0	0	0	0	0	0	0	0	0	0	0	0	0	0	0	0	0	0	0	0	0	0	0	0	0	0	0	0	0	0	0	0	0	0	0	0	0	0	0
ARAF	0	0	0	0	0	0	0	0	0	0	0	0	0	0	0	0	0	0	0	0	0	0	0	0	0	0	0	0	0	0	0	0	0	0	0	0	0	0	0	0	0	0	0	0	0	0	0	0	0
ARK5/NUAK1	0	0	0	0	0	0	0	0	0	0	0	0	0	0	0	0	0	0	0	0	0	0	0	0	0	0	0	0	0	0	0	0	0	0	0	0	0	0	0	0	0	0	0	0	0	0	0	0	0
ASK1/MAP3K5	0	0	0	0	0	0	0	0	0	0	0	0	0	0	0	0	0	0	0	0	0	0	0	0	0	0	0	0	0	0	0	0	0	0	0	0	0	0	0	0	0	0	0	0	0	0	0	0	0
Aurora A	0	0	0	0	0	0	0	0	0	0	0	0	0	0	0	0	0	0	0	0	0	0	0	0	0	0	0	0	0	0	0	0	0	0	0	0	0	0	0	0	0	0	0	0	0	0	0	0	0
Aurora B	0	0	0	0	0	0	0	0	0	0	0	0	0	0	0	0	0	0	0	0	0	0	0	0	0	0	0	0	0	0	0	0	0	0	0	0	0	0	0	0	0	0	0	0	0	0	0	0	0
Aurora C	0	0	0	0	0	0	0	0	0	0	0	0	0	0	0	0	0	0	0	0	0	0	0	0	0	0	0	0	0	0	0	0	0	0	0	0	0	0	0	0	0	0	0	0	0	0	0	0	0
AXL	0	0	0	0	0	0	0	0	0	0	0	0	0	0	0	0	0	0	0	0	0	0	0	0	0	0	0	0	0	0	0	0	0	0	0	0	0	0	0	0	0	0	0	0	0	0	0	0	0
BLK	0	0	0	0	0	0	0	0	0	0	0	0	0	0	0	0	0	0	0	0	0	0	0	0	0	0	0	0	0	0	0	0	0	0	0	0	0	0	0	0	0	0	0	0	0	0	0	0	0
BMX/ETK	0	0	0	0	0	0	0	0	0	0	0	0	0	0	0	0	0	0	0	0	0	0	0	0	0	0	0	0	0	0	0	0	0	0	0	0	0	0	0	0	0	0	0	0	0	0	0	0	0
BRAF	0	0	0	0	0	0	0	0	0	0	0	0	0	0	0	0	0	0	0	0	0	0	0	0	0	0	0	0	0	0	0	0	0	0	0	0	0	0	0	0	0	0	0	0	0	0	0	0	0
BRK	0	0	0	0	0	0	0	0	0	0	0	0	0	0	0	0	0	0	0	0	0	0	0	0	0	0	0	0	0	0	0	0	0	0	0	0	0	0	0	0	0	0	0	0	0	0	0	0	0
BRSK1	0	0	0	0	0	0	0	0	0	0	0	0	0	0	0	0	0	0	0	0	0	0	0	0	0	0	0	0	0	0	0	0	0	0	0	0	0	0	0	0	0	0	0	0	0	0	0	0	0
BRSK2	0	0	0	0	0	0	0	0	0	0	0	0	0	0	0	0	0	0	0	0	0	0	0	0	0	0	0	0	0	0	0	0	0	0	0	0	0	0	0	0	0	0	0	0	0	0	0	0	0
BTK	0	0	0	0	0	0	0	0	0	0	0	0	0	0	0	0	0	0	0	0	0	0	0	0	0	0	0	0	0	0	0	0	0	0	0	0	0	0	0	0	0	0	0	0	0	0	0	0	0
c-Kit	0	0	0	0	0	0	0	0	0	0	0	0	0	0	0	0	0	0	0	0	0	0	0	0	0	0	0	0	0	0	0	0	0	0	0	0	0	0	0	0	0	0	0	0	0	0	0	0	0
c-MER	0	0	0	0	0	0	0	0	0	0	0	0	0	0	0	0	0	0	0	0	0	0	0	0	0	0	0	0	0	0	0	0	0	0	0	0	0	0	0	0	0	0	0	0	0	0	0	0	0
c-MET	0	0	0	0	0	0	0	0	0	0	0	0	0	0	0	0	0	0	0	0	0	0	0	0	0	0	0	0	0	0	0	0	0	0	0	0	0	0	0	0	0	0	0	0	0	0	0	0	0
c-SRC	0	0	0	0	0	0	0	0	0	0	0	0	0	0	0	0	0	0	0	0	0	0	0	0	0	0	0	0	0	0	0	0	0	0	0	0	0	0	0	0	0	0	0	0	0	0	0	0	0
CAMK1a	0	0	0	0	0	0	0	0	0	0	0	0	0	0	0	0	0	0	0	0	0	0	0	0	0	0	0	0	0	0	0	0	0	0	0	0	0	0	0	0	0	0	0	0	0	0	0	0	0
CAMK1d	0	0	0	0	0	0	0	0	0	0	0	0	0	0	0	0	0	0	0	0	0	0	0	0	0	0	0	0	0	0	0	0	0	0	0	0	0	0	0	0	0	0	0	0	0	0	0	0	0
CAMK2a	0	0	0	0	0	0	0	0	0	0	0	0	0	0	0	0	0	0	0	0	0	0	0	0	0	0	0	0	0	0	0	0	0	0	0	0	0	0	0	0	0	0	0	0	0	0	0	0	0
CAMK2b	0	0	0	0	0	0	0	0	0	0	0	0	0	0	0	0	0	0	0	0	0	0	0	0	0	0	0	0	0	0	0	0	0	0	0	0	0	0	0	0	0	0	0	0	0	0	0	0	0
CAMK2d	0	0	0	0	0	0	0	0	0	0	0	0	0	0	0	0	0	0	0	0	0	0	0	0	0	0	0	0	0	0	0	0	0	0	0	0	0	0	0	0	0	0	0	0	0	0	0	0	0
CAMK2g	0	0	0	0	0	0	0	0	0	0	0	0	0	0	0	0	0	0	0	0	0	0	0	0	0	0	0	0	0	0	0	0	0	0	0	0	0	0	0	0	0	0	0	0	0	0	0	0	0
CAMK4	0	0	0	0	0	0	0	0	0	0	0	0	0	0	0	0	0	0	0	0	0	0	0	0	0	0	0	0	0	0	0	0	0	0	0	0	0	0	0	0	0	0	0	0	0	0	0	0	0
CAMKK1	0	0	0	0	0	0	0	0	0	0	0	0	0	0	0	0	0	0	0	0	0	0	0	0	0	0	0	0	0	0	0	0	0	0	0	0	0	0	0	0	0	0	0	0	0	0	0	0	0
CAMKK2	0	0	0	0	0	0	0	0	0	0	0	0	0	0	0	0	0	0	0	0	0	0	0	0	0	0	0	0	0	0	0	0	0	0	0	0	0	0	0	0	0	0	0	0	0	0	0	0	0
CDK1/cyclin A	0	0	0	0	0	0	0	0	0	0	0	0	0	0	0	0	0	0	0	0	0	0	0	0	0	0	0	0	0	0	0	0	0	0	0	0	0	0	0	0	0	0	0	0	0	0	0	0	0
CDK1/cyclin B	0	0	0	0	0	0	0	0	0	0	0	0	0	0	0	0	0	0	0	0	0	0	0	0	0	0	0	0	0	0	0	0	0	0	0	0	0	0	0	0	0	0	0	0	0	0	0	0	0
CDK2/cyclin A	0	0	0	0	0	0	0	0	0	0	0	0	0	0	0	0	0	0	0	0	0	0	0	0	0	0	0	0	0	0	0	0	0	0	0	0	0	0	0	0	0	0	0	0	0	0	0	0	0
CDK2/cyclin E	0	0	0	0	0	0	0	0	0	0	0	0	0	0	0	0	0	0	0	0	0	0	0	0	0	0	0	0	0	0	0	0	0	0	0	0	0	0	0	0	0	0	0	0	0	0	0	0	0
CDK3/cyclin E	0	0	0	0	0	0	0	0	0	0	0	0	0	0	0	0	0	0	0	0	0	0	0	0	0	0	0	0	0	0	0	0	0	0	0	0	0	0	0	0	0	0	0	0	0	0	0	0	0
CDK4/cyclin D1	0	0	0	0	0	0	0	0	0	0	0	0	0	0	0	0	0	0	0	0	0	0	0	0	0	0	0	0	0	0	0	0	0	0	0	0	0	0	0	0	0	0	0	0	0	0	0	0	0
CDK4/cyclin D3	0	0	0	0	0	0	0	0	0	0	0	0	0	0	0	0	0	0	0	0	0	0	0	0	0	0	0	0	0	0	0	0	0	0	0	0	0	0	0	0	0	0	0	0	0	0	0	0	0
CDK5/p25	0	0	0	0	0	0	0	0	0	0	0	0	0	0	0	0	0	0	0	0	0	0	0	0	0	0	0	0	0	0	0	0	0	0	0	0	0	0	0	0	0	0	0	0	0	0	0	0	0
CDK5/p35	0	0	0	0	0	0	0	0	0	0	0	0	0	0	0	0	0	0	0	0	0	0	0	0	0	0	0	0	0	0	0	0	0	0	0	0	0	0	0	0	0	0	0	0	0	0	0	0	0
CDK6/cyclin D1	0	0	0	0	0	0	0	0	0	0	0	0	0	0	0	0	0	0	0	0	0	0	0	0	0	0	0	0	0	0	0	0	0	0	0	0	0	0	0	0	0	0	0	0	0	0	0	0	0
CDK6/cyclin D3	0	0	0	0	0	0	0	0	0	0	0	0	0	0	0	0	0	0	0	0	0	0	0	0	0	0	0	0	0	0	0	0	0	0	0	0	0	0	0	0	0	0	0	0	0	0	0	0	0
CDK7/cyclin H	0	0	0	0	0	0	0	0	0	0	0	0	0	0	0	0	0	0	0	0	0	0	0	0	0	0	0	0	0	0	0	0	0	0	0	0	0	0	0	0	0	0	0	0	0	0	0	0	0
CDK9 cyclin K	0	0	0	0	0	0	0	0	0	0	0	0	0	0	0	0	0	0	0	0	0	0	0	0	0	0	0	0	0	0	0	0	0	0	0	0	0	0	0	0	0	0	0	0	0	0	0	0	0
CDK9/cyclin T1	0	0	0	0	0	0	0	0	0	0	0	0	0	0	0	0	0	0	0	0	0	0	0	0	0	0	0	0	0	0	0	0	0	0	0	0	0	0	0	0	0	0	0	0	0	0	0	0	0
CHK1	0	0	0	0	0	0	0	0	0	0	0	0	0	0	0	0	0	0	0	0	0	0	0	0	0	0	0	0	0	0	0	0	0	0	0	0	0	0	0	0	0	0	0	0	0	0	0	0	0
CHK2	0	0	0	0	0	0	0	0	0	0	0	0	0	0	0	0	0	0	0	0	0	0	0	0	0	0	0	0	0	0	0	0	0	0	0	0	0	0	0	0	0	0	0	0	0	0	0	0	0
CK1a1	0	0	0	0	0	0	0	0	0	0	0	0	0	0	0	0	0	0	0	0	0	0	0	0	0	0	0	0	0	0	0	0	0	0	0	0	0	0	0	0	0	0	0	0	0	0	0	0	0
CK1d	0	0	0	0	0	0	0	0	0	0	0	0	0	0	0	0	0	0	0	0	0	0	0	0	0	0	0	0	0	0	0	0	0	0	0	0	0	0	0	0	0	0	0	0	0	0	0	0	0
CK1epsilon	0	0	0	0	0	0	0	0	0	0	0	0	0	0	0	0	0	0	0	0	0	0	0	0	0	0	0	0	0	0	0	0	0	0	0	0	0	0	0	0	0	0	0	0	0	0	0	0	0
CK1g1	0	0	0	0	0	0	0	0	0	0	0	0	0	0	0	0	0	0	0	0	0	0	0	0	0	0	0	0	0	0	0	0	0	0	0	0	0	0	0	0	0	0	0	0	0	0	0	0	0
CK1g2	0	0	0	0	0	0	0	0	0	0	0	0	0	0	0	0	0	0	0	0	0	0	0	0	0	0	0	0	0	0	0	0	0	0	0	0	0	0	0	0	0	0	0	0	0	0	0	0	0
CK1g3	0	0	0	0	0	0	0	0	0	0	0	0	0	0	0	0	0	0	0	0	0	0	0	0	0	0	0	0	0	0	0	0	0	0	0	0	0	0	0	0	0	0	0	0	0	0	0	0	0
CK2a	0	0	0	0	0	0	0	0	0	0	0	0	0	0	0	0	0	0	0	0	0	0	0	0	0	0	0	0	0	0	0	0	0	0	0	0	0	0	0	0	0	0	0	0	0	0	0	0	0
CK2a2	0	0	0	0	0	0	0	0	0	0	0	0	0	0	0	0	0	0	0	0	0	0	0	0	0	0	0	0	0	0	0	0	0	0	0	0	0	0	0	0	0	0	0	0	0	0	0	0	0
CLK1	0	0	0	0	0	0	0	0	0	0	0	0	0	0	0	0	0	0	0	0	0	0	0	0	0	0	0	0	0	0	0	0	0	0	0	0	0	0	0	0	0	0	0	0	0	0	0	0	0
CLK2	0	0	0	0	0	0	0	0	0	0	0	0	0	0	0	0	0	0	0	0	0	0	0	0	0	0	0	0	0	0	0	0	0	0	0	0	0	0	0	0	0	0	0	0	0	0	0	0	0
CLK3	0	0	0	0	0	0	0	0	0	0	0	0	0	0	0	0	0	0	0	0	0	0	0	0	0	0	0	0	0	0	0	0	0	0	0	0	0	0	0	0	0	0	0	0	0	0	0	0	0
CLK4	0	0	0	0	0	0	0	0	0	0	0	0	0	0	0	0	0	0	0	0	0	0	0	0	0	0	0	0	0	0	0	0	0	0	0	0	0	0	0	0	0	0	0	0	0	0	0	0	0
COT1/MAP3K8	0	0	0	0	0	0	0	0	0	0	0	0	0	0	0	0	0	0	0	0	0	0	0	0	0	0	0	0	0	0	0	0	0	0	0	0	0	0	0	0	0	0	0	0	0	0	0	0	0
CSK	0	0	0	0	0	0	0	0	0	0	0	0	0	0	0	0	0	0	0	0	0	0	0	0	0	0	0	0	0	0	0	0	0	0	0	0	0	0	0	0	0	0	0	0	0	0	0	0	0
CTK MATK	0	0	0	0	0	0	0	0	0	0	0	0	0	0	0	0	0	0	0	0	0	0	0	0	0	0	0	0	0	0	0	0	0	0	0	0	0	0	0	0	0	0	0	0	0	0	0	0	0
DAPK1	0	0	0	0	0	0	0	0	0	0	0	0	0	0	0	0	0	0	0	0	0	0	0	0	0	0	0	0	0	0	0	0	0	0	0	0	0	0	0	0	0	0	0	0	0	0	0	0	0
DAPK2	0	0	0	0	0	0	0	0	0	0	0	0	0	0	0	0	0	0	0	0	0	0	0	0	0	0	0	0	0	0	0	0	0	0	0	0	0	0	0	0	0	0	0	0	0	0	0	0	0
DCAMKL2	0	0	0	0	0	0	0	0	0	0	0	0	0	0	0	0	0	0	0	0	0	0	0	0	0	0	0	0	0	0	0	0	0	0	0	0	0	0	0	0	0	0	0	0	0	0	0	0	0
DDR2	0	0	0	0	0	0	0	0	0	0	0	0	0	0	0	0	0	0	0	0	0	0	0	0	0	0	0	0	0	0	0	0	0	0	0	0	0	0	0	0	0	0	0	0	0	0	0	0	0
DRAK1/STK17A	0	0	0	0	0	0	0	0	0	0	0	0	0	0	0	0	0	0	0	0	0	0	0	0	0	0	0	0	0	0	0	0	0	0	0	0	0	0	0	0	0	0	0	0	0	0	0	0	0
DYRK1/DYRK1A	0	0	0	0	0	0	0	0	0	0	0	0	0	0	0	0	0	0	0	0	0	0	0	0	0	0	0	0	0	0	0	0	0	0	0	0	0	0	0	0	0	0	0	0	0	0	0	0	0
DYRK1B	0	0	0	0	0	0	0	0	0	0	0	0	0	0	0	0	0	0	0	0	0	0	0	0	0	0	0	0	0	0	0	0	0	0	0	0	0	0	0	0	0	0	0	0	0	0	0	0	0
DYRK2	0	0	0	0	0	0	0	0	0	0	0	0	0	0	0	0	0	0	0	0	0	0	0	0	0	0	0	0	0	0	0	0	0	0	0	0	0	0	0	0	0	0	0	0	0	0	0	0	0
DYRK3	0	0	0	0	0	0	0	0	0	0	0	0	0	0	0	0	0	0	0	0	0	0	0	0	0	0	0	0	0	0	0	0	0	0	0	0	0	0	0	0	0	0	0	0	0	0	0	0	0
DYRK4	0	0	0	0	0	0	0	0	0	0	0	0	0	0	0	0	0	0	0	0	0	0	0	0	0	0	0	0	0	0	0	0	0	0	0	0	0	0	0	0	0	0	0	0	0	0	0	0	0
EGFR	0	0	0	0	0	0	0	0	0	0	0	0	0	0	0	0	0	0	0	0	0	0	0	0	0	0	0	0	0	0	0	0	0	0	0	0	0	0	0	0	0	0	0	0	0	0	0	0	0
EPHA1	0	0	0	0	0	0	0	0	0	0	0	0	0	0	0	0	0	0	0	0	0	0	0	0	0	0	0	0	0	0	0	0	0	0	0	0	0	0	0	0	0	0	0	0	0	0	0	0	0
EPHA2	0	0	0	0	0	0	0	0	0	0	0	0	0	0	0	0	0	0	0	0	0	0	0	0	0	0	0	0	0	0	0	0	0	0	0	0	0	0	0	0	0	0	0	0	0	0	0	0	0
EPHA3	0	0	0	0	0	0	0	0	0	0	0	0	0	0	0	0	0	0	0	0	0	0	0	0	0	0	0	0	0	0	0	0	0	0	0	0	0	0	0	0	0	0	0	0	0	0	0	0	0
EPHA4	0	0	0	0	0	0	0	0	0	0	0	0	0	0	0	0	0	0	0	0	0	0	0	0	0	0	0	0	0	0	0	0	0	0	0	0	0	0	0	0	0	0	0	0	0	0	0	0	0
EPHA5	0	0	0	0	0	0	0	0	0	0	0	0	0	0	0	0	0	0	0	0	0	0	0	0	0	0	0	0	0	0	0	0	0	0	0	0	0	0	0	0	0	0	0	0	0	0	0	0	0
EPHA6	0	0	0	0	0	0	0	0	0	0	0	0	0	0	0	0	0	0	0	0	0	0	0	0	0	0	0	0	0	0	0	0	0	0	0	0	0	0	0	0	0	0	0	0	0	0	0	0	0
EPHA7	0	0	0	0	0	0	0	0	0	0	0	0	0	0	0	0	0	0	0	0	0	0	0	0	0	0	0	0	0	0	0	0	0	0	0	0	0	0	0	0	0	0	0	0	0	0	0	0	0
EPHA8	0	0	0	0	0	0	0	0	0	0	0	0	0	0	0	0	0	0	0	0	0	0	0	0	0	0	0	0	0	0	0	0	0	0	0	0	0	0	0	0	0	0	0	0	0	0	0	0	0
EPHB1	0	0	0	0	0	0	0	0	0	0	0	0	0	0	0	0	0	0	0	0	0	0	0	0	0	0	0	0	0	0	0	0	0	0	0	0	0	0	0	0	0	0	0	0	0	0	0	0	0
EPHB2	0	0	0	0	0	0	0	0	0	0	0	0	0	0	0	0	0	0	0	0	0	0	0	0	0	0	0	0	0	0	0	0	0	0	0	0	0	0	0	0	0	0	0	0	0	0	0	0	0
EPHB3	0	0	0	0	0	0	0	0	0	0	0	0	0	0	0	0	0	0	0	0	0	0	0	0	0	0	0	0	0	0	0	0	0	0	0	0	0	0	0	0	0	0	0	0	0	0	0	0	0
EPHB4	0	0	0	0	0	0	0	0	0	0	0	0	0	0	0	0	0	0	0	0	0	0	0	0	0	0	0	0	0	0	0	0	0	0	0	0	0	0	0	0	0	0	0	0	0	0	0	0	0
ERBB2/HER2	0	0	0	0	0	0	0	0	0	0	0	0	0	0	0	0	0	0	0	0	0	0	0	0	0	0	0	0	0	0	0	0	0	0	0	0	0	0	0	0	0	0	0	0	0	0	0	0	0
ERBB4/HER4	0	0	0	0	0	0	0	0	0	0	0	0	0	0	0	0	0	0	0	0	0	0	0	0	0	0	0	0	0	0	0	0	0	0	0	0	0	0	0	0	0	0	0	0	0	0	0	0	0
ERK1	0	0	0	0	0	0	0	0	0	0	0	0	0	0	0	0	0	0	0	0	0	0	0	0	0	0	0	0	0	0	0	0	0	0	0	0	0	0	0	0	0	0	0	0	0	0	0	0	0
ERK2 MAPK1	0	0	0	0	0	0	0	0	0	0	0	0	0	0	0	0	0	0	0	0	0	0	0	0	0	0	0	0	0	0	0	0	0	0	0	0	0	0	0	0	0	0	0	0	0	0	0	0	0
FAK/PTK2	0	0	0	0	0	0	0	0	0	0	0	0	0	0	0	0	0	0	0	0	0	0	0	0	0	0	0	0	0	0	0	0	0	0	0	0	0	0	0	0	0	0	0	0	0	0	0	0	0
FER	0	0	0	0	0	0	0	0	0	0	0	0	0	0	0	0	0	0	0	0	0	0	0	0	0	0	0	0	0	0	0	0	0	0	0	0	0	0	0	0	0	0	0	0	0	0	0	0	0
FES/FPS	0	0	0	0	0	0	0	0	0	0	0	0	0	0	0	0	0	0	0	0	0	0	0	0	0	0	0	0	0	0	0	0	0	0	0	0	0	0	0	0	0	0	0	0	0	0	0	0	0
FGFR1	0	0	0	0	0	0	0	0	0	0	0	0	0	0	0	0	0	0	0	0	0	0	0	0	0	0	0	0	0	0	0	0	0	0	0	0	0	0	0	0	0	0	0	0	0	0	0	0	0
FGFR2	0	0	0	0	0	0	0	0	0	0	0	0	0	0	0	0	0	0	0	0	0	0	0	0	0	0	0	0	0	0	0	0	0	0	0	0	0	0	0	0	0	0	0	0	0	0	0	0	0
FGFR3	0	0	0	0	0	0	0	0	0	0	0	0	0	0	0	0	0	0	0	0	0	0	0	0	0	0	0	0	0	0	0	0	0	0	0	0	0	0	0	0	0	0	0	0	0	0	0	0	0
FGFR4	0	0	0	0	0	0	0	0	0	0	0	0	0	0	0	0	0	0	0	0	0	0	0	0	0	0	0	0	0	0	0	0	0	0	0	0	0	0	0	0	0	0	0	0	0	0	0	0	0
FGR	0	0	0	0	0	0	0	0	0	0	0	0	0	0	0	0	0	0	0	0	0	0	0	0	0	0	0	0	0	0	0	0	0	0	0	0	0	0	0	0	0	0	0	0	0	0	0	0	0
FLT1/VEGFR1	0	0	0	0	0	0	0	0	0	0	0	0	0	0	0	0	0	0	0	0	0	0	0	0	0	0	0	0	0	0	0	0	0	0	0	0	0	0	0	0	0	0	0	0	0	0	0	0	0
FLT3	0	0	0	0	0	0	0	0	0	0	0	0	0	0	0	0	0	0	0	0	0	0	0	0	0	0	0	0	0	0	0	0	0	0	0	0	0	0	0	0	0	0	0	0	0	0	0	0	0
FLT4/VEGFR3	0	0	0	0	0	0	0	0	0	0	0	0	0	0	0	0	0	0	0	0	0	0	0	0	0	0	0	0	0	0	0	0	0	0	0	0	0	0	0	0	0	0	0	0	0	0	0	0	0
FMS	0	0	0	0	0	0	0	0	0	0	0	0	0	0	0	0	0	0	0	0	0	0	0	0	0	0	0	0	0	0	0	0	0	0	0	0	0	0	0	0	0	0	0	0	0	0	0	0	0
FRK/PTK5	0	0	0	0	0	0	0	0	0	0	0	0	0	0	0	0	0	0	0	0	0	0	0	0	0	0	0	0	0	0	0	0	0	0	0	0	0	0	0	0	0	0	0	0	0	0	0	0	0
FYN	0	0	0	0	0	0	0	0	0	0	0	0	0	0	0	0	0	0	0	0	0	0	0	0	0	0	0	0	0	0	0	0	0	0	0	0	0	0	0	0	0	0	0	0	0	0	0	0	0
GCK MAP4K2	0	0	0	0	0	0	0	0	0	0	0	0	0	0	0	0	0	0	0	0	0	0	0	0	0	0	0	0	0	0	0	0	0	0	0	0	0	0	0	0	0	0	0	0	0	0	0	0	0
GRK4	0	0	0	0	0	0	0	0	0	0	0	0	0	0	0	0	0	0	0	0	0	0	0	0	0	0	0	0	0	0	0	0	0	0	0	0	0	0	0	0	0	0	0	0	0	0	0	0	0
GRK6	0	0	0	0	0	0	0	0	0	0	0	0	0	0	0	0	0	0	0	0	0	0	0	0	0	0	0	0	0	0	0	0	0	0	0	0	0	0	0	0	0	0	0	0	0	0	0	0	0
GRK7	0	0	0	0	0	0	0	0	0	0	0	0	0	0	0	0	0	0	0	0	0	0	0	0	0	0	0	0	0	0	0	0	0	0	0	0	0	0	0	0	0	0	0	0	0	0	0	0	0
GSK3a	0	0	0	0	0	0	0	0	0	0	0	0	0	0	0	0	0	0	0	0	0	0	0	0	0	0	0	0	0	0	0	0	0	0	0	0	0	0	0	0	0	0	0	0	0	0	0	0	0
GSK3b	0	0	0	0	0	0	0	0	0	0	0	0	0	0	0	0	0	0	0	0	0	0	0	0	0	0	0	0	0	0	0	0	0	0	0	0	0	0	0	0	0	0	0	0	0	0	0	0	0
Haspin	0	0	0	0	0	0	0	0	0	0	0	0	0	0	0	0	0	0	0	0	0	0	0	0	0	0	0	0	0	0	0	0	0	0	0	0	0	0	0	0	0	0	0	0	0	0	0	0	0
HCK	0	0	0	0	0	0	0	0	0	0	0	0	0	0	0	0	0	0	0	0	0	0	0	0	0	0	0	0	0	0	0	0	0	0	0	0	0	0	0	0	0	0	0	0	0	0	0	0	0
HGK MAP4K4	0	0	0	0	0	0	0	0	0	0	0	0	0	0	0	0	0	0	0	0	0	0	0	0	0	0	0	0	0	0	0	0	0	0	0	0	0	0	0	0	0	0	0	0	0	0	0	0	0
HIPK2	0	0	0	0	0	0	0	0	0	0	0	0	0	0	0	0	0	0	0	0	0	0	0	0	0	0	0	0	0	0	0	0	0	0	0	0	0	0	0	0	0	0	0	0	0	0	0	0	0
HIPK3	0	0	0	0	0	0	0	0	0	0	0	0	0	0	0	0	0	0	0	0	0	0	0	0	0	0	0	0	0	0	0	0	0	0	0	0	0	0	0	0	0	0	0	0	0	0	0	0	0
HIPK4	0	0	0	0	0	0	0	0	0	0	0	0	0	0	0	0	0	0	0	0	0	0	0	0	0	0	0	0	0	0	0	0	0	0	0	0	0	0	0	0	0	0	0	0	0	0	0	0	0
IGF1R	0	0	0	0	0	0	0	0	0	0	0	0	0	0	0	0	0	0	0	0	0	0	0	0	0	0	0	0	0	0	0	0	0	0	0	0	0	0	0	0	0	0	0	0	0	0	0	0	0
IKKa/CHUK	0	0	0	0	0	0	0	0	0	0	0	0	0	0	0	0	0	0	0	0	0	0	0	0	0	0	0	0	0	0	0	0	0	0	0	0	0	0	0	0	0	0	0	0	0	0	0	0	0
IKKb/IKBKB	0	0	0	0	0	0	0	0	0	0	0	0	0	0	0	0	0	0	0	0	0	0	0	0	0	0	0	0	0	0	0	0	0	0	0	0	0	0	0	0	0	0	0	0	0	0	0	0	0
IKKe/IKBKE	0	0	0	0	0	0	0	0	0	0	0	0	0	0	0	0	0	0	0	0	0	0	0	0	0	0	0	0	0	0	0	0	0	0	0	0	0	0	0	0	0	0	0	0	0	0	0	0	0
IR	0	0	0	0	0	0	0	0	0	0	0	0	0	0	0	0	0	0	0	0	0	0	0	0	0	0	0	0	0	0	0	0	0	0	0	0	0	0	0	0	0	0	0	0	0	0	0	0	0
IRAK1	0	0	0	0	0	0	0	0	0	0	0	0	0	0	0	0	0	0	0	0	0	0	0	0	0	0	0	0	0	0	0	0	0	0	0	0	0	0	0	0	0	0	0	0	0	0	0	0	0
IRAK4	0	0	0	0	0	0	0	0	0	0	0	0	0	0	0	0	0	0	0	0	0	0	0	0	0	0	0	0	0	0	0	0	0	0	0	0	0	0	0	0	0	0	0	0	0	0	0	0	0
IRR/INSRR	0	0	0	0	0	0	0	0	0	0	0	0	0	0	0	0	0	0	0	0	0	0	0	0	0	0	0	0	0	0	0	0	0	0	0	0	0	0	0	0	0	0	0	0	0	0	0	0	0
ITK	0	0	0	0	0	0	0	0	0	0	0	0	0	0	0	0	0	0	0	0	0	0	0	0	0	0	0	0	0	0	0	0	0	0	0	0	0	0	0	0	0	0	0	0	0	0	0	0	0
JAK1	0	0	0	0	0	0	0	0	0	0	0	0	0	0	0	0	0	0	0	0	0	0	0	0	0	0	0	0	0	0	0	0	0	0	0	0	0	0	0	0	0	0	0	0	0	0	0	0	0
JAK2	0	0	0	0	0	0	0	0	0	0	0	0	0	0	0	0	0	0	0	0	0	0	0	0	0	0	0	0	0	0	0	0	0	0	0	0	0	0	0	0	0	0	0	0	0	0	0	0	0
JAK3	0	0	0	0	0	0	0	0	0	0	0	0	0	0	0	0	0	0	0	0	0	0	0	0	0	0	0	0	0	0	0	0	0	0	0	0	0	0	0	0	0	0	0	0	0	0	0	0	0
JNK1	0	0	0	0	0	0	0	0	0	0	0	0	0	0	0	0	0	0	0	0	0	0	0	0	0	0	0	0	0	0	0	0	0	0	0	0	0	0	0	0	0	0	0	0	0	0	0	0	0
JNK2	0	0	0	0	0	0	0	0	0	0	0	0	0	0	0	0	0	0	0	0	0	0	0	0	0	0	0	0	0	0	0	0	0	0	0	0	0	0	0	0	0	0	0	0	0	0	0	0	0
JNK3	0	0	0	0	0	0	0	0	0	0	0	0	0	0	0	0	0	0	0	0	0	0	0	0	0	0	0	0	0	0	0	0	0	0	0	0	0	0	0	0	0	0	0	0	0	0	0	0	0
KDR/VEGFR2	0	0	0	0	0	0	0	0	0	0	0	0	0	0	0	0	0	0	0	0	0	0	0	0	0	0	0	0	0	0	0	0	0	0	0	0	0	0	0	0	0	0	0	0	0	0	0	0	0
KHS MAP4K5	0	0	0	0	0	0	0	0	0	0	0	0	0	0	0	0	0	0	0	0	0	0	0	0	0	0	0	0	0	0	0	0	0	0	0	0	0	0	0	0	0	0	0	0	0	0	0	0	0
LCK	0	0	0	0	0	0	0	0	0	0	0	0	0	0	0	0	0	0	0	0	0	0	0	0	0	0	0	0	0	0	0	0	0	0	0	0	0	0	0	0	0	0	0	0	0	0	0	0	0
LIMK1	0	0	0	0	0	0	0	0	0	0	0	0	0	0	0	0	0	0	0	0	0	0	0	0	0	0	0	0	0	0	0	0	0	0	0	0	0	0	0	0	0	0	0	0	0	0	0	0	0
LKB1	0	0	0	0	0	0	0	0	0	0	0	0	0	0	0	0	0	0	0	0	0	0	0	0	0	0	0	0	0	0	0	0	0	0	0	0	0	0	0	0	0	0	0	0	0	0	0	0	0
LOK/STK10	0	0	0	0	0	0	0	0	0	0	0	0	0	0	0	0	0	0	0	0	0	0	0	0	0	0	0	0	0	0	0	0	0	0	0	0	0	0	0	0	0	0	0	0	0	0	0	0	0
LRRK2	0	0	0	0	0	0	0	0	0	0	0	0	0	0	0	0	0	0	0	0	0	0	0	0	0	0	0	0	0	0	0	0	0	0	0	0	0	0	0	0	0	0	0	0	0	0	0	0	0
LYN	0	0	0	0	0	0	0	0	0	0	0	0	0	0	0	0	0	0	0	0	0	0	0	0	0	0	0	0	0	0	0	0	0	0	0	0	0	0	0	0	0	0	0	0	0	0	0	0	0
LYN B	0	0	0	0	0	0	0	0	0	0	0	0	0	0	0	0	0	0	0	0	0	0	0	0	0	0	0	0	0	0	0	0	0	0	0	0	0	0	0	0	0	0	0	0	0	0	0	0	0
MAPKAPK3	0	0	0	0	0	0	0	0	0	0	0	0	0	0	0	0	0	0	0	0	0	0	0	0	0	0	0	0	0	0	0	0	0	0	0	0	0	0	0	0	0	0	0	0	0	0	0	0	0
MAPKAPK5/PRAK	0	0	0	0	0	0	0	0	0	0	0	0	0	0	0	0	0	0	0	0	0	0	0	0	0	0	0	0	0	0	0	0	0	0	0	0	0	0	0	0	0	0	0	0	0	0	0	0	0
MARK1	0	0	0	0	0	0	0	0	0	0	0	0	0	0	0	0	0	0	0	0	0	0	0	0	0	0	0	0	0	0	0	0	0	0	0	0	0	0	0	0	0	0	0	0	0	0	0	0	0
MARK2/PAR-1Ba	0	0	0	0	0	0	0	0	0	0	0	0	0	0	0	0	0	0	0	0	0	0	0	0	0	0	0	0	0	0	0	0	0	0	0	0	0	0	0	0	0	0	0	0	0	0	0	0	0
MARK3	0	0	0	0	0	0	0	0	0	0	0	0	0	0	0	0	0	0	0	0	0	0	0	0	0	0	0	0	0	0	0	0	0	0	0	0	0	0	0	0	0	0	0	0	0	0	0	0	0
MARK4	0	0	0	0	0	0	0	0	0	0	0	0	0	0	0	0	0	0	0	0	0	0	0	0	0	0	0	0	0	0	0	0	0	0	0	0	0	0	0	0	0	0	0	0	0	0	0	0	0
MEK1	0	0	0	0	0	0	0	0	0	0	0	0	0	0	0	0	0	0	0	0	0	0	0	0	0	0	0	0	0	0	0	0	0	0	0	0	0	0	0	0	0	0	0	0	0	0	0	0	0
MEK2	0	0	0	0	0	0	0	0	0	0	0	0	0	0	0	0	0	0	0	0	0	0	0	0	0	0	0	0	0	0	0	0	0	0	0	0	0	0	0	0	0	0	0	0	0	0	0	0	0
MEKK2	0	0	0	0	0	0	0	0	0	0	0	0	0	0	0	0	0	0	0	0	0	0	0	0	0	0	0	0	0	0	0	0	0	0	0	0	0	0	0	0	0	0	0	0	0	0	0	0	0
MEKK3	0	0	0	0	0	0	0	0	0	0	0	0	0	0	0	0	0	0	0	0	0	0	0	0	0	0	0	0	0	0	0	0	0	0	0	0	0	0	0	0	0	0	0	0	0	0	0	0	0
MELK	0	0	0	0	0	0	0	0	0	0	0	0	0	0	0	0	0	0	0	0	0	0	0	0	0	0	0	0	0	0	0	0	0	0	0	0	0	0	0	0	0	0	0	0	0	0	0	0	0
MINK/MINK1	0	0	0	0	0	0	0	0	0	0	0	0	0	0	0	0	0	0	0	0	0	0	0	0	0	0	0	0	0	0	0	0	0	0	0	0	0	0	0	0	0	0	0	0	0	0	0	0	0
MKK6	0	0	0	0	0	0	0	0	0	0	0	0	0	0	0	0	0	0	0	0	0	0	0	0	0	0	0	0	0	0	0	0	0	0	0	0	0	0	0	0	0	0	0	0	0	0	0	0	0
MLCK/MYLK	0	0	0	0	0	0	0	0	0	0	0	0	0	0	0	0	0	0	0	0	0	0	0	0	0	0	0	0	0	0	0	0	0	0	0	0	0	0	0	0	0	0	0	0	0	0	0	0	0
MLCK2/MYLK2	0	0	0	0	0	0	0	0	0	0	0	0	0	0	0	0	0	0	0	0	0	0	0	0	0	0	0	0	0	0	0	0	0	0	0	0	0	0	0	0	0	0	0	0	0	0	0	0	0
MLK1/MAP3K9	0	0	0	0	0	0	0	0	0	0	0	0	0	0	0	0	0	0	0	0	0	0	0	0	0	0	0	0	0	0	0	0	0	0	0	0	0	0	0	0	0	0	0	0	0	0	0	0	0
MLK2/MAP3K10	0	0	0	0	0	0	0	0	0	0	0	0	0	0	0	0	0	0	0	0	0	0	0	0	0	0	0	0	0	0	0	0	0	0	0	0	0	0	0	0	0	0	0	0	0	0	0	0	0
MLK3/MAP3K11	0	0	0	0	0	0	0	0	0	0	0	0	0	0	0	0	0	0	0	0	0	0	0	0	0	0	0	0	0	0	0	0	0	0	0	0	0	0	0	0	0	0	0	0	0	0	0	0	0
MNK1	0	0	0	0	0	0	0	0	0	0	0	0	0	0	0	0	0	0	0	0	0	0	0	0	0	0	0	0	0	0	0	0	0	0	0	0	0	0	0	0	0	0	0	0	0	0	0	0	0
MNK2	0	0	0	0	0	0	0	0	0	0	0	0	0	0	0	0	0	0	0	0	0	0	0	0	0	0	0	0	0	0	0	0	0	0	0	0	0	0	0	0	0	0	0	0	0	0	0	0	0
MRCKa/CDC42BPA	0	0	0	0	0	0	0	0	0	0	0	0	0	0	0	0	0	0	0	0	0	0	0	0	0	0	0	0	0	0	0	0	0	0	0	0	0	0	0	0	0	0	0	0	0	0	0	0	0
MRCKb/CDC42BPB	0	0	0	0	0	0	0	0	0	0	0	0	0	0	0	0	0	0	0	0	0	0	0	0	0	0	0	0	0	0	0	0	0	0	0	0	0	0	0	0	0	0	0	0	0	0	0	0	0
MSK1/RPS6KA5	0	0	0	0	0	0	0	0	0	0	0	0	0	0	0	0	0	0	0	0	0	0	0	0	0	0	0	0	0	0	0	0	0	0	0	0	0	0	0	0	0	0	0	0	0	0	0	0	0
MSK2/RPS6KA4	0	0	0	0	0	0	0	0	0	0	0	0	0	0	0	0	0	0	0	0	0	0	0	0	0	0	0	0	0	0	0	0	0	0	0	0	0	0	0	0	0	0	0	0	0	0	0	0	0
MSSK1/STK23	0	0	0	0	0	0	0	0	0	0	0	0	0	0	0	0	0	0	0	0	0	0	0	0	0	0	0	0	0	0	0	0	0	0	0	0	0	0	0	0	0	0	0	0	0	0	0	0	0
MST1/STK4	0	0	0	0	0	0	0	0	0	0	0	0	0	0	0	0	0	0	0	0	0	0	0	0	0	0	0	0	0	0	0	0	0	0	0	0	0	0	0	0	0	0	0	0	0	0	0	0	0
MST2/STK3	0	0	0	0	0	0	0	0	0	0	0	0	0	0	0	0	0	0	0	0	0	0	0	0	0	0	0	0	0	0	0	0	0	0	0	0	0	0	0	0	0	0	0	0	0	0	0	0	0
MST3/STK24	0	0	0	0	0	0	0	0	0	0	0	0	0	0	0	0	0	0	0	0	0	0	0	0	0	0	0	0	0	0	0	0	0	0	0	0	0	0	0	0	0	0	0	0	0	0	0	0	0
MST4	0	0	0	0	0	0	0	0	0	0	0	0	0	0	0	0	0	0	0	0	0	0	0	0	0	0	0	0	0	0	0	0	0	0	0	0	0	0	0	0	0	0	0	0	0	0	0	0	0
MUSK	0	0	0	0	0	0	0	0	0	0	0	0	0	0	0	0	0	0	0	0	0	0	0	0	0	0	0	0	0	0	0	0	0	0	0	0	0	0	0	0	0	0	0	0	0	0	0	0	0
MYO3b	0	0	0	0	0	0	0	0	0	0	0	0	0	0	0	0	0	0	0	0	0	0	0	0	0	0	0	0	0	0	0	0	0	0	0	0	0	0	0	0	0	0	0	0	0	0	0	0	0
NEK1	0	0	0	0	0	0	0	0	0	0	0	0	0	0	0	0	0	0	0	0	0	0	0	0	0	0	0	0	0	0	0	0	0	0	0	0	0	0	0	0	0	0	0	0	0	0	0	0	0
NEK11	0	0	0	0	0	0	0	0	0	0	0	0	0	0	0	0	0	0	0	0	0	0	0	0	0	0	0	0	0	0	0	0	0	0	0	0	0	0	0	0	0	0	0	0	0	0	0	0	0
NEK2	0	0	0	0	0	0	0	0	0	0	0	0	0	0	0	0	0	0	0	0	0	0	0	0	0	0	0	0	0	0	0	0	0	0	0	0	0	0	0	0	0	0	0	0	0	0	0	0	0
NEK3	0	0	0	0	0	0	0	0	0	0	0	0	0	0	0	0	0	0	0	0	0	0	0	0	0	0	0	0	0	0	0	0	0	0	0	0	0	0	0	0	0	0	0	0	0	0	0	0	0
NEK4	0	0	0	0	0	0	0	0	0	0	0	0	0	0	0	0	0	0	0	0	0	0	0	0	0	0	0	0	0	0	0	0	0	0	0	0	0	0	0	0	0	0	0	0	0	0	0	0	0
NEK9	0	0	0	0	0	0	0	0	0	0	0	0	0	0	0	0	0	0	0	0	0	0	0	0	0	0	0	0	0	0	0	0	0	0	0	0	0	0	0	0	0	0	0	0	0	0	0	0	0
NIK/MAP3K14	0	0	0	0	0	0	0	0	0	0	0	0	0	0	0	0	0	0	0	0	0	0	0	0	0	0	0	0	0	0	0	0	0	0	0	0	0	0	0	0	0	0	0	0	0	0	0	0	0
NLK	0	0	0	0	0	0	0	0	0	0	0	0	0	0	0	0	0	0	0	0	0	0	0	0	0	0	0	0	0	0	0	0	0	0	0	0	0	0	0	0	0	0	0	0	0	0	0	0	0
OSR1/OXSR1	0	0	0	0	0	0	0	0	0	0	0	0	0	0	0	0	0	0	0	0	0	0	0	0	0	0	0	0	0	0	0	0	0	0	0	0	0	0	0	0	0	0	0	0	0	0	0	0	0
P38a/MAPK14	0	0	0	0	0	0	0	0	0	0	0	0	0	0	0	0	0	0	0	0	0	0	0	0	0	0	0	0	0	0	0	0	0	0	0	0	0	0	0	0	0	0	0	0	0	0	0	0	0
P38b/MAPK11	0	0	0	0	0	0	0	0	0	0	0	0	0	0	0	0	0	0	0	0	0	0	0	0	0	0	0	0	0	0	0	0	0	0	0	0	0	0	0	0	0	0	0	0	0	0	0	0	0
P38g	0	0	0	0	0	0	0	0	0	0	0	0	0	0	0	0	0	0	0	0	0	0	0	0	0	0	0	0	0	0	0	0	0	0	0	0	0	0	0	0	0	0	0	0	0	0	0	0	0
p70S6K/RPS6KB1	0	0	0	0	0	0	0	0	0	0	0	0	0	0	0	0	0	0	0	0	0	0	0	0	0	0	0	0	0	0	0	0	0	0	0	0	0	0	0	0	0	0	0	0	0	0	0	0	0
p70S6Kb/RPS6KB2	0	0	0	0	0	0	0	0	0	0	0	0	0	0	0	0	0	0	0	0	0	0	0	0	0	0	0	0	0	0	0	0	0	0	0	0	0	0	0	0	0	0	0	0	0	0	0	0	0
PAK1	0	0	0	0	0	0	0	0	0	0	0	0	0	0	0	0	0	0	0	0	0	0	0	0	0	0	0	0	0	0	0	0	0	0	0	0	0	0	0	0	0	0	0	0	0	0	0	0	0
PAK2	0	0	0	0	0	0	0	0	0	0	0	0	0	0	0	0	0	0	0	0	0	0	0	0	0	0	0	0	0	0	0	0	0	0	0	0	0	0	0	0	0	0	0	0	0	0	0	0	0
PAK4	0	0	0	0	0	0	0	0	0	0	0	0	0	0	0	0	0	0	0	0	0	0	0	0	0	0	0	0	0	0	0	0	0	0	0	0	0	0	0	0	0	0	0	0	0	0	0	0	0
PAK5	0	0	0	0	0	0	0	0	0	0	0	0	0	0	0	0	0	0	0	0	0	0	0	0	0	0	0	0	0	0	0	0	0	0	0	0	0	0	0	0	0	0	0	0	0	0	0	0	0
PAK6	0	0	0	0	0	0	0	0	0	0	0	0	0	0	0	0	0	0	0	0	0	0	0	0	0	0	0	0	0	0	0	0	0	0	0	0	0	0	0	0	0	0	0	0	0	0	0	0	0
PASK	0	0	0	0	0	0	0	0	0	0	0	0	0	0	0	0	0	0	0	0	0	0	0	0	0	0	0	0	0	0	0	0	0	0	0	0	0	0	0	0	0	0	0	0	0	0	0	0	0
PBK/TOPK	0	0	0	0	0	0	0	0	0	0	0	0	0	0	0	0	0	0	0	0	0	0	0	0	0	0	0	0	0	0	0	0	0	0	0	0	0	0	0	0	0	0	0	0	0	0	0	0	0
PDGFRa	0	0	0	0	0	0	0	0	0	0	0	0	0	0	0	0	0	0	0	0	0	0	0	0	0	0	0	0	0	0	0	0	0	0	0	0	0	0	0	0	0	0	0	0	0	0	0	0	0
PDGFRb	0	0	0	0	0	0	0	0	0	0	0	0	0	0	0	0	0	0	0	0	0	0	0	0	0	0	0	0	0	0	0	0	0	0	0	0	0	0	0	0	0	0	0	0	0	0	0	0	0
PDK1/PDPK1	0	0	0	0	0	0	0	0	0	0	0	0	0	0	0	0	0	0	0	0	0	0	0	0	0	0	0	0	0	0	0	0	0	0	0	0	0	0	0	0	0	0	0	0	0	0	0	0	0
PHKg1	0	0	0	0	0	0	0	0	0	0	0	0	0	0	0	0	0	0	0	0	0	0	0	0	0	0	0	0	0	0	0	0	0	0	0	0	0	0	0	0	0	0	0	0	0	0	0	0	0
PHKg2	0	0	0	0	0	0	0	0	0	0	0	0	0	0	0	0	0	0	0	0	0	0	0	0	0	0	0	0	0	0	0	0	0	0	0	0	0	0	0	0	0	0	0	0	0	0	0	0	0
PIM1	0	0	0	0	0	0	0	0	0	0	0	0	0	0	0	0	0	0	0	0	0	0	0	0	0	0	0	0	0	0	0	0	0	0	0	0	0	0	0	0	0	0	0	0	0	0	0	0	0
PIM2	0	0	0	0	0	0	0	0	0	0	0	0	0	0	0	0	0	0	0	0	0	0	0	0	0	0	0	0	0	0	0	0	0	0	0	0	0	0	0	0	0	0	0	0	0	0	0	0	0
PIM3	0	0	0	0	0	0	0	0	0	0	0	0	0	0	0	0	0	0	0	0	0	0	0	0	0	0	0	0	0	0	0	0	0	0	0	0	0	0	0	0	0	0	0	0	0	0	0	0	0
PKA	0	0	0	0	0	0	0	0	0	0	0	0	0	0	0	0	0	0	0	0	0	0	0	0	0	0	0	0	0	0	0	0	0	0	0	0	0	0	0	0	0	0	0	0	0	0	0	0	0
PKCa	0	0	0	0	0	0	0	0	0	0	0	0	0	0	0	0	0	0	0	0	0	0	0	0	0	0	0	0	0	0	0	0	0	0	0	0	0	0	0	0	0	0	0	0	0	0	0	0	0
PKCb1	0	0	0	0	0	0	0	0	0	0	0	0	0	0	0	0	0	0	0	0	0	0	0	0	0	0	0	0	0	0	0	0	0	0	0	0	0	0	0	0	0	0	0	0	0	0	0	0	0
PKCb2	0	0	0	0	0	0	0	0	0	0	0	0	0	0	0	0	0	0	0	0	0	0	0	0	0	0	0	0	0	0	0	0	0	0	0	0	0	0	0	0	0	0	0	0	0	0	0	0	0
PKCd	0	0	0	0	0	0	0	0	0	0	0	0	0	0	0	0	0	0	0	0	0	0	0	0	0	0	0	0	0	0	0	0	0	0	0	0	0	0	0	0	0	0	0	0	0	0	0	0	0
PKCepsilon	0	0	0	0	0	0	0	0	0	0	0	0	0	0	0	0	0	0	0	0	0	0	0	0	0	0	0	0	0	0	0	0	0	0	0	0	0	0	0	0	0	0	0	0	0	0	0	0	0
PKCeta	0	0	0	0	0	0	0	0	0	0	0	0	0	0	0	0	0	0	0	0	0	0	0	0	0	0	0	0	0	0	0	0	0	0	0	0	0	0	0	0	0	0	0	0	0	0	0	0	0
PKCg	0	0	0	0	0	0	0	0	0	0	0	0	0	0	0	0	0	0	0	0	0	0	0	0	0	0	0	0	0	0	0	0	0	0	0	0	0	0	0	0	0	0	0	0	0	0	0	0	0
PKCiota	0	0	0	0	0	0	0	0	0	0	0	0	0	0	0	0	0	0	0	0	0	0	0	0	0	0	0	0	0	0	0	0	0	0	0	0	0	0	0	0	0	0	0	0	0	0	0	0	0
PKCmu/PRKD1	0	0	0	0	0	0	0	0	0	0	0	0	0	0	0	0	0	0	0	0	0	0	0	0	0	0	0	0	0	0	0	0	0	0	0	0	0	0	0	0	0	0	0	0	0	0	0	0	0
PKCnu/PRKD3	0	0	0	0	0	0	0	0	0	0	0	0	0	0	0	0	0	0	0	0	0	0	0	0	0	0	0	0	0	0	0	0	0	0	0	0	0	0	0	0	0	0	0	0	0	0	0	0	0
PKCtheta	0	0	0	0	0	0	0	0	0	0	0	0	0	0	0	0	0	0	0	0	0	0	0	0	0	0	0	0	0	0	0	0	0	0	0	0	0	0	0	0	0	0	0	0	0	0	0	0	0
PKCzeta	0	0	0	0	0	0	0	0	0	0	0	0	0	0	0	0	0	0	0	0	0	0	0	0	0	0	0	0	0	0	0	0	0	0	0	0	0	0	0	0	0	0	0	0	0	0	0	0	0
PKD2/PRKD2	0	0	0	0	0	0	0	0	0	0	0	0	0	0	0	0	0	0	0	0	0	0	0	0	0	0	0	0	0	0	0	0	0	0	0	0	0	0	0	0	0	0	0	0	0	0	0	0	0
PKG1a	0	0	0	0	0	0	0	0	0	0	0	0	0	0	0	0	0	0	0	0	0	0	0	0	0	0	0	0	0	0	0	0	0	0	0	0	0	0	0	0	0	0	0	0	0	0	0	0	0
PKG1b	0	0	0	0	0	0	0	0	0	0	0	0	0	0	0	0	0	0	0	0	0	0	0	0	0	0	0	0	0	0	0	0	0	0	0	0	0	0	0	0	0	0	0	0	0	0	0	0	0
PKG2/PRKG2	0	0	0	0	0	0	0	0	0	0	0	0	0	0	0	0	0	0	0	0	0	0	0	0	0	0	0	0	0	0	0	0	0	0	0	0	0	0	0	0	0	0	0	0	0	0	0	0	0
PKN1/PRK1	0	0	0	0	0	0	0	0	0	0	0	0	0	0	0	0	0	0	0	0	0	0	0	0	0	0	0	0	0	0	0	0	0	0	0	0	0	0	0	0	0	0	0	0	0	0	0	0	0
PKN2/PRK2	0	0	0	0	0	0	0	0	0	0	0	0	0	0	0	0	0	0	0	0	0	0	0	0	0	0	0	0	0	0	0	0	0	0	0	0	0	0	0	0	0	0	0	0	0	0	0	0	0
PLK1	0	0	0	0	0	0	0	0	0	0	0	0	0	0	0	0	0	0	0	0	0	0	0	0	0	0	0	0	0	0	0	0	0	0	0	0	0	0	0	0	0	0	0	0	0	0	0	0	0
PLK3	0	0	0	0	0	0	0	0	0	0	0	0	0	0	0	0	0	0	0	0	0	0	0	0	0	0	0	0	0	0	0	0	0	0	0	0	0	0	0	0	0	0	0	0	0	0	0	0	0
PRKX	0	0	0	0	0	0	0	0	0	0	0	0	0	0	0	0	0	0	0	0	0	0	0	0	0	0	0	0	0	0	0	0	0	0	0	0	0	0	0	0	0	0	0	0	0	0	0	0	0
PYK2	0	0	0	0	0	0	0	0	0	0	0	0	0	0	0	0	0	0	0	0	0	0	0	0	0	0	0	0	0	0	0	0	0	0	0	0	0	0	0	0	0	0	0	0	0	0	0	0	0
RAF1	0	0	0	0	0	0	0	0	0	0	0	0	0	0	0	0	0	0	0	0	0	0	0	0	0	0	0	0	0	0	0	0	0	0	0	0	0	0	0	0	0	0	0	0	0	0	0	0	0
RET	0	0	0	0	0	0	0	0	0	0	0	0	0	0	0	0	0	0	0	0	0	0	0	0	0	0	0	0	0	0	0	0	0	0	0	0	0	0	0	0	0	0	0	0	0	0	0	0	0
RIPK2	0	0	0	0	0	0	0	0	0	0	0	0	0	0	0	0	0	0	0	0	0	0	0	0	0	0	0	0	0	0	0	0	0	0	0	0	0	0	0	0	0	0	0	0	0	0	0	0	0
RIPK5	0	0	0	0	0	0	0	0	0	0	0	0	0	0	0	0	0	0	0	0	0	0	0	0	0	0	0	0	0	0	0	0	0	0	0	0	0	0	0	0	0	0	0	0	0	0	0	0	0
ROCK1	0	0	0	0	0	0	0	0	0	0	0	0	0	0	0	0	0	0	0	0	0	0	0	0	0	0	0	0	0	0	0	0	0	0	0	0	0	0	0	0	0	0	0	0	0	0	0	0	0
ROCK2	0	0	0	0	0	0	0	0	0	0	0	0	0	0	0	0	0	0	0	0	0	0	0	0	0	0	0	0	0	0	0	0	0	0	0	0	0	0	0	0	0	0	0	0	0	0	0	0	0
RON/MST1R	0	0	0	0	0	0	0	0	0	0	0	0	0	0	0	0	0	0	0	0	0	0	0	0	0	0	0	0	0	0	0	0	0	0	0	0	0	0	0	0	0	0	0	0	0	0	0	0	0
ROS/ROS1	0	0	0	0	0	0	0	0	0	0	0	0	0	0	0	0	0	0	0	0	0	0	0	0	0	0	0	0	0	0	0	0	0	0	0	0	0	0	0	0	0	0	0	0	0	0	0	0	0
RSK1	0	0	0	0	0	0	0	0	0	0	0	0	0	0	0	0	0	0	0	0	0	0	0	0	0	0	0	0	0	0	0	0	0	0	0	0	0	0	0	0	0	0	0	0	0	0	0	0	0
RSK2	0	0	0	0	0	0	0	0	0	0	0	0	0	0	0	0	0	0	0	0	0	0	0	0	0	0	0	0	0	0	0	0	0	0	0	0	0	0	0	0	0	0	0	0	0	0	0	0	0
RSK3	0	0	0	0	0	0	0	0	0	0	0	0	0	0	0	0	0	0	0	0	0	0	0	0	0	0	0	0	0	0	0	0	0	0	0	0	0	0	0	0	0	0	0	0	0	0	0	0	0
RSK4	0	0	0	0	0	0	0	0	0	0	0	0	0	0	0	0	0	0	0	0	0	0	0	0	0	0	0	0	0	0	0	0	0	0	0	0	0	0	0	0	0	0	0	0	0	0	0	0	0
SGK1	0	0	0	0	0	0	0	0	0	0	0	0	0	0	0	0	0	0	0	0	0	0	0	0	0	0	0	0	0	0	0	0	0	0	0	0	0	0	0	0	0	0	0	0	0	0	0	0	0
SGK2	0	0	0	0	0	0	0	0	0	0	0	0	0	0	0	0	0	0	0	0	0	0	0	0	0	0	0	0	0	0	0	0	0	0	0	0	0	0	0	0	0	0	0	0	0	0	0	0	0
SIK2	0	0	0	0	0	0	0	0	0	0	0	0	0	0	0	0	0	0	0	0	0	0	0	0	0	0	0	0	0	0	0	0	0	0	0	0	0	0	0	0	0	0	0	0	0	0	0	0	0
SLK/STK2	0	0	0	0	0	0	0	0	0	0	0	0	0	0	0	0	0	0	0	0	0	0	0	0	0	0	0	0	0	0	0	0	0	0	0	0	0	0	0	0	0	0	0	0	0	0	0	0	0
SNARK/NUAK2	0	0	0	0	0	0	0	0	0	0	0	0	0	0	0	0	0	0	0	0	0	0	0	0	0	0	0	0	0	0	0	0	0	0	0	0	0	0	0	0	0	0	0	0	0	0	0	0	0
SRMS	0	0	0	0	0	0	0	0	0	0	0	0	0	0	0	0	0	0	0	0	0	0	0	0	0	0	0	0	0	0	0	0	0	0	0	0	0	0	0	0	0	0	0	0	0	0	0	0	0
SRPK1	0	0	0	0	0	0	0	0	0	0	0	0	0	0	0	0	0	0	0	0	0	0	0	0	0	0	0	0	0	0	0	0	0	0	0	0	0	0	0	0	0	0	0	0	0	0	0	0	0
SRPK2	0	0	0	0	0	0	0	0	0	0	0	0	0	0	0	0	0	0	0	0	0	0	0	0	0	0	0	0	0	0	0	0	0	0	0	0	0	0	0	0	0	0	0	0	0	0	0	0	0
STK16	0	0	0	0	0	0	0	0	0	0	0	0	0	0	0	0	0	0	0	0	0	0	0	0	0	0	0	0	0	0	0	0	0	0	0	0	0	0	0	0	0	0	0	0	0	0	0	0	0
STK22D/TSSK1	0	0	0	0	0	0	0	0	0	0	0	0	0	0	0	0	0	0	0	0	0	0	0	0	0	0	0	0	0	0	0	0	0	0	0	0	0	0	0	0	0	0	0	0	0	0	0	0	0
STK25/YSK1	0	0	0	0	0	0	0	0	0	0	0	0	0	0	0	0	0	0	0	0	0	0	0	0	0	0	0	0	0	0	0	0	0	0	0	0	0	0	0	0	0	0	0	0	0	0	0	0	0
STK33	0	0	0	0	0	0	0	0	0	0	0	0	0	0	0	0	0	0	0	0	0	0	0	0	0	0	0	0	0	0	0	0	0	0	0	0	0	0	0	0	0	0	0	0	0	0	0	0	0
STK39/STLK3	0	0	0	0	0	0	0	0	0	0	0	0	0	0	0	0	0	0	0	0	0	0	0	0	0	0	0	0	0	0	0	0	0	0	0	0	0	0	0	0	0	0	0	0	0	0	0	0	0
SYK	0	0	0	0	0	0	0	0	0	0	0	0	0	0	0	0	0	0	0	0	0	0	0	0	0	0	0	0	0	0	0	0	0	0	0	0	0	0	0	0	0	0	0	0	0	0	0	0	0
TAK1	0	0	0	0	0	0	0	0	0	0	0	0	0	0	0	0	0	0	0	0	0	0	0	0	0	0	0	0	0	0	0	0	0	0	0	0	0	0	0	0	0	0	0	0	0	0	0	0	0
TAOK1	0	0	0	0	0	0	0	0	0	0	0	0	0	0	0	0	0	0	0	0	0	0	0	0	0	0	0	0	0	0	0	0	0	0	0	0	0	0	0	0	0	0	0	0	0	0	0	0	0
TAOK2/TAO1	0	0	0	0	0	0	0	0	0	0	0	0	0	0	0	0	0	0	0	0	0	0	0	0	0	0	0	0	0	0	0	0	0	0	0	0	0	0	0	0	0	0	0	0	0	0	0	0	0
TAOK3/JIK	0	0	0	0	0	0	0	0	0	0	0	0	0	0	0	0	0	0	0	0	0	0	0	0	0	0	0	0	0	0	0	0	0	0	0	0	0	0	0	0	0	0	0	0	0	0	0	0	0
TBK1	0	0	0	0	0	0	0	0	0	0	0	0	0	0	0	0	0	0	0	0	0	0	0	0	0	0	0	0	0	0	0	0	0	0	0	0	0	0	0	0	0	0	0	0	0	0	0	0	0
TGFBR2	0	0	0	0	0	0	0	0	0	0	0	0	0	0	0	0	0	0	0	0	0	0	0	0	0	0	0	0	0	0	0	0	0	0	0	0	0	0	0	0	0	0	0	0	0	0	0	0	0
TIE2/TEK	0	0	0	0	0	0	0	0	0	0	0	0	0	0	0	0	0	0	0	0	0	0	0	0	0	0	0	0	0	0	0	0	0	0	0	0	0	0	0	0	0	0	0	0	0	0	0	0	0
TLK2	0	0	0	0	0	0	0	0	0	0	0	0	0	0	0	0	0	0	0	0	0	0	0	0	0	0	0	0	0	0	0	0	0	0	0	0	0	0	0	0	0	0	0	0	0	0	0	0	0
TRKA	0	0	0	0	0	0	0	0	0	0	0	0	0	0	0	0	0	0	0	0	0	0	0	0	0	0	0	0	0	0	0	0	0	0	0	0	0	0	0	0	0	0	0	0	0	0	0	0	0
TRKB	0	0	0	0	0	0	0	0	0	0	0	0	0	0	0	0	0	0	0	0	0	0	0	0	0	0	0	0	0	0	0	0	0	0	0	0	0	0	0	0	0	0	0	0	0	0	0	0	0
TRKC	0	0	0	0	0	0	0	0	0	0	0	0	0	0	0	0	0	0	0	0	0	0	0	0	0	0	0	0	0	0	0	0	0	0	0	0	0	0	0	0	0	0	0	0	0	0	0	0	0
TSSK2	0	0	0	0	0	0	0	0	0	0	0	0	0	0	0	0	0	0	0	0	0	0	0	0	0	0	0	0	0	0	0	0	0	0	0	0	0	0	0	0	0	0	0	0	0	0	0	0	0
TTK	0	0	0	0	0	0	0	0	0	0	0	0	0	0	0	0	0	0	0	0	0	0	0	0	0	0	0	0	0	0	0	0	0	0	0	0	0	0	0	0	0	0	0	0	0	0	0	0	0
TXK	0	0	0	0	0	0	0	0	0	0	0	0	0	0	0	0	0	0	0	0	0	0	0	0	0	0	0	0	0	0	0	0	0	0	0	0	0	0	0	0	0	0	0	0	0	0	0	0	0
TYK1/LTK	0	0	0	0	0	0	0	0	0	0	0	0	0	0	0	0	0	0	0	0	0	0	0	0	0	0	0	0	0	0	0	0	0	0	0	0	0	0	0	0	0	0	0	0	0	0	0	0	0
TYK2	0	0	0	0	0	0	0	0	0	0	0	0	0	0	0	0	0	0	0	0	0	0	0	0	0	0	0	0	0	0	0	0	0	0	0	0	0	0	0	0	0	0	0	0	0	0	0	0	0
TYRO3 SKY	0	0	0	0	0	0	0	0	0	0	0	0	0	0	0	0	0	0	0	0	0	0	0	0	0	0	0	0	0	0	0	0	0	0	0	0	0	0	0	0	0	0	0	0	0	0	0	0	0
ULK1	0	0	0	0	0	0	0	0	0	0	0	0	0	0	0	0	0	0	0	0	0	0	0	0	0	0	0	0	0	0	0	0	0	0	0	0	0	0	0	0	0	0	0	0	0	0	0	0	0
ULK2	0	0	0	0	0	0	0	0	0	0	0	0	0	0	0	0	0	0	0	0	0	0	0	0	0	0	0	0	0	0	0	0	0	0	0	0	0	0	0	0	0	0	0	0	0	0	0	0	0
ULK3	0	0	0	0	0	0	0	0	0	0	0	0	0	0	0	0	0	0	0	0	0	0	0	0	0	0	0	0	0	0	0	0	0	0	0	0	0	0	0	0	0	0	0	0	0	0	0	0	0
VRK1	0	0	0	0	0	0	0	0	0	0	0	0	0	0	0	0	0	0	0	0	0	0	0	0	0	0	0	0	0	0	0	0	0	0	0	0	0	0	0	0	0	0	0	0	0	0	0	0	0
WEE1	0	0	0	0	0	0	0	0	0	0	0	0	0	0	0	0	0	0	0	0	0	0	0	0	0	0	0	0	0	0	0	0	0	0	0	0	0	0	0	0	0	0	0	0	0	0	0	0	0
WNK3	0	0	0	0	0	0	0	0	0	0	0	0	0	0	0	0	0	0	0	0	0	0	0	0	0	0	0	0	0	0	0	0	0	0	0	0	0	0	0	0	0	0	0	0	0	0	0	0	0
YES/YES1	0	0	0	0	0	0	0	0	0	0	0	0	0	0	0	0	0	0	0	0	0	0	0	0	0	0	0	0	0	0	0	0	0	0	0	0	0	0	0	0	0	0	0	0	0	0	0	0	0
ZAK/MLTK	0	0	0	0	0	0	0	0	0	0	0	0	0	0	0	0	0	0	0	0	0	0	0	0	0	0	0	0	0	0	0	0	0	0	0	0	0	0	0	0	0	0	0	0	0	0	0	0	0
ZAP70	0	0	0	0	0	0	0	0	0	0	0	0	0	0	0	0	0	0	0	0	0	0	0	0	0	0	0	0	0	0	0	0	0	0	0	0	0	0	0	0	0	0	0	0	0	0	0	0	0
ZIPK/DAPK3	0	0	0	0	0	0	0	0	0	0	0	0	0	0	0	0	0	0	0	0	0	0	0	0	0	0	0	0	0	0	0	0	0	0	0	0	0	0	0	0	0	0	0	0	0	0	0	0	0
ABL1	0	0	0	0	0	0	0	0	0	0	0	0	0	0	0	0	0	0	0	0	0	0	0	0	0	0	0	0	0	0	0	0	0	0	0	0	0	0	0	0	0	0	0	0	0	0	0	0	0
ABL2/ARG	0	0	0	0	0	0	0	0	0	0	0	0	0	0	0	0	0	0	0	0	0	0	0	0	0	0	0	0	0	0	0	0	0	0	0	0	0	0	0	0	0	0	0	0	0	0	0	0	0
ACK1	0	0	0	0	0	0	0	0	0	0	0	0	0	0	0	0	0	0	0	0	0	0	0	0	0	0	0	0	0	0	0	0	0	0	0	0	0	0	0	0	0	0	0	0	0	0	0	0	0
AKT2	0	0	0	0	0	0	0	0	0	0	0	0	0	0	0	0	0	0	0	0	0	0	0	0	0	0	0	0	0	0	0	0	0	0	0	0	0	0	0	0	0	0	0	0	0	0	0	0	0
AKT3	0	0	0	0	0	0	0	0	0	0	0	0	0	0	0	0	0	0	0	0	0	0	0	0	0	0	0	0	0	0	0	0	0	0	0	0	0	0	0	0	0	0	0	0	0	0	0	0	0
ALK	0	0	0	0	0	0	0	0	0	0	0	0	0	0	0	0	0	0	0	0	0	0	0	0	0	0	0	0	0	0	0	0	0	0	0	0	0	0	0	0	0	0	0	0	0	0	0	0	0
ALK1/ACVRL1	0	0	0	0	0	0	0	0	0	0	0	0	0	0	0	0	0	0	0	0	0	0	0	0	0	0	0	0	0	0	0	0	0	0	0	0	0	0	0	0	0	0	0	0	0	0	0	0	0
ALK2/ACVR1	0	0	0	0	0	0	0	0	0	0	0	0	0	0	0	0	0	0	0	0	0	0	0	0	0	0	0	0	0	0	0	0	0	0	0	0	0	0	0	0	0	0	0	0	0	0	0	0	0
ARAF	0	0	0	0	0	0	0	0	0	0	0	0	0	0	0	0	0	0	0	0	0	0	0	0	0	0	0	0	0	0	0	0	0	0	0	0	0	0	0	0	0	0	0	0	0	0	0	0	0
ARK5/NUAK1	0	0	0	0	0	0	0	0	0	0	0	0	0	0	0	0	0	0	0	0	0	0	0	0	0	0	0	0	0	0	0	0	0	0	0	0	0	0	0	0	0	0	0	0	0	0	0	0	0
ASK1/MAP3K5	0	0	0	0	0	0	0	0	0	0	0	0	0	0	0	0	0	0	0	0	0	0	0	0	0	0	0	0	0	0	0	0	0	0	0	0	0	0	0	0	0	0	0	0	0	0	0	0	0
Aurora A	0	0	0	0	0	0	0	0	0	0	0	0	0	0	0	0	0	0	0	0	0	0	0	0	0	0	0	0	0	0	0	0	0	0	0	0	0	0	0	0	0	0	0	0	0	0	0	0	0
Aurora B	0	0	0	0	0	0	0	0	0	0	0	0	0	0	0	0	0	0	0	0	0	0	0	0	0	0	0	0	0	0	0	0	0	0	0	0	0	0	0	0	0	0	0	0	0	0	0	0	0
Aurora C	0	0	0	0	0	0	0	0	0	0	0	0	0	0	0	0	0	0	0	0	0	0	0	0	0	0	0	0	0	0	0	0	0	0	0	0	0	0	0	0	0	0	0	0	0	0	0	0	0
AXL	0	0	0	0	0	0	0	0	0	0	0	0	0	0	0	0	0	0	0	0	0	0	0	0	0	0	0	0	0	0	0	0	0	0	0	0	0	0	0	0	0	0	0	0	0	0	0	0	0
BLK	0	0	0	0	0	0	0	0	0	0	0	0	0	0	0	0	0	0	0	0	0	0	0	0	0	0	0	0	0	0	0	0	0	0	0	0	0	0	0	0	0	0	0	0	0	0	0	0	0
BMX/ETK	0	0	0	0	0	0	0	0	0	0	0	0	0	0	0	0	0	0	0	0	0	0	0	0	0	0	0	0	0	0	0	0	0	0	0	0	0	0	0	0	0	0	0	0	0	0	0	0	0
BRAF	0	0	0	0	0	0	0	0	0	0	0	0	0	0	0	0	0	0	0	0	0	0	0	0	0	0	0	0	0	0	0	0	0	0	0	0	0	0	0	0	0	0	0	0	0	0	0	0	0
BRK	0	0	0	0	0	0	0	0	0	0	0	0	0	0	0	0	0	0	0	0	0	0	0	0	0	0	0	0	0	0	0	0	0	0	0	0	0	0	0	0	0	0	0	0	0	0	0	0	0
BRSK1	0	0	0	0	0	0	0	0	0	0	0	0	0	0	0	0	0	0	0	0	0	0	0	0	0	0	0	0	0	0	0	0	0	0	0	0	0	0	0	0	0	0	0	0	0	0	0	0	0
BRSK2	0	0	0	0	0	0	0	0	0	0	0	0	0	0	0	0	0	0	0	0	0	0	0	0	0	0	0	0	0	0	0	0	0	0	0	0	0	0	0	0	0	0	0	0	0	0	0	0	0
BTK	0	0	0	0	0	0	0	0	0	0	0	0	0	0	0	0	0	0	0	0	0	0	0	0	0	0	0	0	0	0	0	0	0	0	0	0	0	0	0	0	0	0	0	0	0	0	0	0	0
c-Kit	0	0	0	0	0	0	0	0	0	0	0	0	0	0	0	0	0	0	0	0	0	0	0	0	0	0	0	0	0	0	0	0	0	0	0	0	0	0	0	0	0	0	0	0	0	0	0	0	0
c-MER	0	0	0	0	0	0	0	0	0	0	0	0	0	0	0	0	0	0	0	0	0	0	0	0	0	0	0	0	0	0	0	0	0	0	0	0	0	0	0	0	0	0	0	0	0	0	0	0	0
c-MET	0	0	0	0	0	0	0	0	0	0	0	0	0	0	0	0	0	0	0	0	0	0	0	0	0	0	0	0	0	0	0	0	0	0	0	0	0	0	0	0	0	0	0	0	0	0	0	0	0
c-SRC	0	0	0	0	0	0	0	0	0	0	0	0	0	0	0	0	0	0	0	0	0	0	0	0	0	0	0	0	0	0	0	0	0	0	0	0	0	0	0	0	0	0	0	0	0	0	0	0	0
CAMK1a	0	0	0	0	0	0	0	0	0	0	0	0	0	0	0	0	0	0	0	0	0	0	0	0	0	0	0	0	0	0	0	0	0	0	0	0	0	0	0	0	0	0	0	0	0	0	0	0	0
CAMK1d	0	0	0	0	0	0	0	0	0	0	0	0	0	0	0	0	0	0	0	0	0	0	0	0	0	0	0	0	0	0	0	0	0	0	0	0	0	0	0	0	0	0	0	0	0	0	0	0	0
CAMK2a	0	0	0	0	0	0	0	0	0	0	0	0	0	0	0	0	0	0	0	0	0	0	0	0	0	0	0	0	0	0	0	0	0	0	0	0	0	0	0	0	0	0	0	0	0	0	0	0	0
CAMK2b	0	0	0	0	0	0	0	0	0	0	0	0	0	0	0	0	0	0	0	0	0	0	0	0	0	0	0	0	0	0	0	0	0	0	0	0	0	0	0	0	0	0	0	0	0	0	0	0	0
CAMK2d	0	0	0	0	0	0	0	0	0	0	0	0	0	0	0	0	0	0	0	0	0	0	0	0	0	0	0	0	0	0	0	0	0	0	0	0	0	0	0	0	0	0	0	0	0	0	0	0	0
CAMK2g	0	0	0	0	0	0	0	0	0	0	0	0	0	0	0	0	0	0	0	0	0	0	0	0	0	0	0	0	0	0	0	0	0	0	0	0	0	0	0	0	0	0	0	0	0	0	0	0	0
CAMK4	0	0	0	0	0	0	0	0	0	0	0	0	0	0	0	0	0	0	0	0	0	0	0	0	0	0	0	0	0	0	0	0	0	0	0	0	0	0	0	0	0	0	0	0	0	0	0	0	0
CAMKK1	0	0	0	0	0	0	0	0	0	0	0	0	0	0	0	0	0	0	0	0	0	0	0	0	0	0	0	0	0	0	0	0	0	0	0	0	0	0	0	0	0	0	0	0	0	0	0	0	0
CAMKK2	0	0	0	0	0	0	0	0	0	0	0	0	0	0	0	0	0	0	0	0	0	0	0	0	0	0	0	0	0	0	0	0	0	0	0	0	0	0	0	0	0	0	0	0	0	0	0	0	0
CDK1/cyclin A	0	0	0	0	0	0	0	0	0	0	0	0	0	0	0	0	0	0	0	0	0	0	0	0	0	0	0	0	0	0	0	0	0	0	0	0	0	0	0	0	0	0	0	0	0	0	0	0	0
CDK1/cyclin B	0	0	0	0	0	0	0	0	0	0	0	0	0	0	0	0	0	0	0	0	0	0	0	0	0	0	0	0	0	0	0	0	0	0	0	0	0	0	0	0	0	0	0	0	0	0	0	0	0
CDK2/cyclin A	0	0	0	0	0	0	0	0	0	0	0	0	0	0	0	0	0	0	0	0	0	0	0	0	0	0	0	0	0	0	0	0	0	0	0	0	0	0	0	0	0	0	0	0	0	0	0	0	0
CDK2/cyclin E	0	0	0	0	0	0	0	0	0	0	0	0	0	0	0	0	0	0	0	0	0	0	0	0	0	0	0	0	0	0	0	0	0	0	0	0	0	0	0	0	0	0	0	0	0	0	0	0	0
CDK3/cyclin E	0	0	0	0	0	0	0	0	0	0	0	0	0	0	0	0	0	0	0	0	0	0	0	0	0	0	0	0	0	0	0	0	0	0	0	0	0	0	0	0	0	0	0	0	0	0	0	0	0
CDK4/cyclin D1	0	0	0	0	0	0	0	0	0	0	0	0	0	0	0	0	0	0	0	0	0	0	0	0	0	0	0	0	0	0	0	0	0	0	0	0	0	0	0	0	0	0	0	0	0	0	0	0	0
CDK4/cyclin D3	0	0	0	0	0	0	0	0	0	0	0	0	0	0	0	0	0	0	0	0	0	0	0	0	0	0	0	0	0	0	0	0	0	0	0	0	0	0	0	0	0	0	0	0	0	0	0	0	0
CDK5/p25	0	0	0	0	0	0	0	0	0	0	0	0	0	0	0	0	0	0	0	0	0	0	0	0	0	0	0	0	0	0	0	0	0	0	0	0	0	0	0	0	0	0	0	0	0	0	0	0	0
CDK5/p35	0	0	0	0	0	0	0	0	0	0	0	0	0	0	0	0	0	0	0	0	0	0	0	0	0	0	0	0	0	0	0	0	0	0	0	0	0	0	0	0	0	0	0	0	0	0	0	0	0
CDK6/cyclin D1	0	0	0	0	0	0	0	0	0	0	0	0	0	0	0	0	0	0	0	0	0	0	0	0	0	0	0	0	0	0	0	0	0	0	0	0	0	0	0	0	0	0	0	0	0	0	0	0	0
CDK6/cyclin D3	0	0	0	0	0	0	0	0	0	0	0	0	0	0	0	0	0	0	0	0	0	0	0	0	0	0	0	0	0	0	0	0	0	0	0	0	0	0	0	0	0	0	0	0	0	0	0	0	0
CDK7/cyclin H	0	0	0	0	0	0	0	0	0	0	0	0	0	0	0	0	0	0	0	0	0	0	0	0	0	0	0	0	0	0	0	0	0	0	0	0	0	0	0	0	0	0	0	0	0	0	0	0	0
CDK9 cyclin K	0	0	0	0	0	0	0	0	0	0	0	0	0	0	0	0	0	0	0	0	0	0	0	0	0	0	0	0	0	0	0	0	0	0	0	0	0	0	0	0	0	0	0	0	0	0	0	0	0
CDK9/cyclin T1	0	0	0	0	0	0	0	0	0	0	0	0	0	0	0	0	0	0	0	0	0	0	0	0	0	0	0	0	0	0	0	0	0	0	0	0	0	0	0	0	0	0	0	0	0	0	0	0	0
CHK1	0	0	0	0	0	0	0	0	0	0	0	0	0	0	0	0	0	0	0	0	0	0	0	0	0	0	0	0	0	0	0	0	0	0	0	0	0	0	0	0	0	0	0	0	0	0	0	0	0
CHK2	0	0	0	0	0	0	0	0	0	0	0	0	0	0	0	0	0	0	0	0	0	0	0	0	0	0	0	0	0	0	0	0	0	0	0	0	0	0	0	0	0	0	0	0	0	0	0	0	0
CK1a1	0	0	0	0	0	0	0	0	0	0	0	0	0	0	0	0	0	0	0	0	0	0	0	0	0	0	0	0	0	0	0	0	0	0	0	0	0	0	0	0	0	0	0	0	0	0	0	0	0
CK1d	0	0	0	0	0	0	0	0	0	0	0	0	0	0	0	0	0	0	0	0	0	0	0	0	0	0	0	0	0	0	0	0	0	0	0	0	0	0	0	0	0	0	0	0	0	0	0	0	0
CK1epsilon	0	0	0	0	0	0	0	0	0	0	0	0	0	0	0	0	0	0	0	0	0	0	0	0	0	0	0	0	0	0	0	0	0	0	0	0	0	0	0	0	0	0	0	0	0	0	0	0	0
CK1g1	0	0	0	0	0	0	0	0	0	0	0	0	0	0	0	0	0	0	0	0	0	0	0	0	0	0	0	0	0	0	0	0	0	0	0	0	0	0	0	0	0	0	0	0	0	0	0	0	0
CK1g2	0	0	0	0	0	0	0	0	0	0	0	0	0	0	0	0	0	0	0	0	0	0	0	0	0	0	0	0	0	0	0	0	0	0	0	0	0	0	0	0	0	0	0	0	0	0	0	0	0
CK1g3	0	0	0	0	0	0	0	0	0	0	0	0	0	0	0	0	0	0	0	0	0	0	0	0	0	0	0	0	0	0	0	0	0	0	0	0	0	0	0	0	0	0	0	0	0	0	0	0	0
CK2a	0	0	0	0	0	0	0	0	0	0	0	0	0	0	0	0	0	0	0	0	0	0	0	0	0	0	0	0	0	0	0	0	0	0	0	0	0	0	0	0	0	0	0	0	0	0	0	0	0
CK2a2	0	0	0	0	0	0	0	0	0	0	0	0	0	0	0	0	0	0	0	0	0	0	0	0	0	0	0	0	0	0	0	0	0	0	0	0	0	0	0	0	0	0	0	0	0	0	0	0	0
CLK1	0	0	0	0	0	0	0	0	0	0	0	0	0	0	0	0	0	0	0	0	0	0	0	0	0	0	0	0	0	0	0	0	0	0	0	0	0	0	0	0	0	0	0	0	0	0	0	0	0
CLK2	0	0	0	0	0	0	0	0	0	0	0	0	0	0	0	0	0	0	0	0	0	0	0	0	0	0	0	0	0	0	0	0	0	0	0	0	0	0	0	0	0	0	0	0	0	0	0	0	0
CLK3	0	0	0	0	0	0	0	0	0	0	0	0	0	0	0	0	0	0	0	0	0	0	0	0	0	0	0	0	0	0	0	0	0	0	0	0	0	0	0	0	0	0	0	0	0	0	0	0	0
CLK4	0	0	0	0	0	0	0	0	0	0	0	0	0	0	0	0	0	0	0	0	0	0	0	0	0	0	0	0	0	0	0	0	0	0	0	0	0	0	0	0	0	0	0	0	0	0	0	0	0
COT1/MAP3K8	0	0	0	0	0	0	0	0	0	0	0	0	0	0	0	0	0	0	0	0	0	0	0	0	0	0	0	0	0	0	0	0	0	0	0	0	0	0	0	0	0	0	0	0	0	0	0	0	0
CSK	0	0	0	0	0	0	0	0	0	0	0	0	0	0	0	0	0	0	0	0	0	0	0	0	0	0	0	0	0	0	0	0	0	0	0	0	0	0	0	0	0	0	0	0	0	0	0	0	0
CTK MATK	0	0	0	0	0	0	0	0	0	0	0	0	0	0	0	0	0	0	0	0	0	0	0	0	0	0	0	0	0	0	0	0	0	0	0	0	0	0	0	0	0	0	0	0	0	0	0	0	0
DAPK1	0	0	0	0	0	0	0	0	0	0	0	0	0	0	0	0	0	0	0	0	0	0	0	0	0	0	0	0	0	0	0	0	0	0	0	0	0	0	0	0	0	0	0	0	0	0	0	0	0
DAPK2	0	0	0	0	0	0	0	0	0	0	0	0	0	0	0	0	0	0	0	0	0	0	0	0	0	0	0	0	0	0	0	0	0	0	0	0	0	0	0	0	0	0	0	0	0	0	0	0	0
DCAMKL2	0	0	0	0	0	0	0	0	0	0	0	0	0	0	0	0	0	0	0	0	0	0	0	0	0	0	0	0	0	0	0	0	0	0	0	0	0	0	0	0	0	0	0	0	0	0	0	0	0
DDR2	0	0	0	0	0	0	0	0	0	0	0	0	0	0	0	0	0	0	0	0	0	0	0	0	0	0	0	0	0	0	0	0	0	0	0	0	0	0	0	0	0	0	0	0	0	0	0	0	0
DRAK1/STK17A	0	0	0	0	0	0	0	0	0	0	0	0	0	0	0	0	0	0	0	0	0	0	0	0	0	0	0	0	0	0	0	0	0	0	0	0	0	0	0	0	0	0	0	0	0	0	0	0	0
DYRK1/DYRK1A	0	0	0	0	0	0	0	0	0	0	0	0	0	0	0	0	0	0	0	0	0	0	0	0	0	0	0	0	0	0	0	0	0	0	0	0	0	0	0	0	0	0	0	0	0	0	0	0	0
DYRK1B	0	0	0	0	0	0	0	0	0	0	0	0	0	0	0	0	0	0	0	0	0	0	0	0	0	0	0	0	0	0	0	0	0	0	0	0	0	0	0	0	0	0	0	0	0	0	0	0	0
DYRK2	0	0	0	0	0	0	0	0	0	0	0	0	0	0	0	0	0	0	0	0	0	0	0	0	0	0	0	0	0	0	0	0	0	0	0	0	0	0	0	0	0	0	0	0	0	0	0	0	0
DYRK3	0	0	0	0	0	0	0	0	0	0	0	0	0	0	0	0	0	0	0	0	0	0	0	0	0	0	0	0	0	0	0	0	0	0	0	0	0	0	0	0	0	0	0	0	0	0	0	0	0
DYRK4	0	0	0	0	0	0	0	0	0	0	0	0	0	0	0	0	0	0	0	0	0	0	0	0	0	0	0	0	0	0	0	0	0	0	0	0	0	0	0	0	0	0	0	0	0	0	0	0	0
EGFR	0	0	0	0	0	0	0	0	0	0	0	0	0	0	0	0	0	0	0	0	0	0	0	0	0	0	0	0	0	0	0	0	0	0	0	0	0	0	0	0	0	0	0	0	0	0	0	0	0
EPHA1	0	0	0	0	0	0	0	0	0	0	0	0	0	0	0	0	0	0	0	0	0	0	0	0	0	0	0	0	0	0	0	0	0	0	0	0	0	0	0	0	0	0	0	0	0	0	0	0	0
EPHA2	0	0	0	0	0	0	0	0	0	0	0	0	0	0	0	0	0	0	0	0	0	0	0	0	0	0	0	0	0	0	0	0	0	0	0	0	0	0	0	0	0	0	0	0	0	0	0	0	0
EPHA3	0	0	0	0	0	0	0	0	0	0	0	0	0	0	0	0	0	0	0	0	0	0	0	0	0	0	0	0	0	0	0	0	0	0	0	0	0	0	0	0	0	0	0	0	0	0	0	0	0
EPHA4	0	0	0	0	0	0	0	0	0	0	0	0	0	0	0	0	0	0	0	0	0	0	0	0	0	0	0	0	0	0	0	0	0	0	0	0	0	0	0	0	0	0	0	0	0	0	0	0	0
EPHA5	0	0	0	0	0	0	0	0	0	0	0	0	0	0	0	0	0	0	0	0	0	0	0	0	0	0	0	0	0	0	0	0	0	0	0	0	0	0	0	0	0	0	0	0	0	0	0	0	0
EPHA6	0	0	0	0	0	0	0	0	0	0	0	0	0	0	0	0	0	0	0	0	0	0	0	0	0	0	0	0	0	0	0	0	0	0	0	0	0	0	0	0	0	0	0	0	0	0	0	0	0
EPHA7	0	0	0	0	0	0	0	0	0	0	0	0	0	0	0	0	0	0	0	0	0	0	0	0	0	0	0	0	0	0	0	0	0	0	0	0	0	0	0	0	0	0	0	0	0	0	0	0	0
EPHA8	0	0	0	0	0	0	0	0	0	0	0	0	0	0	0	0	0	0	0	0	0	0	0	0	0	0	0	0	0	0	0	0	0	0	0	0	0	0	0	0	0	0	0	0	0	0	0	0	0
EPHB1	0	0	0	0	0	0	0	0	0	0	0	0	0	0	0	0	0	0	0	0	0	0	0	0	0	0	0	0	0	0	0	0	0	0	0	0	0	0	0	0	0	0	0	0	0	0	0	0	0
EPHB2	0	0	0	0	0	0	0	0	0	0	0	0	0	0	0	0	0	0	0	0	0	0	0	0	0	0	0	0	0	0	0	0	0	0	0	0	0	0	0	0	0	0	0	0	0	0	0	0	0
EPHB3	0	0	0	0	0	0	0	0	0	0	0	0	0	0	0	0	0	0	0	0	0	0	0	0	0	0	0	0	0	0	0	0	0	0	0	0	0	0	0	0	0	0	0	0	0	0	0	0	0
EPHB4	0	0	0	0	0	0	0	0	0	0	0	0	0	0	0	0	0	0	0	0	0	0	0	0	0	0	0	0	0	0	0	0	0	0	0	0	0	0	0	0	0	0	0	0	0	0	0	0	0
ERBB2/HER2	0	0	0	0	0	0	0	0	0	0	0	0	0	0	0	0	0	0	0	0	0	0	0	0	0	0	0	0	0	0	0	0	0	0	0	0	0	0	0	0	0	0	0	0	0	0	0	0	0
ERBB4/HER4	0	0	0	0	0	0	0	0	0	0	0	0	0	0	0	0	0	0	0	0	0	0	0	0	0	0	0	0	0	0	0	0	0	0	0	0	0	0	0	0	0	0	0	0	0	0	0	0	0
ERK1	0	0	0	0	0	0	0	0	0	0	0	0	0	0	0	0	0	0	0	0	0	0	0	0	0	0	0	0	0	0	0	0	0	0	0	0	0	0	0	0	0	0	0	0	0	0	0	0	0
ERK2 MAPK1	0	0	0	0	0	0	0	0	0	0	0	0	0	0	0	0	0	0	0	0	0	0	0	0	0	0	0	0	0	0	0	0	0	0	0	0	0	0	0	0	0	0	0	0	0	0	0	0	0
FAK/PTK2	0	0	0	0	0	0	0	0	0	0	0	0	0	0	0	0	0	0	0	0	0	0	0	0	0	0	0	0	0	0	0	0	0	0	0	0	0	0	0	0	0	0	0	0	0	0	0	0	0
FER	0	0	0	0	0	0	0	0	0	0	0	0	0	0	0	0	0	0	0	0	0	0	0	0	0	0	0	0	0	0	0	0	0	0	0	0	0	0	0	0	0	0	0	0	0	0	0	0	0
FES/FPS	0	0	0	0	0	0	0	0	0	0	0	0	0	0	0	0	0	0	0	0	0	0	0	0	0	0	0	0	0	0	0	0	0	0	0	0	0	0	0	0	0	0	0	0	0	0	0	0	0
FGFR1	0	0	0	0	0	0	0	0	0	0	0	0	0	0	0	0	0	0	0	0	0	0	0	0	0	0	0	0	0	0	0	0	0	0	0	0	0	0	0	0	0	0	0	0	0	0	0	0	0
FGFR2	0	0	0	0	0	0	0	0	0	0	0	0	0	0	0	0	0	0	0	0	0	0	0	0	0	0	0	0	0	0	0	0	0	0	0	0	0	0	0	0	0	0	0	0	0	0	0	0	0
FGFR3	0	0	0	0	0	0	0	0	0	0	0	0	0	0	0	0	0	0	0	0	0	0	0	0	0	0	0	0	0	0	0	0	0	0	0	0	0	0	0	0	0	0	0	0	0	0	0	0	0
FGFR4	0	0	0	0	0	0	0	0	0	0	0	0	0	0	0	0	0	0	0	0	0	0	0	0	0	0	0	0	0	0	0	0	0	0	0	0	0	0	0	0	0	0	0	0	0	0	0	0	0
FGR	0	0	0	0	0	0	0	0	0	0	0	0	0	0	0	0	0	0	0	0	0	0	0	0	0	0	0	0	0	0	0	0	0	0	0	0	0	0	0	0	0	0	0	0	0	0	0	0	0
FLT1/VEGFR1	0	0	0	0	0	0	0	0	0	0	0	0	0	0	0	0	0	0	0	0	0	0	0	0	0	0	0	0	0	0	0	0	0	0	0	0	0	0	0	0	0	0	0	0	0	0	0	0	0
FLT3	0	0	0	0	0	0	0	0	0	0	0	0	0	0	0	0	0	0	0	0	0	0	0	0	0	0	0	0	0	0	0	0	0	0	0	0	0	0	0	0	0	0	0	0	0	0	0	0	0
FLT4/VEGFR3	0	0	0	0	0	0	0	0	0	0	0	0	0	0	0	0	0	0	0	0	0	0	0	0	0	0	0	0	0	0	0	0	0	0	0	0	0	0	0	0	0	0	0	0	0	0	0	0	0
FMS	0	0	0	0	0	0	0	0	0	0	0	0	0	0	0	0	0	0	0	0	0	0	0	0	0	0	0	0	0	0	0	0	0	0	0	0	0	0	0	0	0	0	0	0	0	0	0	0	0
FRK/PTK5	0	0	0	0	0	0	0	0	0	0	0	0	0	0	0	0	0	0	0	0	0	0	0	0	0	0	0	0	0	0	0	0	0	0	0	0	0	0	0	0	0	0	0	0	0	0	0	0	0
FYN	0	0	0	0	0	0	0	0	0	0	0	0	0	0	0	0	0	0	0	0	0	0	0	0	0	0	0	0	0	0	0	0	0	0	0	0	0	0	0	0	0	0	0	0	0	0	0	0	0
GCK MAP4K2	0	0	0	0	0	0	0	0	0	0	0	0	0	0	0	0	0	0	0	0	0	0	0	0	0	0	0	0	0	0	0	0	0	0	0	0	0	0	0	0	0	0	0	0	0	0	0	0	0
GRK4	0	0	0	0	0	0	0	0	0	0	0	0	0	0	0	0	0	0	0	0	0	0	0	0	0	0	0	0	0	0	0	0	0	0	0	0	0	0	0	0	0	0	0	0	0	0	0	0	0
GRK6	0	0	0	0	0	0	0	0	0	0	0	0	0	0	0	0	0	0	0	0	0	0	0	0	0	0	0	0	0	0	0	0	0	0	0	0	0	0	0	0	0	0	0	0	0	0	0	0	0
GRK7	0	0	0	0	0	0	0	0	0	0	0	0	0	0	0	0	0	0	0	0	0	0	0	0	0	0	0	0	0	0	0	0	0	0	0	0	0	0	0	0	0	0	0	0	0	0	0	0	0
GSK3a	0	0	0	0	0	0	0	0	0	0	0	0	0	0	0	0	0	0	0	0	0	0	0	0	0	0	0	0	0	0	0	0	0	0	0	0	0	0	0	0	0	0	0	0	0	0	0	0	0
GSK3b	0	0	0	0	0	0	0	0	0	0	0	0	0	0	0	0	0	0	0	0	0	0	0	0	0	0	0	0	0	0	0	0	0	0	0	0	0	0	0	0	0	0	0	0	0	0	0	0	0
Haspin	0	0	0	0	0	0	0	0	0	0	0	0	0	0	0	0	0	0	0	0	0	0	0	0	0	0	0	0	0	0	0	0	0	0	0	0	0	0	0	0	0	0	0	0	0	0	0	0	0
HCK	0	0	0	0	0	0	0	0	0	0	0	0	0	0	0	0	0	0	0	0	0	0	0	0	0	0	0	0	0	0	0	0	0	0	0	0	0	0	0	0	0	0	0	0	0	0	0	0	0
HGK MAP4K4	0	0	0	0	0	0	0	0	0	0	0	0	0	0	0	0	0	0	0	0	0	0	0	0	0	0	0	0	0	0	0	0	0	0	0	0	0	0	0	0	0	0	0	0	0	0	0	0	0
HIPK2	0	0	0	0	0	0	0	0	0	0	0	0	0	0	0	0	0	0	0	0	0	0	0	0	0	0	0	0	0	0	0	0	0	0	0	0	0	0	0	0	0	0	0	0	0	0	0	0	0
HIPK3	0	0	0	0	0	0	0	0	0	0	0	0	0	0	0	0	0	0	0	0	0	0	0	0	0	0	0	0	0	0	0	0	0	0	0	0	0	0	0	0	0	0	0	0	0	0	0	0	0
HIPK4	0	0	0	0	0	0	0	0	0	0	0	0	0	0	0	0	0	0	0	0	0	0	0	0	0	0	0	0	0	0	0	0	0	0	0	0	0	0	0	0	0	0	0	0	0	0	0	0	0
IGF1R	0	0	0	0	0	0	0	0	0	0	0	0	0	0	0	0	0	0	0	0	0	0	0	0	0	0	0	0	0	0	0	0	0	0	0	0	0	0	0	0	0	0	0	0	0	0	0	0	0
IKKa/CHUK	0	0	0	0	0	0	0	0	0	0	0	0	0	0	0	0	0	0	0	0	0	0	0	0	0	0	0	0	0	0	0	0	0	0	0	0	0	0	0	0	0	0	0	0	0	0	0	0	0
IKKb/IKBKB	0	0	0	0	0	0	0	0	0	0	0	0	0	0	0	0	0	0	0	0	0	0	0	0	0	0	0	0	0	0	0	0	0	0	0	0	0	0	0	0	0	0	0	0	0	0	0	0	0
IKKe/IKBKE	0	0	0	0	0	0	0	0	0	0	0	0	0	0	0	0	0	0	0	0	0	0	0	0	0	0	0	0	0	0	0	0	0	0	0	0	0	0	0	0	0	0	0	0	0	0	0	0	0
IR	0	0	0	0	0	0	0	0	0	0	0	0	0	0	0	0	0	0	0	0	0	0	0	0	0	0	0	0	0	0	0	0	0	0	0	0	0	0	0	0	0	0	0	0	0	0	0	0	0
IRAK1	0	0	0	0	0	0	0	0	0	0	0	0	0	0	0	0	0	0	0	0	0	0	0	0	0	0	0	0	0	0	0	0	0	0	0	0	0	0	0	0	0	0	0	0	0	0	0	0	0
IRAK4	0	0	0	0	0	0	0	0	0	0	0	0	0	0	0	0	0	0	0	0	0	0	0	0	0	0	0	0	0	0	0	0	0	0	0	0	0	0	0	0	0	0	0	0	0	0	0	0	0
IRR/INSRR	0	0	0	0	0	0	0	0	0	0	0	0	0	0	0	0	0	0	0	0	0	0	0	0	0	0	0	0	0	0	0	0	0	0	0	0	0	0	0	0	0	0	0	0	0	0	0	0	0
ITK	0	0	0	0	0	0	0	0	0	0	0	0	0	0	0	0	0	0	0	0	0	0	0	0	0	0	0	0	0	0	0	0	0	0	0	0	0	0	0	0	0	0	0	0	0	0	0	0	0
JAK1	0	0	0	0	0	0	0	0	0	0	0	0	0	0	0	0	0	0	0	0	0	0	0	0	0	0	0	0	0	0	0	0	0	0	0	0	0	0	0	0	0	0	0	0	0	0	0	0	0
JAK2	0	0	0	0	0	0	0	0	0	0	0	0	0	0	0	0	0	0	0	0	0	0	0	0	0	0	0	0	0	0	0	0	0	0	0	0	0	0	0	0	0	0	0	0	0	0	0	0	0
JAK3	0	0	0	0	0	0	0	0	0	0	0	0	0	0	0	0	0	0	0	0	0	0	0	0	0	0	0	0	0	0	0	0	0	0	0	0	0	0	0	0	0	0	0	0	0	0	0	0	0
JNK1	0	0	0	0	0	0	0	0	0	0	0	0	0	0	0	0	0	0	0	0	0	0	0	0	0	0	0	0	0	0	0	0	0	0	0	0	0	0	0	0	0	0	0	0	0	0	0	0	0
JNK2	0	0	0	0	0	0	0	0	0	0	0	0	0	0	0	0	0	0	0	0	0	0	0	0	0	0	0	0	0	0	0	0	0	0	0	0	0	0	0	0	0	0	0	0	0	0	0	0	0
JNK3	0	0	0	0	0	0	0	0	0	0	0	0	0	0	0	0	0	0	0	0	0	0	0	0	0	0	0	0	0	0	0	0	0	0	0	0	0	0	0	0	0	0	0	0	0	0	0	0	0
KDR/VEGFR2	0	0	0	0	0	0	0	0	0	0	0	0	0	0	0	0	0	0	0	0	0	0	0	0	0	0	0	0	0	0	0	0	0	0	0	0	0	0	0	0	0	0	0	0	0	0	0	0	0
KHS MAP4K5	0	0	0	0	0	0	0	0	0	0	0	0	0	0	0	0	0	0	0	0	0	0	0	0	0	0	0	0	0	0	0	0	0	0	0	0	0	0	0	0	0	0	0	0	0	0	0	0	0
LCK	0	0	0	0	0	0	0	0	0	0	0	0	0	0	0	0	0	0	0	0	0	0	0	0	0	0	0	0	0	0	0	0	0	0	0	0	0	0	0	0	0	0	0	0	0	0	0	0	0
LIMK1	0	0	0	0	0	0	0	0	0	0	0	0	0	0	0	0	0	0	0	0	0	0	0	0	0	0	0	0	0	0	0	0	0	0	0	0	0	0	0	0	0	0	0	0	0	0	0	0	0
LKB1	0	0	0	0	0	0	0	0	0	0	0	0	0	0	0	0	0	0	0	0	0	0	0	0	0	0	0	0	0	0	0	0	0	0	0	0	0	0	0	0	0	0	0	0	0	0	0	0	0
LOK/STK10	0	0	0	0	0	0	0	0	0	0	0	0	0	0	0	0	0	0	0	0	0	0	0	0	0	0	0	0	0	0	0	0	0	0	0	0	0	0	0	0	0	0	0	0	0	0	0	0	0
LRRK2	0	0	0	0	0	0	0	0	0	0	0	0	0	0	0	0	0	0	0	0	0	0	0	0	0	0	0	0	0	0	0	0	0	0	0	0	0	0	0	0	0	0	0	0	0	0	0	0	0
LYN	0	0	0	0	0	0	0	0	0	0	0	0	0	0	0	0	0	0	0	0	0	0	0	0	0	0	0	0	0	0	0	0	0	0	0	0	0	0	0	0	0	0	0	0	0	0	0	0	0
LYN B	0	0	0	0	0	0	0	0	0	0	0	0	0	0	0	0	0	0	0	0	0	0	0	0	0	0	0	0	0	0	0	0	0	0	0	0	0	0	0	0	0	0	0	0	0	0	0	0	0
MAPKAPK3	0	0	0	0	0	0	0	0	0	0	0	0	0	0	0	0	0	0	0	0	0	0	0	0	0	0	0	0	0	0	0	0	0	0	0	0	0	0	0	0	0	0	0	0	0	0	0	0	0
MAPKAPK5/PRAK	0	0	0	0	0	0	0	0	0	0	0	0	0	0	0	0	0	0	0	0	0	0	0	0	0	0	0	0	0	0	0	0	0	0	0	0	0	0	0	0	0	0	0	0	0	0	0	0	0
MARK1	0	0	0	0	0	0	0	0	0	0	0	0	0	0	0	0	0	0	0	0	0	0	0	0	0	0	0	0	0	0	0	0	0	0	0	0	0	0	0	0	0	0	0	0	0	0	0	0	0
MARK2/PAR-1Ba	0	0	0	0	0	0	0	0	0	0	0	0	0	0	0	0	0	0	0	0	0	0	0	0	0	0	0	0	0	0	0	0	0	0	0	0	0	0	0	0	0	0	0	0	0	0	0	0	0
MARK3	0	0	0	0	0	0	0	0	0	0	0	0	0	0	0	0	0	0	0	0	0	0	0	0	0	0	0	0	0	0	0	0	0	0	0	0	0	0	0	0	0	0	0	0	0	0	0	0	0
MARK4	0	0	0	0	0	0	0	0	0	0	0	0	0	0	0	0	0	0	0	0	0	0	0	0	0	0	0	0	0	0	0	0	0	0	0	0	0	0	0	0	0	0	0	0	0	0	0	0	0
MEK1	0	0	0	0	0	0	0	0	0	0	0	0	0	0	0	0	0	0	0	0	0	0	0	0	0	0	0	0	0	0	0	0	0	0	0	0	0	0	0	0	0	0	0	0	0	0	0	0	0
MEK2	0	0	0	0	0	0	0	0	0	0	0	0	0	0	0	0	0	0	0	0	0	0	0	0	0	0	0	0	0	0	0	0	0	0	0	0	0	0	0	0	0	0	0	0	0	0	0	0	0
MEKK2	0	0	0	0	0	0	0	0	0	0	0	0	0	0	0	0	0	0	0	0	0	0	0	0	0	0	0	0	0	0	0	0	0	0	0	0	0	0	0	0	0	0	0	0	0	0	0	0	0
MEKK3	0	0	0	0	0	0	0	0	0	0	0	0	0	0	0	0	0	0	0	0	0	0	0	0	0	0	0	0	0	0	0	0	0	0	0	0	0	0	0	0	0	0	0	0	0	0	0	0	0
MELK	0	0	0	0	0	0	0	0	0	0	0	0	0	0	0	0	0	0	0	0	0	0	0	0	0	0	0	0	0	0	0	0	0	0	0	0	0	0	0	0	0	0	0	0	0	0	0	0	0
MINK/MINK1	0	0	0	0	0	0	0	0	0	0	0	0	0	0	0	0	0	0	0	0	0	0	0	0	0	0	0	0	0	0	0	0	0	0	0	0	0	0	0	0	0	0	0	0	0	0	0	0	0
MKK6	0	0	0	0	0	0	0	0	0	0	0	0	0	0	0	0	0	0	0	0	0	0	0	0	0	0	0	0	0	0	0	0	0	0	0	0	0	0	0	0	0	0	0	0	0	0	0	0	0
MLCK/MYLK	0	0	0	0	0	0	0	0	0	0	0	0	0	0	0	0	0	0	0	0	0	0	0	0	0	0	0	0	0	0	0	0	0	0	0	0	0	0	0	0	0	0	0	0	0	0	0	0	0
MLCK2/MYLK2	0	0	0	0	0	0	0	0	0	0	0	0	0	0	0	0	0	0	0	0	0	0	0	0	0	0	0	0	0	0	0	0	0	0	0	0	0	0	0	0	0	0	0	0	0	0	0	0	0
MLK1/MAP3K9	0	0	0	0	0	0	0	0	0	0	0	0	0	0	0	0	0	0	0	0	0	0	0	0	0	0	0	0	0	0	0	0	0	0	0	0	0	0	0	0	0	0	0	0	0	0	0	0	0
MLK2/MAP3K10	0	0	0	0	0	0	0	0	0	0	0	0	0	0	0	0	0	0	0	0	0	0	0	0	0	0	0	0	0	0	0	0	0	0	0	0	0	0	0	0	0	0	0	0	0	0	0	0	0
MLK3/MAP3K11	0	0	0	0	0	0	0	0	0	0	0	0	0	0	0	0	0	0	0	0	0	0	0	0	0	0	0	0	0	0	0	0	0	0	0	0	0	0	0	0	0	0	0	0	0	0	0	0	0
MNK1	0	0	0	0	0	0	0	0	0	0	0	0	0	0	0	0	0	0	0	0	0	0	0	0	0	0	0	0	0	0	0	0	0	0	0	0	0	0	0	0	0	0	0	0	0	0	0	0	0
MNK2	0	0	0	0	0	0	0	0	0	0	0	0	0	0	0	0	0	0	0	0	0	0	0	0	0	0	0	0	0	0	0	0	0	0	0	0	0	0	0	0	0	0	0	0	0	0	0	0	0
MRCKa/CDC42BPA	0	0	0	0	0	0	0	0	0	0	0	0	0	0	0	0	0	0	0	0	0	0	0	0	0	0	0	0	0	0	0	0	0	0	0	0	0	0	0	0	0	0	0	0	0	0	0	0	0
MRCKb/CDC42BPB	0	0	0	0	0	0	0	0	0	0	0	0	0	0	0	0	0	0	0	0	0	0	0	0	0	0	0	0	0	0	0	0	0	0	0	0	0	0	0	0	0	0	0	0	0	0	0	0	0
MSK1/RPS6KA5	0	0	0	0	0	0	0	0	0	0	0	0	0	0	0	0	0	0	0	0	0	0	0	0	0	0	0	0	0	0	0	0	0	0	0	0	0	0	0	0	0	0	0	0	0	0	0	0	0
MSK2/RPS6KA4	0	0	0	0	0	0	0	0	0	0	0	0	0	0	0	0	0	0	0	0	0	0	0	0	0	0	0	0	0	0	0	0	0	0	0	0	0	0	0	0	0	0	0	0	0	0	0	0	0
MSSK1/STK23	0	0	0	0	0	0	0	0	0	0	0	0	0	0	0	0	0	0	0	0	0	0	0	0	0	0	0	0	0	0	0	0	0	0	0	0	0	0	0	0	0	0	0	0	0	0	0	0	0
MST1/STK4	0	0	0	0	0	0	0	0	0	0	0	0	0	0	0	0	0	0	0	0	0	0	0	0	0	0	0	0	0	0	0	0	0	0	0	0	0	0	0	0	0	0	0	0	0	0	0	0	0
MST2/STK3	0	0	0	0	0	0	0	0	0	0	0	0	0	0	0	0	0	0	0	0	0	0	0	0	0	0	0	0	0	0	0	0	0	0	0	0	0	0	0	0	0	0	0	0	0	0	0	0	0
MST3/STK24	0	0	0	0	0	0	0	0	0	0	0	0	0	0	0	0	0	0	0	0	0	0	0	0	0	0	0	0	0	0	0	0	0	0	0	0	0	0	0	0	0	0	0	0	0	0	0	0	0
MST4	0	0	0	0	0	0	0	0	0	0	0	0	0	0	0	0	0	0	0	0	0	0	0	0	0	0	0	0	0	0	0	0	0	0	0	0	0	0	0	0	0	0	0	0	0	0	0	0	0
MUSK	0	0	0	0	0	0	0	0	0	0	0	0	0	0	0	0	0	0	0	0	0	0	0	0	0	0	0	0	0	0	0	0	0	0	0	0	0	0	0	0	0	0	0	0	0	0	0	0	0
MYO3b	0	0	0	0	0	0	0	0	0	0	0	0	0	0	0	0	0	0	0	0	0	0	0	0	0	0	0	0	0	0	0	0	0	0	0	0	0	0	0	0	0	0	0	0	0	0	0	0	0
NEK1	0	0	0	0	0	0	0	0	0	0	0	0	0	0	0	0	0	0	0	0	0	0	0	0	0	0	0	0	0	0	0	0	0	0	0	0	0	0	0	0	0	0	0	0	0	0	0	0	0
NEK11	0	0	0	0	0	0	0	0	0	0	0	0	0	0	0	0	0	0	0	0	0	0	0	0	0	0	0	0	0	0	0	0	0	0	0	0	0	0	0	0	0	0	0	0	0	0	0	0	0
NEK2	0	0	0	0	0	0	0	0	0	0	0	0	0	0	0	0	0	0	0	0	0	0	0	0	0	0	0	0	0	0	0	0	0	0	0	0	0	0	0	0	0	0	0	0	0	0	0	0	0
NEK3	0	0	0	0	0	0	0	0	0	0	0	0	0	0	0	0	0	0	0	0	0	0	0	0	0	0	0	0	0	0	0	0	0	0	0	0	0	0	0	0	0	0	0	0	0	0	0	0	0
NEK4	0	0	0	0	0	0	0	0	0	0	0	0	0	0	0	0	0	0	0	0	0	0	0	0	0	0	0	0	0	0	0	0	0	0	0	0	0	0	0	0	0	0	0	0	0	0	0	0	0
NEK9	0	0	0	0	0	0	0	0	0	0	0	0	0	0	0	0	0	0	0	0	0	0	0	0	0	0	0	0	0	0	0	0	0	0	0	0	0	0	0	0	0	0	0	0	0	0	0	0	0
NIK/MAP3K14	0	0	0	0	0	0	0	0	0	0	0	0	0	0	0	0	0	0	0	0	0	0	0	0	0	0	0	0	0	0	0	0	0	0	0	0	0	0	0	0	0	0	0	0	0	0	0	0	0
NLK	0	0	0	0	0	0	0	0	0	0	0	0	0	0	0	0	0	0	0	0	0	0	0	0	0	0	0	0	0	0	0	0	0	0	0	0	0	0	0	0	0	0	0	0	0	0	0	0	0
OSR1/OXSR1	0	0	0	0	0	0	0	0	0	0	0	0	0	0	0	0	0	0	0	0	0	0	0	0	0	0	0	0	0	0	0	0	0	0	0	0	0	0	0	0	0	0	0	0	0	0	0	0	0
P38a/MAPK14	0	0	0	0	0	0	0	0	0	0	0	0	0	0	0	0	0	0	0	0	0	0	0	0	0	0	0	0	0	0	0	0	0	0	0	0	0	0	0	0	0	0	0	0	0	0	0	0	0
P38b/MAPK11	0	0	0	0	0	0	0	0	0	0	0	0	0	0	0	0	0	0	0	0	0	0	0	0	0	0	0	0	0	0	0	0	0	0	0	0	0	0	0	0	0	0	0	0	0	0	0	0	0
P38g	0	0	0	0	0	0	0	0	0	0	0	0	0	0	0	0	0	0	0	0	0	0	0	0	0	0	0	0	0	0	0	0	0	0	0	0	0	0	0	0	0	0	0	0	0	0	0	0	0
p70S6K/RPS6KB1	0	0	0	0	0	0	0	0	0	0	0	0	0	0	0	0	0	0	0	0	0	0	0	0	0	0	0	0	0	0	0	0	0	0	0	0	0	0	0	0	0	0	0	0	0	0	0	0	0
p70S6Kb/RPS6KB2	0	0	0	0	0	0	0	0	0	0	0	0	0	0	0	0	0	0	0	0	0	0	0	0	0	0	0	0	0	0	0	0	0	0	0	0	0	0	0	0	0	0	0	0	0	0	0	0	0
PAK1	0	0	0	0	0	0	0	0	0	0	0	0	0	0	0	0	0	0	0	0	0	0	0	0	0	0	0	0	0	0	0	0	0	0	0	0	0	0	0	0	0	0	0	0	0	0	0	0	0
PAK2	0	0	0	0	0	0	0	0	0	0	0	0	0	0	0	0	0	0	0	0	0	0	0	0	0	0	0	0	0	0	0	0	0	0	0	0	0	0	0	0	0	0	0	0	0	0	0	0	0
PAK4	0	0	0	0	0	0	0	0	0	0	0	0	0	0	0	0	0	0	0	0	0	0	0	0	0	0	0	0	0	0	0	0	0	0	0	0	0	0	0	0	0	0	0	0	0	0	0	0	0
PAK5	0	0	0	0	0	0	0	0	0	0	0	0	0	0	0	0	0	0	0	0	0	0	0	0	0	0	0	0	0	0	0	0	0	0	0	0	0	0	0	0	0	0	0	0	0	0	0	0	0
PAK6	0	0	0	0	0	0	0	0	0	0	0	0	0	0	0	0	0	0	0	0	0	0	0	0	0	0	0	0	0	0	0	0	0	0	0	0	0	0	0	0	0	0	0	0	0	0	0	0	0
PASK	0	0	0	0	0	0	0	0	0	0	0	0	0	0	0	0	0	0	0	0	0	0	0	0	0	0	0	0	0	0	0	0	0	0	0	0	0	0	0	0	0	0	0	0	0	0	0	0	0
PBK/TOPK	0	0	0	0	0	0	0	0	0	0	0	0	0	0	0	0	0	0	0	0	0	0	0	0	0	0	0	0	0	0	0	0	0	0	0	0	0	0	0	0	0	0	0	0	0	0	0	0	0
PDGFRa	0	0	0	0	0	0	0	0	0	0	0	0	0	0	0	0	0	0	0	0	0	0	0	0	0	0	0	0	0	0	0	0	0	0	0	0	0	0	0	0	0	0	0	0	0	0	0	0	0
PDGFRb	0	0	0	0	0	0	0	0	0	0	0	0	0	0	0	0	0	0	0	0	0	0	0	0	0	0	0	0	0	0	0	0	0	0	0	0	0	0	0	0	0	0	0	0	0	0	0	0	0
PDK1/PDPK1	0	0	0	0	0	0	0	0	0	0	0	0	0	0	0	0	0	0	0	0	0	0	0	0	0	0	0	0	0	0	0	0	0	0	0	0	0	0	0	0	0	0	0	0	0	0	0	0	0
PHKg1	0	0	0	0	0	0	0	0	0	0	0	0	0	0	0	0	0	0	0	0	0	0	0	0	0	0	0	0	0	0	0	0	0	0	0	0	0	0	0	0	0	0	0	0	0	0	0	0	0
PHKg2	0	0	0	0	0	0	0	0	0	0	0	0	0	0	0	0	0	0	0	0	0	0	0	0	0	0	0	0	0	0	0	0	0	0	0	0	0	0	0	0	0	0	0	0	0	0	0	0	0
PIM1	0	0	0	0	0	0	0	0	0	0	0	0	0	0	0	0	0	0	0	0	0	0	0	0	0	0	0	0	0	0	0	0	0	0	0	0	0	0	0	0	0	0	0	0	0	0	0	0	0
PIM2	0	0	0	0	0	0	0	0	0	0	0	0	0	0	0	0	0	0	0	0	0	0	0	0	0	0	0	0	0	0	0	0	0	0	0	0	0	0	0	0	0	0	0	0	0	0	0	0	0
PIM3	0	0	0	0	0	0	0	0	0	0	0	0	0	0	0	0	0	0	0	0	0	0	0	0	0	0	0	0	0	0	0	0	0	0	0	0	0	0	0	0	0	0	0	0	0	0	0	0	0
PKA	0	0	0	0	0	0	0	0	0	0	0	0	0	0	0	0	0	0	0	0	0	0	0	0	0	0	0	0	0	0	0	0	0	0	0	0	0	0	0	0	0	0	0	0	0	0	0	0	0
PKCa	0	0	0	0	0	0	0	0	0	0	0	0	0	0	0	0	0	0	0	0	0	0	0	0	0	0	0	0	0	0	0	0	0	0	0	0	0	0	0	0	0	0	0	0	0	0	0	0	0
PKCb1	0	0	0	0	0	0	0	0	0	0	0	0	0	0	0	0	0	0	0	0	0	0	0	0	0	0	0	0	0	0	0	0	0	0	0	0	0	0	0	0	0	0	0	0	0	0	0	0	0
PKCb2	0	0	0	0	0	0	0	0	0	0	0	0	0	0	0	0	0	0	0	0	0	0	0	0	0	0	0	0	0	0	0	0	0	0	0	0	0	0	0	0	0	0	0	0	0	0	0	0	0
PKCd	0	0	0	0	0	0	0	0	0	0	0	0	0	0	0	0	0	0	0	0	0	0	0	0	0	0	0	0	0	0	0	0	0	0	0	0	0	0	0	0	0	0	0	0	0	0	0	0	0
PKCepsilon	0	0	0	0	0	0	0	0	0	0	0	0	0	0	0	0	0	0	0	0	0	0	0	0	0	0	0	0	0	0	0	0	0	0	0	0	0	0	0	0	0	0	0	0	0	0	0	0	0
PKCeta	0	0	0	0	0	0	0	0	0	0	0	0	0	0	0	0	0	0	0	0	0	0	0	0	0	0	0	0	0	0	0	0	0	0	0	0	0	0	0	0	0	0	0	0	0	0	0	0	0
PKCg	0	0	0	0	0	0	0	0	0	0	0	0	0	0	0	0	0	0	0	0	0	0	0	0	0	0	0	0	0	0	0	0	0	0	0	0	0	0	0	0	0	0	0	0	0	0	0	0	0
PKCiota	0	0	0	0	0	0	0	0	0	0	0	0	0	0	0	0	0	0	0	0	0	0	0	0	0	0	0	0	0	0	0	0	0	0	0	0	0	0	0	0	0	0	0	0	0	0	0	0	0
PKCmu/PRKD1	0	0	0	0	0	0	0	0	0	0	0	0	0	0	0	0	0	0	0	0	0	0	0	0	0	0	0	0	0	0	0	0	0	0	0	0	0	0	0	0	0	0	0	0	0	0	0	0	0
PKCnu/PRKD3	0	0	0	0	0	0	0	0	0	0	0	0	0	0	0	0	0	0	0	0	0	0	0	0	0	0	0	0	0	0	0	0	0	0	0	0	0	0	0	0	0	0	0	0	0	0	0	0	0
PKCtheta	0	0	0	0	0	0	0	0	0	0	0	0	0	0	0	0	0	0	0	0	0	0	0	0	0	0	0	0	0	0	0	0	0	0	0	0	0	0	0	0	0	0	0	0	0	0	0	0	0
PKCzeta	0	0	0	0	0	0	0	0	0	0	0	0	0	0	0	0	0	0	0	0	0	0	0	0	0	0	0	0	0	0	0	0	0	0	0	0	0	0	0	0	0	0	0	0	0	0	0	0	0
PKD2/PRKD2	0	0	0	0	0	0	0	0	0	0	0	0	0	0	0	0	0	0	0	0	0	0	0	0	0	0	0	0	0	0	0	0	0	0	0	0	0	0	0	0	0	0	0	0	0	0	0	0	0
PKG1a	0	0	0	0	0	0	0	0	0	0	0	0	0	0	0	0	0	0	0	0	0	0	0	0	0	0	0	0	0	0	0	0	0	0	0	0	0	0	0	0	0	0	0	0	0	0	0	0	0
PKG1b	0	0	0	0	0	0	0	0	0	0	0	0	0	0	0	0	0	0	0	0	0	0	0	0	0	0	0	0	0	0	0	0	0	0	0	0	0	0	0	0	0	0	0	0	0	0	0	0	0
PKG2/PRKG2	0	0	0	0	0	0	0	0	0	0	0	0	0	0	0	0	0	0	0	0	0	0	0	0	0	0	0	0	0	0	0	0	0	0	0	0	0	0	0	0	0	0	0	0	0	0	0	0	0
PKN1/PRK1	0	0	0	0	0	0	0	0	0	0	0	0	0	0	0	0	0	0	0	0	0	0	0	0	0	0	0	0	0	0	0	0	0	0	0	0	0	0	0	0	0	0	0	0	0	0	0	0	0
PKN2/PRK2	0	0	0	0	0	0	0	0	0	0	0	0	0	0	0	0	0	0	0	0	0	0	0	0	0	0	0	0	0	0	0	0	0	0	0	0	0	0	0	0	0	0	0	0	0	0	0	0	0
PLK1	0	0	0	0	0	0	0	0	0	0	0	0	0	0	0	0	0	0	0	0	0	0	0	0	0	0	0	0	0	0	0	0	0	0	0	0	0	0	0	0	0	0	0	0	0	0	0	0	0
PLK3	0	0	0	0	0	0	0	0	0	0	0	0	0	0	0	0	0	0	0	0	0	0	0	0	0	0	0	0	0	0	0	0	0	0	0	0	0	0	0	0	0	0	0	0	0	0	0	0	0
PRKX	0	0	0	0	0	0	0	0	0	0	0	0	0	0	0	0	0	0	0	0	0	0	0	0	0	0	0	0	0	0	0	0	0	0	0	0	0	0	0	0	0	0	0	0	0	0	0	0	0
PYK2	0	0	0	0	0	0	0	0	0	0	0	0	0	0	0	0	0	0	0	0	0	0	0	0	0	0	0	0	0	0	0	0	0	0	0	0	0	0	0	0	0	0	0	0	0	0	0	0	0
RAF1	0	0	0	0	0	0	0	0	0	0	0	0	0	0	0	0	0	0	0	0	0	0	0	0	0	0	0	0	0	0	0	0	0	0	0	0	0	0	0	0	0	0	0	0	0	0	0	0	0
RET	0	0	0	0	0	0	0	0	0	0	0	0	0	0	0	0	0	0	0	0	0	0	0	0	0	0	0	0	0	0	0	0	0	0	0	0	0	0	0	0	0	0	0	0	0	0	0	0	0
RIPK2	0	0	0	0	0	0	0	0	0	0	0	0	0	0	0	0	0	0	0	0	0	0	0	0	0	0	0	0	0	0	0	0	0	0	0	0	0	0	0	0	0	0	0	0	0	0	0	0	0
RIPK5	0	0	0	0	0	0	0	0	0	0	0	0	0	0	0	0	0	0	0	0	0	0	0	0	0	0	0	0	0	0	0	0	0	0	0	0	0	0	0	0	0	0	0	0	0	0	0	0	0
ROCK1	0	0	0	0	0	0	0	0	0	0	0	0	0	0	0	0	0	0	0	0	0	0	0	0	0	0	0	0	0	0	0	0	0	0	0	0	0	0	0	0	0	0	0	0	0	0	0	0	0
ROCK2	0	0	0	0	0	0	0	0	0	0	0	0	0	0	0	0	0	0	0	0	0	0	0	0	0	0	0	0	0	0	0	0	0	0	0	0	0	0	0	0	0	0	0	0	0	0	0	0	0
RON/MST1R	0	0	0	0	0	0	0	0	0	0	0	0	0	0	0	0	0	0	0	0	0	0	0	0	0	0	0	0	0	0	0	0	0	0	0	0	0	0	0	0	0	0	0	0	0	0	0	0	0
ROS/ROS1	0	0	0	0	0	0	0	0	0	0	0	0	0	0	0	0	0	0	0	0	0	0	0	0	0	0	0	0	0	0	0	0	0	0	0	0	0	0	0	0	0	0	0	0	0	0	0	0	0
RSK1	0	0	0	0	0	0	0	0	0	0	0	0	0	0	0	0	0	0	0	0	0	0	0	0	0	0	0	0	0	0	0	0	0	0	0	0	0	0	0	0	0	0	0	0	0	0	0	0	0
RSK2	0	0	0	0	0	0	0	0	0	0	0	0	0	0	0	0	0	0	0	0	0	0	0	0	0	0	0	0	0	0	0	0	0	0	0	0	0	0	0	0	0	0	0	0	0	0	0	0	0
RSK3	0	0	0	0	0	0	0	0	0	0	0	0	0	0	0	0	0	0	0	0	0	0	0	0	0	0	0	0	0	0	0	0	0	0	0	0	0	0	0	0	0	0	0	0	0	0	0	0	0
RSK4	0	0	0	0	0	0	0	0	0	0	0	0	0	0	0	0	0	0	0	0	0	0	0	0	0	0	0	0	0	0	0	0	0	0	0	0	0	0	0	0	0	0	0	0	0	0	0	0	0
SGK1	0	0	0	0	0	0	0	0	0	0	0	0	0	0	0	0	0	0	0	0	0	0	0	0	0	0	0	0	0	0	0	0	0	0	0	0	0	0	0	0	0	0	0	0	0	0	0	0	0
SGK2	0	0	0	0	0	0	0	0	0	0	0	0	0	0	0	0	0	0	0	0	0	0	0	0	0	0	0	0	0	0	0	0	0	0	0	0	0	0	0	0	0	0	0	0	0	0	0	0	0
SIK2	0	0	0	0	0	0	0	0	0	0	0	0	0	0	0	0	0	0	0	0	0	0	0	0	0	0	0	0	0	0	0	0	0	0	0	0	0	0	0	0	0	0	0	0	0	0	0	0	0
SLK/STK2	0	0	0	0	0	0	0	0	0	0	0	0	0	0	0	0	0	0	0	0	0	0	0	0	0	0	0	0	0	0	0	0	0	0	0	0	0	0	0	0	0	0	0	0	0	0	0	0	0
SNARK/NUAK2	0	0	0	0	0	0	0	0	0	0	0	0	0	0	0	0	0	0	0	0	0	0	0	0	0	0	0	0	0	0	0	0	0	0	0	0	0	0	0	0	0	0	0	0	0	0	0	0	0
SRMS	0	0	0	0	0	0	0	0	0	0	0	0	0	0	0	0	0	0	0	0	0	0	0	0	0	0	0	0	0	0	0	0	0	0	0	0	0	0	0	0	0	0	0	0	0	0	0	0	0
SRPK1	0	0	0	0	0	0	0	0	0	0	0	0	0	0	0	0	0	0	0	0	0	0	0	0	0	0	0	0	0	0	0	0	0	0	0	0	0	0	0	0	0	0	0	0	0	0	0	0	0
SRPK2	0	0	0	0	0	0	0	0	0	0	0	0	0	0	0	0	0	0	0	0	0	0	0	0	0	0	0	0	0	0	0	0	0	0	0	0	0	0	0	0	0	0	0	0	0	0	0	0	0
STK16	0	0	0	0	0	0	0	0	0	0	0	0	0	0	0	0	0	0	0	0	0	0	0	0	0	0	0	0	0	0	0	0	0	0	0	0	0	0	0	0	0	0	0	0	0	0	0	0	0
STK22D/TSSK1	0	0	0	0	0	0	0	0	0	0	0	0	0	0	0	0	0	0	0	0	0	0	0	0	0	0	0	0	0	0	0	0	0	0	0	0	0	0	0	0	0	0	0	0	0	0	0	0	0
STK25/YSK1	0	0	0	0	0	0	0	0	0	0	0	0	0	0	0	0	0	0	0	0	0	0	0	0	0	0	0	0	0	0	0	0	0	0	0	0	0	0	0	0	0	0	0	0	0	0	0	0	0
STK33	0	0	0	0	0	0	0	0	0	0	0	0	0	0	0	0	0	0	0	0	0	0	0	0	0	0	0	0	0	0	0	0	0	0	0	0	0	0	0	0	0	0	0	0	0	0	0	0	0
STK39/STLK3	0	0	0	0	0	0	0	0	0	0	0	0	0	0	0	0	0	0	0	0	0	0	0	0	0	0	0	0	0	0	0	0	0	0	0	0	0	0	0	0	0	0	0	0	0	0	0	0	0
SYK	0	0	0	0	0	0	0	0	0	0	0	0	0	0	0	0	0	0	0	0	0	0	0	0	0	0	0	0	0	0	0	0	0	0	0	0	0	0	0	0	0	0	0	0	0	0	0	0	0
TAK1	0	0	0	0	0	0	0	0	0	0	0	0	0	0	0	0	0	0	0	0	0	0	0	0	0	0	0	0	0	0	0	0	0	0	0	0	0	0	0	0	0	0	0	0	0	0	0	0	0
TAOK1	0	0	0	0	0	0	0	0	0	0	0	0	0	0	0	0	0	0	0	0	0	0	0	0	0	0	0	0	0	0	0	0	0	0	0	0	0	0	0	0	0	0	0	0	0	0	0	0	0
TAOK2/TAO1	0	0	0	0	0	0	0	0	0	0	0	0	0	0	0	0	0	0	0	0	0	0	0	0	0	0	0	0	0	0	0	0	0	0	0	0	0	0	0	0	0	0	0	0	0	0	0	0	0
TAOK3/JIK	0	0	0	0	0	0	0	0	0	0	0	0	0	0	0	0	0	0	0	0	0	0	0	0	0	0	0	0	0	0	0	0	0	0	0	0	0	0	0	0	0	0	0	0	0	0	0	0	0
TBK1	0	0	0	0	0	0	0	0	0	0	0	0	0	0	0	0	0	0	0	0	0	0	0	0	0	0	0	0	0	0	0	0	0	0	0	0	0	0	0	0	0	0	0	0	0	0	0	0	0
TGFBR2	0	0	0	0	0	0	0	0	0	0	0	0	0	0	0	0	0	0	0	0	0	0	0	0	0	0	0	0	0	0	0	0	0	0	0	0	0	0	0	0	0	0	0	0	0	0	0	0	0
TIE2/TEK	0	0	0	0	0	0	0	0	0	0	0	0	0	0	0	0	0	0	0	0	0	0	0	0	0	0	0	0	0	0	0	0	0	0	0	0	0	0	0	0	0	0	0	0	0	0	0	0	0
TLK2	0	0	0	0	0	0	0	0	0	0	0	0	0	0	0	0	0	0	0	0	0	0	0	0	0	0	0	0	0	0	0	0	0	0	0	0	0	0	0	0	0	0	0	0	0	0	0	0	0
TRKA	0	0	0	0	0	0	0	0	0	0	0	0	0	0	0	0	0	0	0	0	0	0	0	0	0	0	0	0	0	0	0	0	0	0	0	0	0	0	0	0	0	0	0	0	0	0	0	0	0
TRKB	0	0	0	0	0	0	0	0	0	0	0	0	0	0	0	0	0	0	0	0	0	0	0	0	0	0	0	0	0	0	0	0	0	0	0	0	0	0	0	0	0	0	0	0	0	0	0	0	0
TRKC	0	0	0	0	0	0	0	0	0	0	0	0	0	0	0	0	0	0	0	0	0	0	0	0	0	0	0	0	0	0	0	0	0	0	0	0	0	0	0	0	0	0	0	0	0	0	0	0	0
TSSK2	0	0	0	0	0	0	0	0	0	0	0	0	0	0	0	0	0	0	0	0	0	0	0	0	0	0	0	0	0	0	0	0	0	0	0	0	0	0	0	0	0	0	0	0	0	0	0	0	0
TTK	0	0	0	0	0	0	0	0	0	0	0	0	0	0	0	0	0	0	0	0	0	0	0	0	0	0	0	0	0	0	0	0	0	0	0	0	0	0	0	0	0	0	0	0	0	0	0	0	0
TXK	0	0	0	0	0	0	0	0	0	0	0	0	0	0	0	0	0	0	0	0	0	0	0	0	0	0	0	0	0	0	0	0	0	0	0	0	0	0	0	0	0	0	0	0	0	0	0	0	0
TYK1/LTK	0	0	0	0	0	0	0	0	0	0	0	0	0	0	0	0	0	0	0	0	0	0	0	0	0	0	0	0	0	0	0	0	0	0	0	0	0	0	0	0	0	0	0	0	0	0	0	0	0
TYK2	0	0	0	0	0	0	0	0	0	0	0	0	0	0	0	0	0	0	0	0	0	0	0	0	0	0	0	0	0	0	0	0	0	0	0	0	0	0	0	0	0	0	0	0	0	0	0	0	0
TYRO3 SKY	0	0	0	0	0	0	0	0	0	0	0	0	0	0	0	0	0	0	0	0	0	0	0	0	0	0	0	0	0	0	0	0	0	0	0	0	0	0	0	0	0	0	0	0	0	0	0	0	0
ULK1	0	0	0	0	0	0	0	0	0	0	0	0	0	0	0	0	0	0	0	0	0	0	0	0	0	0	0	0	0	0	0	0	0	0	0	0	0	0	0	0	0	0	0	0	0	0	0	0	0
ULK2	0	0	0	0	0	0	0	0	0	0	0	0	0	0	0	0	0	0	0	0	0	0	0	0	0	0	0	0	0	0	0	0	0	0	0	0	0	0	0	0	0	0	0	0	0	0	0	0	0
ULK3	0	0	0	0	0	0	0	0	0	0	0	0	0	0	0	0	0	0	0	0	0	0	0	0	0	0	0	0	0	0	0	0	0	0	0	0	0	0	0	0	0	0	0	0	0	0	0	0	0
VRK1	0	0	0	0	0	0	0	0	0	0	0	0	0	0	0	0	0	0	0	0	0	0	0	0	0	0	0	0	0	0	0	0	0	0	0	0	0	0	0	0	0	0	0	0	0	0	0	0	0
WEE1	0	0	0	0	0	0	0	0	0	0	0	0	0	0	0	0	0	0	0	0	0	0	0	0	0	0	0	0	0	0	0	0	0	0	0	0	0	0	0	0	0	0	0	0	0	0	0	0	0
WNK3	0	0	0	0	0	0	0	0	0	0	0	0	0	0	0	0	0	0	0	0	0	0	0	0	0	0	0	0	0	0	0	0	0	0	0	0	0	0	0	0	0	0	0	0	0	0	0	0	0
YES/YES1	0	0	0	0	0	0	0	0	0	0	0	0	0	0	0	0	0	0	0	0	0	0	0	0	0	0	0	0	0	0	0	0	0	0	0	0	0	0	0	0	0	0	0	0	0	0	0	0	0
ZAK/MLTK	0	0	0	0	0	0	0	0	0	0	0	0	0	0	0	0	0	0	0	0	0	0	0	0	0	0	0	0	0	0	0	0	0	0	0	0	0	0	0	0	0	0	0	0	0	0	0	0	0
ZAP70	0	0	0	0	0	0	0	0	0	0	0	0	0	0	0	0	0	0	0	0	0	0	0	0	0	0	0	0	0	0	0	0	0	0	0	0	0	0	0	0	0	0	0	0	0	0	0	0	0
ZIPK/DAPK3	0	0	0	0	0	0	0	0	0	0	0	0	0	0	0	0	0	0	0	0	0	0	0	0	0	0	0	0	0	0	0	0	0	0	0	0	0	0	0	0	0	0	0	0	0	0	0	0	0
ABL1	0	0	0	0	0	0	0	0	0	0	0	0	0	0	0	0	0	0	0	0	0	0	0	0	0	0	0	0	0	0	0	0	0	0	0	0	0	0	0	0	0	0	0	0	0	0	0	0	0
ABL2/ARG	0	0	0	0	0	0	0	0	0	0	0	0	0	0	0	0	0	0	0	0	0	0	0	0	0	0	0	0	0	0	0	0	0	0	0	0	0	0	0	0	0	0	0	0	0	0	0	0	0
ACK1	0	0	0	0	0	0	0	0	0	0	0	0	0	0	0	0	0	0	0	0	0	0	0	0	0	0	0	0	0	0	0	0	0	0	0	0	0	0	0	0	0	0	0	0	0	0	0	0	0
AKT2	0	0	0	0	0	0	0	0	0	0	0	0	0	0	0	0	0	0	0	0	0	0	0	0	0	0	0	0	0	0	0	0	0	0	0	0	0	0	0	0	0	0	0	0	0	0	0	0	0
AKT3	0	0	0	0	0	0	0	0	0	0	0	0	0	0	0	0	0	0	0	0	0	0	0	0	0	0	0	0	0	0	0	0	0	0	0	0	0	0	0	0	0	0	0	0	0	0	0	0	0
ALK	0	0	0	0	0	0	0	0	0	0	0	0	0	0	0	0	0	0	0	0	0	0	0	0	0	0	0	0	0	0	0	0	0	0	0	0	0	0	0	0	0	0	0	0	0	0	0	0	0
ALK1/ACVRL1	0	0	0	0	0	0	0	0	0	0	0	0	0	0	0	0	0	0	0	0	0	0	0	0	0	0	0	0	0	0	0	0	0	0	0	0	0	0	0	0	0	0	0	0	0	0	0	0	0
ALK2/ACVR1	0	0	0	0	0	0	0	0	0	0	0	0	0	0	0	0	0	0	0	0	0	0	0	0	0	0	0	0	0	0	0	0	0	0	0	0	0	0	0	0	0	0	0	0	0	0	0	0	0
ARAF	0	0	0	0	0	0	0	0	0	0	0	0	0	0	0	0	0	0	0	0	0	0	0	0	0	0	0	0	0	0	0	0	0	0	0	0	0	0	0	0	0	0	0	0	0	0	0	0	0
ARK5/NUAK1	0	0	0	0	0	0	0	0	0	0	0	0	0	0	0	0	0	0	0	0	0	0	0	0	0	0	0	0	0	0	0	0	0	0	0	0	0	0	0	0	0	0	0	0	0	0	0	0	0
ASK1/MAP3K5	0	0	0	0	0	0	0	0	0	0	0	0	0	0	0	0	0	0	0	0	0	0	0	0	0	0	0	0	0	0	0	0	0	0	0	0	0	0	0	0	0	0	0	0	0	0	0	0	0
Aurora A	0	0	0	0	0	0	0	0	0	0	0	0	0	0	0	0	0	0	0	0	0	0	0	0	0	0	0	0	0	0	0	0	0	0	0	0	0	0	0	0	0	0	0	0	0	0	0	0	0
Aurora B	0	0	0	0	0	0	0	0	0	0	0	0	0	0	0	0	0	0	0	0	0	0	0	0	0	0	0	0	0	0	0	0	0	0	0	0	0	0	0	0	0	0	0	0	0	0	0	0	0
Aurora C	0	0	0	0	0	0	0	0	0	0	0	0	0	0	0	0	0	0	0	0	0	0	0	0	0	0	0	0	0	0	0	0	0	0	0	0	0	0	0	0	0	0	0	0	0	0	0	0	0
AXL	0	0	0	0	0	0	0	0	0	0	0	0	0	0	0	0	0	0	0	0	0	0	0	0	0	0	0	0	0	0	0	0	0	0	0	0	0	0	0	0	0	0	0	0	0	0	0	0	0
BLK	0	0	0	0	0	0	0	0	0	0	0	0	0	0	0	0	0	0	0	0	0	0	0	0	0	0	0	0	0	0	0	0	0	0	0	0	0	0	0	0	0	0	0	0	0	0	0	0	0
BMX/ETK	0	0	0	0	0	0	0	0	0	0	0	0	0	0	0	0	0	0	0	0	0	0	0	0	0	0	0	0	0	0	0	0	0	0	0	0	0	0	0	0	0	0	0	0	0	0	0	0	0
BRAF	0	0	0	0	0	0	0	0	0	0	0	0	0	0	0	0	0	0	0	0	0	0	0	0	0	0	0	0	0	0	0	0	0	0	0	0	0	0	0	0	0	0	0	0	0	0	0	0	0
BRK	0	0	0	0	0	0	0	0	0	0	0	0	0	0	0	0	0	0	0	0	0	0	0	0	0	0	0	0	0	0	0	0	0	0	0	0	0	0	0	0	0	0	0	0	0	0	0	0	0
BRSK1	0	0	0	0	0	0	0	0	0	0	0	0	0	0	0	0	0	0	0	0	0	0	0	0	0	0	0	0	0	0	0	0	0	0	0	0	0	0	0	0	0	0	0	0	0	0	0	0	0
BRSK2	0	0	0	0	0	0	0	0	0	0	0	0	0	0	0	0	0	0	0	0	0	0	0	0	0	0	0	0	0	0	0	0	0	0	0	0	0	0	0	0	0	0	0	0	0	0	0	0	0
BTK	0	0	0	0	0	0	0	0	0	0	0	0	0	0	0	0	0	0	0	0	0	0	0	0	0	0	0	0	0	0	0	0	0	0	0	0	0	0	0	0	0	0	0	0	0	0	0	0	0
c-Kit	0	0	0	0	0	0	0	0	0	0	0	0	0	0	0	0	0	0	0	0	0	0	0	0	0	0	0	0	0	0	0	0	0	0	0	0	0	0	0	0	0	0	0	0	0	0	0	0	0
c-MER	0	0	0	0	0	0	0	0	0	0	0	0	0	0	0	0	0	0	0	0	0	0	0	0	0	0	0	0	0	0	0	0	0	0	0	0	0	0	0	0	0	0	0	0	0	0	0	0	0
c-MET	0	0	0	0	0	0	0	0	0	0	0	0	0	0	0	0	0	0	0	0	0	0	0	0	0	0	0	0	0	0	0	0	0	0	0	0	0	0	0	0	0	0	0	0	0	0	0	0	0
c-SRC	0	0	0	0	0	0	0	0	0	0	0	0	0	0	0	0	0	0	0	0	0	0	0	0	0	0	0	0	0	0	0	0	0	0	0	0	0	0	0	0	0	0	0	0	0	0	0	0	0
CAMK1a	0	0	0	0	0	0	0	0	0	0	0	0	0	0	0	0	0	0	0	0	0	0	0	0	0	0	0	0	0	0	0	0	0	0	0	0	0	0	0	0	0	0	0	0	0	0	0	0	0
CAMK1d	0	0	0	0	0	0	0	0	0	0	0	0	0	0	0	0	0	0	0	0	0	0	0	0	0	0	0	0	0	0	0	0	0	0	0	0	0	0	0	0	0	0	0	0	0	0	0	0	0
CAMK2a	0	0	0	0	0	0	0	0	0	0	0	0	0	0	0	0	0	0	0	0	0	0	0	0	0	0	0	0	0	0	0	0	0	0	0	0	0	0	0	0	0	0	0	0	0	0	0	0	0
CAMK2b	0	0	0	0	0	0	0	0	0	0	0	0	0	0	0	0	0	0	0	0	0	0	0	0	0	0	0	0	0	0	0	0	0	0	0	0	0	0	0	0	0	0	0	0	0	0	0	0	0
CAMK2d	0	0	0	0	0	0	0	0	0	0	0	0	0	0	0	0	0	0	0	0	0	0	0	0	0	0	0	0	0	0	0	0	0	0	0	0	0	0	0	0	0	0	0	0	0	0	0	0	0
CAMK2g	0	0	0	0	0	0	0	0	0	0	0	0	0	0	0	0	0	0	0	0	0	0	0	0	0	0	0	0	0	0	0	0	0	0	0	0	0	0	0	0	0	0	0	0	0	0	0	0	0
CAMK4	0	0	0	0	0	0	0	0	0	0	0	0	0	0	0	0	0	0	0	0	0	0	0	0	0	0	0	0	0	0	0	0	0	0	0	0	0	0	0	0	0	0	0	0	0	0	0	0	0
CAMKK1	0	0	0	0	0	0	0	0	0	0	0	0	0	0	0	0	0	0	0	0	0	0	0	0	0	0	0	0	0	0	0	0	0	0	0	0	0	0	0	0	0	0	0	0	0	0	0	0	0
CAMKK2	0	0	0	0	0	0	0	0	0	0	0	0	0	0	0	0	0	0	0	0	0	0	0	0	0	0	0	0	0	0	0	0	0	0	0	0	0	0	0	0	0	0	0	0	0	0	0	0	0
CDK1/cyclin A	0	0	0	0	0	0	0	0	0	0	0	0	0	0	0	0	0	0	0	0	0	0	0	0	0	0	0	0	0	0	0	0	0	0	0	0	0	0	0	0	0	0	0	0	0	0	0	0	0
CDK1/cyclin B	0	0	0	0	0	0	0	0	0	0	0	0	0	0	0	0	0	0	0	0	0	0	0	0	0	0	0	0	0	0	0	0	0	0	0	0	0	0	0	0	0	0	0	0	0	0	0	0	0
CDK2/cyclin A	0	0	0	0	0	0	0	0	0	0	0	0	0	0	0	0	0	0	0	0	0	0	0	0	0	0	0	0	0	0	0	0	0	0	0	0	0	0	0	0	0	0	0	0	0	0	0	0	0
CDK2/cyclin E	0	0	0	0	0	0	0	0	0	0	0	0	0	0	0	0	0	0	0	0	0	0	0	0	0	0	0	0	0	0	0	0	0	0	0	0	0	0	0	0	0	0	0	0	0	0	0	0	0
CDK3/cyclin E	0	0	0	0	0	0	0	0	0	0	0	0	0	0	0	0	0	0	0	0	0	0	0	0	0	0	0	0	0	0	0	0	0	0	0	0	0	0	0	0	0	0	0	0	0	0	0	0	0
CDK4/cyclin D1	0	0	0	0	0	0	0	0	0	0	0	0	0	0	0	0	0	0	0	0	0	0	0	0	0	0	0	0	0	0	0	0	0	0	0	0	0	0	0	0	0	0	0	0	0	0	0	0	0
CDK4/cyclin D3	0	0	0	0	0	0	0	0	0	0	0	0	0	0	0	0	0	0	0	0	0	0	0	0	0	0	0	0	0	0	0	0	0	0	0	0	0	0	0	0	0	0	0	0	0	0	0	0	0
CDK5/p25	0	0	0	0	0	0	0	0	0	0	0	0	0	0	0	0	0	0	0	0	0	0	0	0	0	0	0	0	0	0	0	0	0	0	0	0	0	0	0	0	0	0	0	0	0	0	0	0	0
CDK5/p35	0	0	0	0	0	0	0	0	0	0	0	0	0	0	0	0	0	0	0	0	0	0	0	0	0	0	0	0	0	0	0	0	0	0	0	0	0	0	0	0	0	0	0	0	0	0	0	0	0
CDK6/cyclin D1	0	0	0	0	0	0	0	0	0	0	0	0	0	0	0	0	0	0	0	0	0	0	0	0	0	0	0	0	0	0	0	0	0	0	0	0	0	0	0	0	0	0	0	0	0	0	0	0	0
CDK6/cyclin D3	0	0	0	0	0	0	0	0	0	0	0	0	0	0	0	0	0	0	0	0	0	0	0	0	0	0	0	0	0	0	0	0	0	0	0	0	0	0	0	0	0	0	0	0	0	0	0	0	0
CDK7/cyclin H	0	0	0	0	0	0	0	0	0	0	0	0	0	0	0	0	0	0	0	0	0	0	0	0	0	0	0	0	0	0	0	0	0	0	0	0	0	0	0	0	0	0	0	0	0	0	0	0	0
CDK9 cyclin K	0	0	0	0	0	0	0	0	0	0	0	0	0	0	0	0	0	0	0	0	0	0	0	0	0	0	0	0	0	0	0	0	0	0	0	0	0	0	0	0	0	0	0	0	0	0	0	0	0
CDK9/cyclin T1	0	0	0	0	0	0	0	0	0	0	0	0	0	0	0	0	0	0	0	0	0	0	0	0	0	0	0	0	0	0	0	0	0	0	0	0	0	0	0	0	0	0	0	0	0	0	0	0	0
CHK1	0	0	0	0	0	0	0	0	0	0	0	0	0	0	0	0	0	0	0	0	0	0	0	0	0	0	0	0	0	0	0	0	0	0	0	0	0	0	0	0	0	0	0	0	0	0	0	0	0
CHK2	0	0	0	0	0	0	0	0	0	0	0	0	0	0	0	0	0	0	0	0	0	0	0	0	0	0	0	0	0	0	0	0	0	0	0	0	0	0	0	0	0	0	0	0	0	0	0	0	0
CK1a1	0	0	0	0	0	0	0	0	0	0	0	0	0	0	0	0	0	0	0	0	0	0	0	0	0	0	0	0	0	0	0	0	0	0	0	0	0	0	0	0	0	0	0	0	0	0	0	0	0
CK1d	0	0	0	0	0	0	0	0	0	0	0	0	0	0	0	0	0	0	0	0	0	0	0	0	0	0	0	0	0	0	0	0	0	0	0	0	0	0	0	0	0	0	0	0	0	0	0	0	0
CK1epsilon	0	0	0	0	0	0	0	0	0	0	0	0	0	0	0	0	0	0	0	0	0	0	0	0	0	0	0	0	0	0	0	0	0	0	0	0	0	0	0	0	0	0	0	0	0	0	0	0	0
CK1g1	0	0	0	0	0	0	0	0	0	0	0	0	0	0	0	0	0	0	0	0	0	0	0	0	0	0	0	0	0	0	0	0	0	0	0	0	0	0	0	0	0	0	0	0	0	0	0	0	0
CK1g2	0	0	0	0	0	0	0	0	0	0	0	0	0	0	0	0	0	0	0	0	0	0	0	0	0	0	0	0	0	0	0	0	0	0	0	0	0	0	0	0	0	0	0	0	0	0	0	0	0
CK1g3	0	0	0	0	0	0	0	0	0	0	0	0	0	0	0	0	0	0	0	0	0	0	0	0	0	0	0	0	0	0	0	0	0	0	0	0	0	0	0	0	0	0	0	0	0	0	0	0	0
CK2a	0	0	0	0	0	0	0	0	0	0	0	0	0	0	0	0	0	0	0	0	0	0	0	0	0	0	0	0	0	0	0	0	0	0	0	0	0	0	0	0	0	0	0	0	0	0	0	0	0
CK2a2	0	0	0	0	0	0	0	0	0	0	0	0	0	0	0	0	0	0	0	0	0	0	0	0	0	0	0	0	0	0	0	0	0	0	0	0	0	0	0	0	0	0	0	0	0	0	0	0	0
CLK1	0	0	0	0	0	0	0	0	0	0	0	0	0	0	0	0	0	0	0	0	0	0	0	0	0	0	0	0	0	0	0	0	0	0	0	0	0	0	0	0	0	0	0	0	0	0	0	0	0
CLK2	0	0	0	0	0	0	0	0	0	0	0	0	0	0	0	0	0	0	0	0	0	0	0	0	0	0	0	0	0	0	0	0	0	0	0	0	0	0	0	0	0	0	0	0	0	0	0	0	0
CLK3	0	0	0	0	0	0	0	0	0	0	0	0	0	0	0	0	0	0	0	0	0	0	0	0	0	0	0	0	0	0	0	0	0	0	0	0	0	0	0	0	0	0	0	0	0	0	0	0	0
CLK4	0	0	0	0	0	0	0	0	0	0	0	0	0	0	0	0	0	0	0	0	0	0	0	0	0	0	0	0	0	0	0	0	0	0	0	0	0	0	0	0	0	0	0	0	0	0	0	0	0
COT1/MAP3K8	0	0	0	0	0	0	0	0	0	0	0	0	0	0	0	0	0	0	0	0	0	0	0	0	0	0	0	0	0	0	0	0	0	0	0	0	0	0	0	0	0	0	0	0	0	0	0	0	0
CSK	0	0	0	0	0	0	0	0	0	0	0	0	0	0	0	0	0	0	0	0	0	0	0	0	0	0	0	0	0	0	0	0	0	0	0	0	0	0	0	0	0	0	0	0	0	0	0	0	0
CTK MATK	0	0	0	0	0	0	0	0	0	0	0	0	0	0	0	0	0	0	0	0	0	0	0	0	0	0	0	0	0	0	0	0	0	0	0	0	0	0	0	0	0	0	0	0	0	0	0	0	0
DAPK1	0	0	0	0	0	0	0	0	0	0	0	0	0	0	0	0	0	0	0	0	0	0	0	0	0	0	0	0	0	0	0	0	0	0	0	0	0	0	0	0	0	0	0	0	0	0	0	0	0
DAPK2	0	0	0	0	0	0	0	0	0	0	0	0	0	0	0	0	0	0	0	0	0	0	0	0	0	0	0	0	0	0	0	0	0	0	0	0	0	0	0	0	0	0	0	0	0	0	0	0	0
DCAMKL2	0	0	0	0	0	0	0	0	0	0	0	0	0	0	0	0	0	0	0	0	0	0	0	0	0	0	0	0	0	0	0	0	0	0	0	0	0	0	0	0	0	0	0	0	0	0	0	0	0
DDR2	0	0	0	0	0	0	0	0	0	0	0	0	0	0	0	0	0	0	0	0	0	0	0	0	0	0	0	0	0	0	0	0	0	0	0	0	0	0	0	0	0	0	0	0	0	0	0	0	0
DRAK1/STK17A	0	0	0	0	0	0	0	0	0	0	0	0	0	0	0	0	0	0	0	0	0	0	0	0	0	0	0	0	0	0	0	0	0	0	0	0	0	0	0	0	0	0	0	0	0	0	0	0	0
DYRK1/DYRK1A	0	0	0	0	0	0	0	0	0	0	0	0	0	0	0	0	0	0	0	0	0	0	0	0	0	0	0	0	0	0	0	0	0	0	0	0	0	0	0	0	0	0	0	0	0	0	0	0	0
DYRK1B	0	0	0	0	0	0	0	0	0	0	0	0	0	0	0	0	0	0	0	0	0	0	0	0	0	0	0	0	0	0	0	0	0	0	0	0	0	0	0	0	0	0	0	0	0	0	0	0	0
DYRK2	0	0	0	0	0	0	0	0	0	0	0	0	0	0	0	0	0	0	0	0	0	0	0	0	0	0	0	0	0	0	0	0	0	0	0	0	0	0	0	0	0	0	0	0	0	0	0	0	0
DYRK3	0	0	0	0	0	0	0	0	0	0	0	0	0	0	0	0	0	0	0	0	0	0	0	0	0	0	0	0	0	0	0	0	0	0	0	0	0	0	0	0	0	0	0	0	0	0	0	0	0
DYRK4	0	0	0	0	0	0	0	0	0	0	0	0	0	0	0	0	0	0	0	0	0	0	0	0	0	0	0	0	0	0	0	0	0	0	0	0	0	0	0	0	0	0	0	0	0	0	0	0	0
EGFR	0	0	0	0	0	0	0	0	0	0	0	0	0	0	0	0	0	0	0	0	0	0	0	0	0	0	0	0	0	0	0	0	0	0	0	0	0	0	0	0	0	0	0	0	0	0	0	0	0
EPHA1	0	0	0	0	0	0	0	0	0	0	0	0	0	0	0	0	0	0	0	0	0	0	0	0	0	0	0	0	0	0	0	0	0	0	0	0	0	0	0	0	0	0	0	0	0	0	0	0	0
EPHA2	0	0	0	0	0	0	0	0	0	0	0	0	0	0	0	0	0	0	0	0	0	0	0	0	0	0	0	0	0	0	0	0	0	0	0	0	0	0	0	0	0	0	0	0	0	0	0	0	0
EPHA3	0	0	0	0	0	0	0	0	0	0	0	0	0	0	0	0	0	0	0	0	0	0	0	0	0	0	0	0	0	0	0	0	0	0	0	0	0	0	0	0	0	0	0	0	0	0	0	0	0
EPHA4	0	0	0	0	0	0	0	0	0	0	0	0	0	0	0	0	0	0	0	0	0	0	0	0	0	0	0	0	0	0	0	0	0	0	0	0	0	0	0	0	0	0	0	0	0	0	0	0	0
EPHA5	0	0	0	0	0	0	0	0	0	0	0	0	0	0	0	0	0	0	0	0	0	0	0	0	0	0	0	0	0	0	0	0	0	0	0	0	0	0	0	0	0	0	0	0	0	0	0	0	0
EPHA6	0	0	0	0	0	0	0	0	0	0	0	0	0	0	0	0	0	0	0	0	0	0	0	0	0	0	0	0	0	0	0	0	0	0	0	0	0	0	0	0	0	0	0	0	0	0	0	0	0
EPHA7	0	0	0	0	0	0	0	0	0	0	0	0	0	0	0	0	0	0	0	0	0	0	0	0	0	0	0	0	0	0	0	0	0	0	0	0	0	0	0	0	0	0	0	0	0	0	0	0	0
EPHA8	0	0	0	0	0	0	0	0	0	0	0	0	0	0	0	0	0	0	0	0	0	0	0	0	0	0	0	0	0	0	0	0	0	0	0	0	0	0	0	0	0	0	0	0	0	0	0	0	0
EPHB1	0	0	0	0	0	0	0	0	0	0	0	0	0	0	0	0	0	0	0	0	0	0	0	0	0	0	0	0	0	0	0	0	0	0	0	0	0	0	0	0	0	0	0	0	0	0	0	0	0
EPHB2	0	0	0	0	0	0	0	0	0	0	0	0	0	0	0	0	0	0	0	0	0	0	0	0	0	0	0	0	0	0	0	0	0	0	0	0	0	0	0	0	0	0	0	0	0	0	0	0	0
EPHB3	0	0	0	0	0	0	0	0	0	0	0	0	0	0	0	0	0	0	0	0	0	0	0	0	0	0	0	0	0	0	0	0	0	0	0	0	0	0	0	0	0	0	0	0	0	0	0	0	0
EPHB4	0	0	0	0	0	0	0	0	0	0	0	0	0	0	0	0	0	0	0	0	0	0	0	0	0	0	0	0	0	0	0	0	0	0	0	0	0	0	0	0	0	0	0	0	0	0	0	0	0
ERBB2/HER2	0	0	0	0	0	0	0	0	0	0	0	0	0	0	0	0	0	0	0	0	0	0	0	0	0	0	0	0	0	0	0	0	0	0	0	0	0	0	0	0	0	0	0	0	0	0	0	0	0
ERBB4/HER4	0	0	0	0	0	0	0	0	0	0	0	0	0	0	0	0	0	0	0	0	0	0	0	0	0	0	0	0	0	0	0	0	0	0	0	0	0	0	0	0	0	0	0	0	0	0	0	0	0
ERK1	0	0	0	0	0	0	0	0	0	0	0	0	0	0	0	0	0	0	0	0	0	0	0	0	0	0	0	0	0	0	0	0	0	0	0	0	0	0	0	0	0	0	0	0	0	0	0	0	0
ERK2 MAPK1	0	0	0	0	0	0	0	0	0	0	0	0	0	0	0	0	0	0	0	0	0	0	0	0	0	0	0	0	0	0	0	0	0	0	0	0	0	0	0	0	0	0	0	0	0	0	0	0	0
FAK/PTK2	0	0	0	0	0	0	0	0	0	0	0	0	0	0	0	0	0	0	0	0	0	0	0	0	0	0	0	0	0	0	0	0	0	0	0	0	0	0	0	0	0	0	0	0	0	0	0	0	0
FER	0	0	0	0	0	0	0	0	0	0	0	0	0	0	0	0	0	0	0	0	0	0	0	0	0	0	0	0	0	0	0	0	0	0	0	0	0	0	0	0	0	0	0	0	0	0	0	0	0
FES/FPS	0	0	0	0	0	0	0	0	0	0	0	0	0	0	0	0	0	0	0	0	0	0	0	0	0	0	0	0	0	0	0	0	0	0	0	0	0	0	0	0	0	0	0	0	0	0	0	0	0
FGFR1	0	0	0	0	0	0	0	0	0	0	0	0	0	0	0	0	0	0	0	0	0	0	0	0	0	0	0	0	0	0	0	0	0	0	0	0	0	0	0	0	0	0	0	0	0	0	0	0	0
FGFR2	0	0	0	0	0	0	0	0	0	0	0	0	0	0	0	0	0	0	0	0	0	0	0	0	0	0	0	0	0	0	0	0	0	0	0	0	0	0	0	0	0	0	0	0	0	0	0	0	0
FGFR3	0	0	0	0	0	0	0	0	0	0	0	0	0	0	0	0	0	0	0	0	0	0	0	0	0	0	0	0	0	0	0	0	0	0	0	0	0	0	0	0	0	0	0	0	0	0	0	0	0
FGFR4	0	0	0	0	0	0	0	0	0	0	0	0	0	0	0	0	0	0	0	0	0	0	0	0	0	0	0	0	0	0	0	0	0	0	0	0	0	0	0	0	0	0	0	0	0	0	0	0	0
FGR	0	0	0	0	0	0	0	0	0	0	0	0	0	0	0	0	0	0	0	0	0	0	0	0	0	0	0	0	0	0	0	0	0	0	0	0	0	0	0	0	0	0	0	0	0	0	0	0	0
FLT1/VEGFR1	0	0	0	0	0	0	0	0	0	0	0	0	0	0	0	0	0	0	0	0	0	0	0	0	0	0	0	0	0	0	0	0	0	0	0	0	0	0	0	0	0	0	0	0	0	0	0	0	0
FLT3	0	0	0	0	0	0	0	0	0	0	0	0	0	0	0	0	0	0	0	0	0	0	0	0	0	0	0	0	0	0	0	0	0	0	0	0	0	0	0	0	0	0	0	0	0	0	0	0	0
FLT4/VEGFR3	0	0	0	0	0	0	0	0	0	0	0	0	0	0	0	0	0	0	0	0	0	0	0	0	0	0	0	0	0	0	0	0	0	0	0	0	0	0	0	0	0	0	0	0	0	0	0	0	0
FMS	0	0	0	0	0	0	0	0	0	0	0	0	0	0	0	0	0	0	0	0	0	0	0	0	0	0	0	0	0	0	0	0	0	0	0	0	0	0	0	0	0	0	0	0	0	0	0	0	0
FRK/PTK5	0	0	0	0	0	0	0	0	0	0	0	0	0	0	0	0	0	0	0	0	0	0	0	0	0	0	0	0	0	0	0	0	0	0	0	0	0	0	0	0	0	0	0	0	0	0	0	0	0
FYN	0	0	0	0	0	0	0	0	0	0	0	0	0	0	0	0	0	0	0	0	0	0	0	0	0	0	0	0	0	0	0	0	0	0	0	0	0	0	0	0	0	0	0	0	0	0	0	0	0
GCK MAP4K2	0	0	0	0	0	0	0	0	0	0	0	0	0	0	0	0	0	0	0	0	0	0	0	0	0	0	0	0	0	0	0	0	0	0	0	0	0	0	0	0	0	0	0	0	0	0	0	0	0
GRK4	0	0	0	0	0	0	0	0	0	0	0	0	0	0	0	0	0	0	0	0	0	0	0	0	0	0	0	0	0	0	0	0	0	0	0	0	0	0	0	0	0	0	0	0	0	0	0	0	0
GRK6	0	0	0	0	0	0	0	0	0	0	0	0	0	0	0	0	0	0	0	0	0	0	0	0	0	0	0	0	0	0	0	0	0	0	0	0	0	0	0	0	0	0	0	0	0	0	0	0	0
GRK7	0	0	0	0	0	0	0	0	0	0	0	0	0	0	0	0	0	0	0	0	0	0	0	0	0	0	0	0	0	0	0	0	0	0	0	0	0	0	0	0	0	0	0	0	0	0	0	0	0
GSK3a	0	0	0	0	0	0	0	0	0	0	0	0	0	0	0	0	0	0	0	0	0	0	0	0	0	0	0	0	0	0	0	0	0	0	0	0	0	0	0	0	0	0	0	0	0	0	0	0	0
GSK3b	0	0	0	0	0	0	0	0	0	0	0	0	0	0	0	0	0	0	0	0	0	0	0	0	0	0	0	0	0	0	0	0	0	0	0	0	0	0	0	0	0	0	0	0	0	0	0	0	0
Haspin	0	0	0	0	0	0	0	0	0	0	0	0	0	0	0	0	0	0	0	0	0	0	0	0	0	0	0	0	0	0	0	0	0	0	0	0	0	0	0	0	0	0	0	0	0	0	0	0	0
HCK	0	0	0	0	0	0	0	0	0	0	0	0	0	0	0	0	0	0	0	0	0	0	0	0	0	0	0	0	0	0	0	0	0	0	0	0	0	0	0	0	0	0	0	0	0	0	0	0	0
HGK MAP4K4	0	0	0	0	0	0	0	0	0	0	0	0	0	0	0	0	0	0	0	0	0	0	0	0	0	0	0	0	0	0	0	0	0	0	0	0	0	0	0	0	0	0	0	0	0	0	0	0	0
HIPK2	0	0	0	0	0	0	0	0	0	0	0	0	0	0	0	0	0	0	0	0	0	0	0	0	0	0	0	0	0	0	0	0	0	0	0	0	0	0	0	0	0	0	0	0	0	0	0	0	0
HIPK3	0	0	0	0	0	0	0	0	0	0	0	0	0	0	0	0	0	0	0	0	0	0	0	0	0	0	0	0	0	0	0	0	0	0	0	0	0	0	0	0	0	0	0	0	0	0	0	0	0
HIPK4	0	0	0	0	0	0	0	0	0	0	0	0	0	0	0	0	0	0	0	0	0	0	0	0	0	0	0	0	0	0	0	0	0	0	0	0	0	0	0	0	0	0	0	0	0	0	0	0	0
IGF1R	0	0	0	0	0	0	0	0	0	0	0	0	0	0	0	0	0	0	0	0	0	0	0	0	0	0	0	0	0	0	0	0	0	0	0	0	0	0	0	0	0	0	0	0	0	0	0	0	0
IKKa/CHUK	0	0	0	0	0	0	0	0	0	0	0	0	0	0	0	0	0	0	0	0	0	0	0	0	0	0	0	0	0	0	0	0	0	0	0	0	0	0	0	0	0	0	0	0	0	0	0	0	0
IKKb/IKBKB	0	0	0	0	0	0	0	0	0	0	0	0	0	0	0	0	0	0	0	0	0	0	0	0	0	0	0	0	0	0	0	0	0	0	0	0	0	0	0	0	0	0	0	0	0	0	0	0	0
IKKe/IKBKE	0	0	0	0	0	0	0	0	0	0	0	0	0	0	0	0	0	0	0	0	0	0	0	0	0	0	0	0	0	0	0	0	0	0	0	0	0	0	0	0	0	0	0	0	0	0	0	0	0
IR	0	0	0	0	0	0	0	0	0	0	0	0	0	0	0	0	0	0	0	0	0	0	0	0	0	0	0	0	0	0	0	0	0	0	0	0	0	0	0	0	0	0	0	0	0	0	0	0	0
IRAK1	0	0	0	0	0	0	0	0	0	0	0	0	0	0	0	0	0	0	0	0	0	0	0	0	0	0	0	0	0	0	0	0	0	0	0	0	0	0	0	0	0	0	0	0	0	0	0	0	0
IRAK4	0	0	0	0	0	0	0	0	0	0	0	0	0	0	0	0	0	0	0	0	0	0	0	0	0	0	0	0	0	0	0	0	0	0	0	0	0	0	0	0	0	0	0	0	0	0	0	0	0
IRR/INSRR	0	0	0	0	0	0	0	0	0	0	0	0	0	0	0	0	0	0	0	0	0	0	0	0	0	0	0	0	0	0	0	0	0	0	0	0	0	0	0	0	0	0	0	0	0	0	0	0	0
ITK	0	0	0	0	0	0	0	0	0	0	0	0	0	0	0	0	0	0	0	0	0	0	0	0	0	0	0	0	0	0	0	0	0	0	0	0	0	0	0	0	0	0	0	0	0	0	0	0	0
JAK1	0	0	0	0	0	0	0	0	0	0	0	0	0	0	0	0	0	0	0	0	0	0	0	0	0	0	0	0	0	0	0	0	0	0	0	0	0	0	0	0	0	0	0	0	0	0	0	0	0
JAK2	0	0	0	0	0	0	0	0	0	0	0	0	0	0	0	0	0	0	0	0	0	0	0	0	0	0	0	0	0	0	0	0	0	0	0	0	0	0	0	0	0	0	0	0	0	0	0	0	0
JAK3	0	0	0	0	0	0	0	0	0	0	0	0	0	0	0	0	0	0	0	0	0	0	0	0	0	0	0	0	0	0	0	0	0	0	0	0	0	0	0	0	0	0	0	0	0	0	0	0	0
JNK1	0	0	0	0	0	0	0	0	0	0	0	0	0	0	0	0	0	0	0	0	0	0	0	0	0	0	0	0	0	0	0	0	0	0	0	0	0	0	0	0	0	0	0	0	0	0	0	0	0
JNK2	0	0	0	0	0	0	0	0	0	0	0	0	0	0	0	0	0	0	0	0	0	0	0	0	0	0	0	0	0	0	0	0	0	0	0	0	0	0	0	0	0	0	0	0	0	0	0	0	0
JNK3	0	0	0	0	0	0	0	0	0	0	0	0	0	0	0	0	0	0	0	0	0	0	0	0	0	0	0	0	0	0	0	0	0	0	0	0	0	0	0	0	0	0	0	0	0	0	0	0	0
KDR/VEGFR2	0	0	0	0	0	0	0	0	0	0	0	0	0	0	0	0	0	0	0	0	0	0	0	0	0	0	0	0	0	0	0	0	0	0	0	0	0	0	0	0	0	0	0	0	0	0	0	0	0
KHS MAP4K5	0	0	0	0	0	0	0	0	0	0	0	0	0	0	0	0	0	0	0	0	0	0	0	0	0	0	0	0	0	0	0	0	0	0	0	0	0	0	0	0	0	0	0	0	0	0	0	0	0
LCK	0	0	0	0	0	0	0	0	0	0	0	0	0	0	0	0	0	0	0	0	0	0	0	0	0	0	0	0	0	0	0	0	0	0	0	0	0	0	0	0	0	0	0	0	0	0	0	0	0
LIMK1	0	0	0	0	0	0	0	0	0	0	0	0	0	0	0	0	0	0	0	0	0	0	0	0	0	0	0	0	0	0	0	0	0	0	0	0	0	0	0	0	0	0	0	0	0	0	0	0	0
LKB1	0	0	0	0	0	0	0	0	0	0	0	0	0	0	0	0	0	0	0	0	0	0	0	0	0	0	0	0	0	0	0	0	0	0	0	0	0	0	0	0	0	0	0	0	0	0	0	0	0
LOK/STK10	0	0	0	0	0	0	0	0	0	0	0	0	0	0	0	0	0	0	0	0	0	0	0	0	0	0	0	0	0	0	0	0	0	0	0	0	0	0	0	0	0	0	0	0	0	0	0	0	0
LRRK2	0	0	0	0	0	0	0	0	0	0	0	0	0	0	0	0	0	0	0	0	0	0	0	0	0	0	0	0	0	0	0	0	0	0	0	0	0	0	0	0	0	0	0	0	0	0	0	0	0
LYN	0	0	0	0	0	0	0	0	0	0	0	0	0	0	0	0	0	0	0	0	0	0	0	0	0	0	0	0	0	0	0	0	0	0	0	0	0	0	0	0	0	0	0	0	0	0	0	0	0
LYN B	0	0	0	0	0	0	0	0	0	0	0	0	0	0	0	0	0	0	0	0	0	0	0	0	0	0	0	0	0	0	0	0	0	0	0	0	0	0	0	0	0	0	0	0	0	0	0	0	0
MAPKAPK3	0	0	0	0	0	0	0	0	0	0	0	0	0	0	0	0	0	0	0	0	0	0	0	0	0	0	0	0	0	0	0	0	0	0	0	0	0	0	0	0	0	0	0	0	0	0	0	0	0
MAPKAPK5/PRAK	0	0	0	0	0	0	0	0	0	0	0	0	0	0	0	0	0	0	0	0	0	0	0	0	0	0	0	0	0	0	0	0	0	0	0	0	0	0	0	0	0	0	0	0	0	0	0	0	0
MARK1	0	0	0	0	0	0	0	0	0	0	0	0	0	0	0	0	0	0	0	0	0	0	0	0	0	0	0	0	0	0	0	0	0	0	0	0	0	0	0	0	0	0	0	0	0	0	0	0	0
MARK2/PAR-1Ba	0	0	0	0	0	0	0	0	0	0	0	0	0	0	0	0	0	0	0	0	0	0	0	0	0	0	0	0	0	0	0	0	0	0	0	0	0	0	0	0	0	0	0	0	0	0	0	0	0
MARK3	0	0	0	0	0	0	0	0	0	0	0	0	0	0	0	0	0	0	0	0	0	0	0	0	0	0	0	0	0	0	0	0	0	0	0	0	0	0	0	0	0	0	0	0	0	0	0	0	0
MARK4	0	0	0	0	0	0	0	0	0	0	0	0	0	0	0	0	0	0	0	0	0	0	0	0	0	0	0	0	0	0	0	0	0	0	0	0	0	0	0	0	0	0	0	0	0	0	0	0	0
MEK1	0	0	0	0	0	0	0	0	0	0	0	0	0	0	0	0	0	0	0	0	0	0	0	0	0	0	0	0	0	0	0	0	0	0	0	0	0	0	0	0	0	0	0	0	0	0	0	0	0
MEK2	0	0	0	0	0	0	0	0	0	0	0	0	0	0	0	0	0	0	0	0	0	0	0	0	0	0	0	0	0	0	0	0	0	0	0	0	0	0	0	0	0	0	0	0	0	0	0	0	0
MEKK2	0	0	0	0	0	0	0	0	0	0	0	0	0	0	0	0	0	0	0	0	0	0	0	0	0	0	0	0	0	0	0	0	0	0	0	0	0	0	0	0	0	0	0	0	0	0	0	0	0
MEKK3	0	0	0	0	0	0	0	0	0	0	0	0	0	0	0	0	0	0	0	0	0	0	0	0	0	0	0	0	0	0	0	0	0	0	0	0	0	0	0	0	0	0	0	0	0	0	0	0	0
MELK	0	0	0	0	0	0	0	0	0	0	0	0	0	0	0	0	0	0	0	0	0	0	0	0	0	0	0	0	0	0	0	0	0	0	0	0	0	0	0	0	0	0	0	0	0	0	0	0	0
MINK/MINK1	0	0	0	0	0	0	0	0	0	0	0	0	0	0	0	0	0	0	0	0	0	0	0	0	0	0	0	0	0	0	0	0	0	0	0	0	0	0	0	0	0	0	0	0	0	0	0	0	0
MKK6	0	0	0	0	0	0	0	0	0	0	0	0	0	0	0	0	0	0	0	0	0	0	0	0	0	0	0	0	0	0	0	0	0	0	0	0	0	0	0	0	0	0	0	0	0	0	0	0	0
MLCK/MYLK	0	0	0	0	0	0	0	0	0	0	0	0	0	0	0	0	0	0	0	0	0	0	0	0	0	0	0	0	0	0	0	0	0	0	0	0	0	0	0	0	0	0	0	0	0	0	0	0	0
MLCK2/MYLK2	0	0	0	0	0	0	0	0	0	0	0	0	0	0	0	0	0	0	0	0	0	0	0	0	0	0	0	0	0	0	0	0	0	0	0	0	0	0	0	0	0	0	0	0	0	0	0	0	0
MLK1/MAP3K9	0	0	0	0	0	0	0	0	0	0	0	0	0	0	0	0	0	0	0	0	0	0	0	0	0	0	0	0	0	0	0	0	0	0	0	0	0	0	0	0	0	0	0	0	0	0	0	0	0
MLK2/MAP3K10	0	0	0	0	0	0	0	0	0	0	0	0	0	0	0	0	0	0	0	0	0	0	0	0	0	0	0	0	0	0	0	0	0	0	0	0	0	0	0	0	0	0	0	0	0	0	0	0	0
MLK3/MAP3K11	0	0	0	0	0	0	0	0	0	0	0	0	0	0	0	0	0	0	0	0	0	0	0	0	0	0	0	0	0	0	0	0	0	0	0	0	0	0	0	0	0	0	0	0	0	0	0	0	0
MNK1	0	0	0	0	0	0	0	0	0	0	0	0	0	0	0	0	0	0	0	0	0	0	0	0	0	0	0	0	0	0	0	0	0	0	0	0	0	0	0	0	0	0	0	0	0	0	0	0	0
MNK2	0	0	0	0	0	0	0	0	0	0	0	0	0	0	0	0	0	0	0	0	0	0	0	0	0	0	0	0	0	0	0	0	0	0	0	0	0	0	0	0	0	0	0	0	0	0	0	0	0
MRCKa/CDC42BPA	0	0	0	0	0	0	0	0	0	0	0	0	0	0	0	0	0	0	0	0	0	0	0	0	0	0	0	0	0	0	0	0	0	0	0	0	0	0	0	0	0	0	0	0	0	0	0	0	0
MRCKb/CDC42BPB	0	0	0	0	0	0	0	0	0	0	0	0	0	0	0	0	0	0	0	0	0	0	0	0	0	0	0	0	0	0	0	0	0	0	0	0	0	0	0	0	0	0	0	0	0	0	0	0	0
MSK1/RPS6KA5	0	0	0	0	0	0	0	0	0	0	0	0	0	0	0	0	0	0	0	0	0	0	0	0	0	0	0	0	0	0	0	0	0	0	0	0	0	0	0	0	0	0	0	0	0	0	0	0	0
MSK2/RPS6KA4	0	0	0	0	0	0	0	0	0	0	0	0	0	0	0	0	0	0	0	0	0	0	0	0	0	0	0	0	0	0	0	0	0	0	0	0	0	0	0	0	0	0	0	0	0	0	0	0	0
MSSK1/STK23	0	0	0	0	0	0	0	0	0	0	0	0	0	0	0	0	0	0	0	0	0	0	0	0	0	0	0	0	0	0	0	0	0	0	0	0	0	0	0	0	0	0	0	0	0	0	0	0	0
MST1/STK4	0	0	0	0	0	0	0	0	0	0	0	0	0	0	0	0	0	0	0	0	0	0	0	0	0	0	0	0	0	0	0	0	0	0	0	0	0	0	0	0	0	0	0	0	0	0	0	0	0
MST2/STK3	0	0	0	0	0	0	0	0	0	0	0	0	0	0	0	0	0	0	0	0	0	0	0	0	0	0	0	0	0	0	0	0	0	0	0	0	0	0	0	0	0	0	0	0	0	0	0	0	0
MST3/STK24	0	0	0	0	0	0	0	0	0	0	0	0	0	0	0	0	0	0	0	0	0	0	0	0	0	0	0	0	0	0	0	0	0	0	0	0	0	0	0	0	0	0	0	0	0	0	0	0	0
MST4	0	0	0	0	0	0	0	0	0	0	0	0	0	0	0	0	0	0	0	0	0	0	0	0	0	0	0	0	0	0	0	0	0	0	0	0	0	0	0	0	0	0	0	0	0	0	0	0	0
MUSK	0	0	0	0	0	0	0	0	0	0	0	0	0	0	0	0	0	0	0	0	0	0	0	0	0	0	0	0	0	0	0	0	0	0	0	0	0	0	0	0	0	0	0	0	0	0	0	0	0
MYO3b	0	0	0	0	0	0	0	0	0	0	0	0	0	0	0	0	0	0	0	0	0	0	0	0	0	0	0	0	0	0	0	0	0	0	0	0	0	0	0	0	0	0	0	0	0	0	0	0	0
NEK1	0	0	0	0	0	0	0	0	0	0	0	0	0	0	0	0	0	0	0	0	0	0	0	0	0	0	0	0	0	0	0	0	0	0	0	0	0	0	0	0	0	0	0	0	0	0	0	0	0
NEK11	0	0	0	0	0	0	0	0	0	0	0	0	0	0	0	0	0	0	0	0	0	0	0	0	0	0	0	0	0	0	0	0	0	0	0	0	0	0	0	0	0	0	0	0	0	0	0	0	0
NEK2	0	0	0	0	0	0	0	0	0	0	0	0	0	0	0	0	0	0	0	0	0	0	0	0	0	0	0	0	0	0	0	0	0	0	0	0	0	0	0	0	0	0	0	0	0	0	0	0	0
NEK3	0	0	0	0	0	0	0	0	0	0	0	0	0	0	0	0	0	0	0	0	0	0	0	0	0	0	0	0	0	0	0	0	0	0	0	0	0	0	0	0	0	0	0	0	0	0	0	0	0
NEK4	0	0	0	0	0	0	0	0	0	0	0	0	0	0	0	0	0	0	0	0	0	0	0	0	0	0	0	0	0	0	0	0	0	0	0	0	0	0	0	0	0	0	0	0	0	0	0	0	0
NEK9	0	0	0	0	0	0	0	0	0	0	0	0	0	0	0	0	0	0	0	0	0	0	0	0	0	0	0	0	0	0	0	0	0	0	0	0	0	0	0	0	0	0	0	0	0	0	0	0	0
NIK/MAP3K14	0	0	0	0	0	0	0	0	0	0	0	0	0	0	0	0	0	0	0	0	0	0	0	0	0	0	0	0	0	0	0	0	0	0	0	0	0	0	0	0	0	0	0	0	0	0	0	0	0
NLK	0	0	0	0	0	0	0	0	0	0	0	0	0	0	0	0	0	0	0	0	0	0	0	0	0	0	0	0	0	0	0	0	0	0	0	0	0	0	0	0	0	0	0	0	0	0	0	0	0
OSR1/OXSR1	0	0	0	0	0	0	0	0	0	0	0	0	0	0	0	0	0	0	0	0	0	0	0	0	0	0	0	0	0	0	0	0	0	0	0	0	0	0	0	0	0	0	0	0	0	0	0	0	0
P38a/MAPK14	0	0	0	0	0	0	0	0	0	0	0	0	0	0	0	0	0	0	0	0	0	0	0	0	0	0	0	0	0	0	0	0	0	0	0	0	0	0	0	0	0	0	0	0	0	0	0	0	0
P38b/MAPK11	0	0	0	0	0	0	0	0	0	0	0	0	0	0	0	0	0	0	0	0	0	0	0	0	0	0	0	0	0	0	0	0	0	0	0	0	0	0	0	0	0	0	0	0	0	0	0	0	0
P38g	0	0	0	0	0	0	0	0	0	0	0	0	0	0	0	0	0	0	0	0	0	0	0	0	0	0	0	0	0	0	0	0	0	0	0	0	0	0	0	0	0	0	0	0	0	0	0	0	0
p70S6K/RPS6KB1	0	0	0	0	0	0	0	0	0	0	0	0	0	0	0	0	0	0	0	0	0	0	0	0	0	0	0	0	0	0	0	0	0	0	0	0	0	0	0	0	0	0	0	0	0	0	0	0	0
p70S6Kb/RPS6KB2	0	0	0	0	0	0	0	0	0	0	0	0	0	0	0	0	0	0	0	0	0	0	0	0	0	0	0	0	0	0	0	0	0	0	0	0	0	0	0	0	0	0	0	0	0	0	0	0	0
PAK1	0	0	0	0	0	0	0	0	0	0	0	0	0	0	0	0	0	0	0	0	0	0	0	0	0	0	0	0	0	0	0	0	0	0	0	0	0	0	0	0	0	0	0	0	0	0	0	0	0
PAK2	0	0	0	0	0	0	0	0	0	0	0	0	0	0	0	0	0	0	0	0	0	0	0	0	0	0	0	0	0	0	0	0	0	0	0	0	0	0	0	0	0	0	0	0	0	0	0	0	0
PAK4	0	0	0	0	0	0	0	0	0	0	0	0	0	0	0	0	0	0	0	0	0	0	0	0	0	0	0	0	0	0	0	0	0	0	0	0	0	0	0	0	0	0	0	0	0	0	0	0	0
PAK5	0	0	0	0	0	0	0	0	0	0	0	0	0	0	0	0	0	0	0	0	0	0	0	0	0	0	0	0	0	0	0	0	0	0	0	0	0	0	0	0	0	0	0	0	0	0	0	0	0
PAK6	0	0	0	0	0	0	0	0	0	0	0	0	0	0	0	0	0	0	0	0	0	0	0	0	0	0	0	0	0	0	0	0	0	0	0	0	0	0	0	0	0	0	0	0	0	0	0	0	0
PASK	0	0	0	0	0	0	0	0	0	0	0	0	0	0	0	0	0	0	0	0	0	0	0	0	0	0	0	0	0	0	0	0	0	0	0	0	0	0	0	0	0	0	0	0	0	0	0	0	0
PBK/TOPK	0	0	0	0	0	0	0	0	0	0	0	0	0	0	0	0	0	0	0	0	0	0	0	0	0	0	0	0	0	0	0	0	0	0	0	0	0	0	0	0	0	0	0	0	0	0	0	0	0
PDGFRa	0	0	0	0	0	0	0	0	0	0	0	0	0	0	0	0	0	0	0	0	0	0	0	0	0	0	0	0	0	0	0	0	0	0	0	0	0	0	0	0	0	0	0	0	0	0	0	0	0
PDGFRb	0	0	0	0	0	0	0	0	0	0	0	0	0	0	0	0	0	0	0	0	0	0	0	0	0	0	0	0	0	0	0	0	0	0	0	0	0	0	0	0	0	0	0	0	0	0	0	0	0
PDK1/PDPK1	0	0	0	0	0	0	0	0	0	0	0	0	0	0	0	0	0	0	0	0	0	0	0	0	0	0	0	0	0	0	0	0	0	0	0	0	0	0	0	0	0	0	0	0	0	0	0	0	0
PHKg1	0	0	0	0	0	0	0	0	0	0	0	0	0	0	0	0	0	0	0	0	0	0	0	0	0	0	0	0	0	0	0	0	0	0	0	0	0	0	0	0	0	0	0	0	0	0	0	0	0
PHKg2	0	0	0	0	0	0	0	0	0	0	0	0	0	0	0	0	0	0	0	0	0	0	0	0	0	0	0	0	0	0	0	0	0	0	0	0	0	0	0	0	0	0	0	0	0	0	0	0	0
PIM1	0	0	0	0	0	0	0	0	0	0	0	0	0	0	0	0	0	0	0	0	0	0	0	0	0	0	0	0	0	0	0	0	0	0	0	0	0	0	0	0	0	0	0	0	0	0	0	0	0
PIM2	0	0	0	0	0	0	0	0	0	0	0	0	0	0	0	0	0	0	0	0	0	0	0	0	0	0	0	0	0	0	0	0	0	0	0	0	0	0	0	0	0	0	0	0	0	0	0	0	0
PIM3	0	0	0	0	0	0	0	0	0	0	0	0	0	0	0	0	0	0	0	0	0	0	0	0	0	0	0	0	0	0	0	0	0	0	0	0	0	0	0	0	0	0	0	0	0	0	0	0	0
PKA	0	0	0	0	0	0	0	0	0	0	0	0	0	0	0	0	0	0	0	0	0	0	0	0	0	0	0	0	0	0	0	0	0	0	0	0	0	0	0	0	0	0	0	0	0	0	0	0	0
PKCa	0	0	0	0	0	0	0	0	0	0	0	0	0	0	0	0	0	0	0	0	0	0	0	0	0	0	0	0	0	0	0	0	0	0	0	0	0	0	0	0	0	0	0	0	0	0	0	0	0
PKCb1	0	0	0	0	0	0	0	0	0	0	0	0	0	0	0	0	0	0	0	0	0	0	0	0	0	0	0	0	0	0	0	0	0	0	0	0	0	0	0	0	0	0	0	0	0	0	0	0	0
PKCb2	0	0	0	0	0	0	0	0	0	0	0	0	0	0	0	0	0	0	0	0	0	0	0	0	0	0	0	0	0	0	0	0	0	0	0	0	0	0	0	0	0	0	0	0	0	0	0	0	0
PKCd	0	0	0	0	0	0	0	0	0	0	0	0	0	0	0	0	0	0	0	0	0	0	0	0	0	0	0	0	0	0	0	0	0	0	0	0	0	0	0	0	0	0	0	0	0	0	0	0	0
PKCepsilon	0	0	0	0	0	0	0	0	0	0	0	0	0	0	0	0	0	0	0	0	0	0	0	0	0	0	0	0	0	0	0	0	0	0	0	0	0	0	0	0	0	0	0	0	0	0	0	0	0
PKCeta	0	0	0	0	0	0	0	0	0	0	0	0	0	0	0	0	0	0	0	0	0	0	0	0	0	0	0	0	0	0	0	0	0	0	0	0	0	0	0	0	0	0	0	0	0	0	0	0	0
PKCg	0	0	0	0	0	0	0	0	0	0	0	0	0	0	0	0	0	0	0	0	0	0	0	0	0	0	0	0	0	0	0	0	0	0	0	0	0	0	0	0	0	0	0	0	0	0	0	0	0
PKCiota	0	0	0	0	0	0	0	0	0	0	0	0	0	0	0	0	0	0	0	0	0	0	0	0	0	0	0	0	0	0	0	0	0	0	0	0	0	0	0	0	0	0	0	0	0	0	0	0	0
PKCmu/PRKD1	0	0	0	0	0	0	0	0	0	0	0	0	0	0	0	0	0	0	0	0	0	0	0	0	0	0	0	0	0	0	0	0	0	0	0	0	0	0	0	0	0	0	0	0	0	0	0	0	0
PKCnu/PRKD3	0	0	0	0	0	0	0	0	0	0	0	0	0	0	0	0	0	0	0	0	0	0	0	0	0	0	0	0	0	0	0	0	0	0	0	0	0	0	0	0	0	0	0	0	0	0	0	0	0
PKCtheta	0	0	0	0	0	0	0	0	0	0	0	0	0	0	0	0	0	0	0	0	0	0	0	0	0	0	0	0	0	0	0	0	0	0	0	0	0	0	0	0	0	0	0	0	0	0	0	0	0
PKCzeta	0	0	0	0	0	0	0	0	0	0	0	0	0	0	0	0	0	0	0	0	0	0	0	0	0	0	0	0	0	0	0	0	0	0	0	0	0	0	0	0	0	0	0	0	0	0	0	0	0
PKD2/PRKD2	0	0	0	0	0	0	0	0	0	0	0	0	0	0	0	0	0	0	0	0	0	0	0	0	0	0	0	0	0	0	0	0	0	0	0	0	0	0	0	0	0	0	0	0	0	0	0	0	0
PKG1a	0	0	0	0	0	0	0	0	0	0	0	0	0	0	0	0	0	0	0	0	0	0	0	0	0	0	0	0	0	0	0	0	0	0	0	0	0	0	0	0	0	0	0	0	0	0	0	0	0
PKG1b	0	0	0	0	0	0	0	0	0	0	0	0	0	0	0	0	0	0	0	0	0	0	0	0	0	0	0	0	0	0	0	0	0	0	0	0	0	0	0	0	0	0	0	0	0	0	0	0	0
PKG2/PRKG2	0	0	0	0	0	0	0	0	0	0	0	0	0	0	0	0	0	0	0	0	0	0	0	0	0	0	0	0	0	0	0	0	0	0	0	0	0	0	0	0	0	0	0	0	0	0	0	0	0
PKN1/PRK1	0	0	0	0	0	0	0	0	0	0	0	0	0	0	0	0	0	0	0	0	0	0	0	0	0	0	0	0	0	0	0	0	0	0	0	0	0	0	0	0	0	0	0	0	0	0	0	0	0
PKN2/PRK2	0	0	0	0	0	0	0	0	0	0	0	0	0	0	0	0	0	0	0	0	0	0	0	0	0	0	0	0	0	0	0	0	0	0	0	0	0	0	0	0	0	0	0	0	0	0	0	0	0
PLK1	0	0	0	0	0	0	0	0	0	0	0	0	0	0	0	0	0	0	0	0	0	0	0	0	0	0	0	0	0	0	0	0	0	0	0	0	0	0	0	0	0	0	0	0	0	0	0	0	0
PLK3	0	0	0	0	0	0	0	0	0	0	0	0	0	0	0	0	0	0	0	0	0	0	0	0	0	0	0	0	0	0	0	0	0	0	0	0	0	0	0	0	0	0	0	0	0	0	0	0	0
PRKX	0	0	0	0	0	0	0	0	0	0	0	0	0	0	0	0	0	0	0	0	0	0	0	0	0	0	0	0	0	0	0	0	0	0	0	0	0	0	0	0	0	0	0	0	0	0	0	0	0
PYK2	0	0	0	0	0	0	0	0	0	0	0	0	0	0	0	0	0	0	0	0	0	0	0	0	0	0	0	0	0	0	0	0	0	0	0	0	0	0	0	0	0	0	0	0	0	0	0	0	0
RAF1	0	0	0	0	0	0	0	0	0	0	0	0	0	0	0	0	0	0	0	0	0	0	0	0	0	0	0	0	0	0	0	0	0	0	0	0	0	0	0	0	0	0	0	0	0	0	0	0	0
RET	0	0	0	0	0	0	0	0	0	0	0	0	0	0	0	0	0	0	0	0	0	0	0	0	0	0	0	0	0	0	0	0	0	0	0	0	0	0	0	0	0	0	0	0	0	0	0	0	0
RIPK2	0	0	0	0	0	0	0	0	0	0	0	0	0	0	0	0	0	0	0	0	0	0	0	0	0	0	0	0	0	0	0	0	0	0	0	0	0	0	0	0	0	0	0	0	0	0	0	0	0
RIPK5	0	0	0	0	0	0	0	0	0	0	0	0	0	0	0	0	0	0	0	0	0	0	0	0	0	0	0	0	0	0	0	0	0	0	0	0	0	0	0	0	0	0	0	0	0	0	0	0	0
ROCK1	0	0	0	0	0	0	0	0	0	0	0	0	0	0	0	0	0	0	0	0	0	0	0	0	0	0	0	0	0	0	0	0	0	0	0	0	0	0	0	0	0	0	0	0	0	0	0	0	0
ROCK2	0	0	0	0	0	0	0	0	0	0	0	0	0	0	0	0	0	0	0	0	0	0	0	0	0	0	0	0	0	0	0	0	0	0	0	0	0	0	0	0	0	0	0	0	0	0	0	0	0
RON/MST1R	0	0	0	0	0	0	0	0	0	0	0	0	0	0	0	0	0	0	0	0	0	0	0	0	0	0	0	0	0	0	0	0	0	0	0	0	0	0	0	0	0	0	0	0	0	0	0	0	0
ROS/ROS1	0	0	0	0	0	0	0	0	0	0	0	0	0	0	0	0	0	0	0	0	0	0	0	0	0	0	0	0	0	0	0	0	0	0	0	0	0	0	0	0	0	0	0	0	0	0	0	0	0
RSK1	0	0	0	0	0	0	0	0	0	0	0	0	0	0	0	0	0	0	0	0	0	0	0	0	0	0	0	0	0	0	0	0	0	0	0	0	0	0	0	0	0	0	0	0	0	0	0	0	0
RSK2	0	0	0	0	0	0	0	0	0	0	0	0	0	0	0	0	0	0	0	0	0	0	0	0	0	0	0	0	0	0	0	0	0	0	0	0	0	0	0	0	0	0	0	0	0	0	0	0	0
RSK3	0	0	0	0	0	0	0	0	0	0	0	0	0	0	0	0	0	0	0	0	0	0	0	0	0	0	0	0	0	0	0	0	0	0	0	0	0	0	0	0	0	0	0	0	0	0	0	0	0
RSK4	0	0	0	0	0	0	0	0	0	0	0	0	0	0	0	0	0	0	0	0	0	0	0	0	0	0	0	0	0	0	0	0	0	0	0	0	0	0	0	0	0	0	0	0	0	0	0	0	0
SGK1	0	0	0	0	0	0	0	0	0	0	0	0	0	0	0	0	0	0	0	0	0	0	0	0	0	0	0	0	0	0	0	0	0	0	0	0	0	0	0	0	0	0	0	0	0	0	0	0	0
SGK2	0	0	0	0	0	0	0	0	0	0	0	0	0	0	0	0	0	0	0	0	0	0	0	0	0	0	0	0	0	0	0	0	0	0	0	0	0	0	0	0	0	0	0	0	0	0	0	0	0
SIK2	0	0	0	0	0	0	0	0	0	0	0	0	0	0	0	0	0	0	0	0	0	0	0	0	0	0	0	0	0	0	0	0	0	0	0	0	0	0	0	0	0	0	0	0	0	0	0	0	0
SLK/STK2	0	0	0	0	0	0	0	0	0	0	0	0	0	0	0	0	0	0	0	0	0	0	0	0	0	0	0	0	0	0	0	0	0	0	0	0	0	0	0	0	0	0	0	0	0	0	0	0	0
SNARK/NUAK2	0	0	0	0	0	0	0	0	0	0	0	0	0	0	0	0	0	0	0	0	0	0	0	0	0	0	0	0	0	0	0	0	0	0	0	0	0	0	0	0	0	0	0	0	0	0	0	0	0
SRMS	0	0	0	0	0	0	0	0	0	0	0	0	0	0	0	0	0	0	0	0	0	0	0	0	0	0	0	0	0	0	0	0	0	0	0	0	0	0	0	0	0	0	0	0	0	0	0	0	0
SRPK1	0	0	0	0	0	0	0	0	0	0	0	0	0	0	0	0	0	0	0	0	0	0	0	0	0	0	0	0	0	0	0	0	0	0	0	0	0	0	0	0	0	0	0	0	0	0	0	0	0
SRPK2	0	0	0	0	0	0	0	0	0	0	0	0	0	0	0	0	0	0	0	0	0	0	0	0	0	0	0	0	0	0	0	0	0	0	0	0	0	0	0	0	0	0	0	0	0	0	0	0	0
STK16	0	0	0	0	0	0	0	0	0	0	0	0	0	0	0	0	0	0	0	0	0	0	0	0	0	0	0	0	0	0	0	0	0	0	0	0	0	0	0	0	0	0	0	0	0	0	0	0	0
STK22D/TSSK1	0	0	0	0	0	0	0	0	0	0	0	0	0	0	0	0	0	0	0	0	0	0	0	0	0	0	0	0	0	0	0	0	0	0	0	0	0	0	0	0	0	0	0	0	0	0	0	0	0
STK25/YSK1	0	0	0	0	0	0	0	0	0	0	0	0	0	0	0	0	0	0	0	0	0	0	0	0	0	0	0	0	0	0	0	0	0	0	0	0	0	0	0	0	0	0	0	0	0	0	0	0	0
STK33	0	0	0	0	0	0	0	0	0	0	0	0	0	0	0	0	0	0	0	0	0	0	0	0	0	0	0	0	0	0	0	0	0	0	0	0	0	0	0	0	0	0	0	0	0	0	0	0	0
STK39/STLK3	0	0	0	0	0	0	0	0	0	0	0	0	0	0	0	0	0	0	0	0	0	0	0	0	0	0	0	0	0	0	0	0	0	0	0	0	0	0	0	0	0	0	0	0	0	0	0	0	0
SYK	0	0	0	0	0	0	0	0	0	0	0	0	0	0	0	0	0	0	0	0	0	0	0	0	0	0	0	0	0	0	0	0	0	0	0	0	0	0	0	0	0	0	0	0	0	0	0	0	0
TAK1	0	0	0	0	0	0	0	0	0	0	0	0	0	0	0	0	0	0	0	0	0	0	0	0	0	0	0	0	0	0	0	0	0	0	0	0	0	0	0	0	0	0	0	0	0	0	0	0	0
TAOK1	0	0	0	0	0	0	0	0	0	0	0	0	0	0	0	0	0	0	0	0	0	0	0	0	0	0	0	0	0	0	0	0	0	0	0	0	0	0	0	0	0	0	0	0	0	0	0	0	0
TAOK2/TAO1	0	0	0	0	0	0	0	0	0	0	0	0	0	0	0	0	0	0	0	0	0	0	0	0	0	0	0	0	0	0	0	0	0	0	0	0	0	0	0	0	0	0	0	0	0	0	0	0	0
TAOK3/JIK	0	0	0	0	0	0	0	0	0	0	0	0	0	0	0	0	0	0	0	0	0	0	0	0	0	0	0	0	0	0	0	0	0	0	0	0	0	0	0	0	0	0	0	0	0	0	0	0	0
TBK1	0	0	0	0	0	0	0	0	0	0	0	0	0	0	0	0	0	0	0	0	0	0	0	0	0	0	0	0	0	0	0	0	0	0	0	0	0	0	0	0	0	0	0	0	0	0	0	0	0
TGFBR2	0	0	0	0	0	0	0	0	0	0	0	0	0	0	0	0	0	0	0	0	0	0	0	0	0	0	0	0	0	0	0	0	0	0	0	0	0	0	0	0	0	0	0	0	0	0	0	0	0
TIE2/TEK	0	0	0	0	0	0	0	0	0	0	0	0	0	0	0	0	0	0	0	0	0	0	0	0	0	0	0	0	0	0	0	0	0	0	0	0	0	0	0	0	0	0	0	0	0	0	0	0	0
TLK2	0	0	0	0	0	0	0	0	0	0	0	0	0	0	0	0	0	0	0	0	0	0	0	0	0	0	0	0	0	0	0	0	0	0	0	0	0	0	0	0	0	0	0	0	0	0	0	0	0
TRKA	0	0	0	0	0	0	0	0	0	0	0	0	0	0	0	0	0	0	0	0	0	0	0	0	0	0	0	0	0	0	0	0	0	0	0	0	0	0	0	0	0	0	0	0	0	0	0	0	0
TRKB	0	0	0	0	0	0	0	0	0	0	0	0	0	0	0	0	0	0	0	0	0	0	0	0	0	0	0	0	0	0	0	0	0	0	0	0	0	0	0	0	0	0	0	0	0	0	0	0	0
TRKC	0	0	0	0	0	0	0	0	0	0	0	0	0	0	0	0	0	0	0	0	0	0	0	0	0	0	0	0	0	0	0	0	0	0	0	0	0	0	0	0	0	0	0	0	0	0	0	0	0
TSSK2	0	0	0	0	0	0	0	0	0	0	0	0	0	0	0	0	0	0	0	0	0	0	0	0	0	0	0	0	0	0	0	0	0	0	0	0	0	0	0	0	0	0	0	0	0	0	0	0	0
TTK	0	0	0	0	0	0	0	0	0	0	0	0	0	0	0	0	0	0	0	0	0	0	0	0	0	0	0	0	0	0	0	0	0	0	0	0	0	0	0	0	0	0	0	0	0	0	0	0	0
TXK	0	0	0	0	0	0	0	0	0	0	0	0	0	0	0	0	0	0	0	0	0	0	0	0	0	0	0	0	0	0	0	0	0	0	0	0	0	0	0	0	0	0	0	0	0	0	0	0	0
TYK1/LTK	0	0	0	0	0	0	0	0	0	0	0	0	0	0	0	0	0	0	0	0	0	0	0	0	0	0	0	0	0	0	0	0	0	0	0	0	0	0	0	0	0	0	0	0	0	0	0	0	0
TYK2	0	0	0	0	0	0	0	0	0	0	0	0	0	0	0	0	0	0	0	0	0	0	0	0	0	0	0	0	0	0	0	0	0	0	0	0	0	0	0	0	0	0	0	0	0	0	0	0	0
TYRO3 SKY	0	0	0	0	0	0	0	0	0	0	0	0	0	0	0	0	0	0	0	0	0	0	0	0	0	0	0	0	0	0	0	0	0	0	0	0	0	0	0	0	0	0	0	0	0	0	0	0	0
ULK1	0	0	0	0	0	0	0	0	0	0	0	0	0	0	0	0	0	0	0	0	0	0	0	0	0	0	0	0	0	0	0	0	0	0	0	0	0	0	0	0	0	0	0	0	0	0	0	0	0
ULK2	0	0	0	0	0	0	0	0	0	0	0	0	0	0	0	0	0	0	0	0	0	0	0	0	0	0	0	0	0	0	0	0	0	0	0	0	0	0	0	0	0	0	0	0	0	0	0	0	0
ULK3	0	0	0	0	0	0	0	0	0	0	0	0	0	0	0	0	0	0	0	0	0	0	0	0	0	0	0	0	0	0	0	0	0	0	0	0	0	0	0	0	0	0	0	0	0	0	0	0	0
VRK1	0	0	0	0	0	0	0	0	0	0	0	0	0	0	0	0	0	0	0	0	0	0	0	0	0	0	0	0	0	0	0	0	0	0	0	0	0	0	0	0	0	0	0	0	0	0	0	0	0
WEE1	0	0	0	0	0	0	0	0	0	0	0	0	0	0	0	0	0	0	0	0	0	0	0	0	0	0	0	0	0	0	0	0	0	0	0	0	0	0	0	0	0	0	0	0	0	0	0	0	0
WNK3	0	0	0	0	0	0	0	0	0	0	0	0	0	0	0	0	0	0	0	0	0	0	0	0	0	0	0	0	0	0	0	0	0	0	0	0	0	0	0	0	0	0	0	0	0	0	0	0	0
YES/YES1	0	0	0	0	0	0	0	0	0	0	0	0	0	0	0	0	0	0	0	0	0	0	0	0	0	0	0	0	0	0	0	0	0	0	0	0	0	0	0	0	0	0	0	0	0	0	0	0	0
ZAK/MLTK	0	0	0	0	0	0	0	0	0	0	0	0	0	0	0	0	0	0	0	0	0	0	0	0	0	0	0	0	0	0	0	0	0	0	0	0	0	0	0	0	0	0	0	0	0	0	0	0	0
ZAP70	0	0	0	0	0	0	0	0	0	0	0	0	0	0	0	0	0	0	0	0	0	0	0	0	0	0	0	0	0	0	0	0	0	0	0	0	0	0	0	0	0	0	0	0	0	0	0	0	0
ZIPK/DAPK3	0	0	0	0	0	0	0	0	0	0	0	0	0	0	0	0	0	0	0	0	0	0	0	0	0	0	0	0	0	0	0	0	0	0	0	0	0	0	0	0	0	0	0	0	0	0	0	0	0
ABL1	0	0	0	0	0	0	0	0	0	0	0	0	0	0	0	0	0	0	0	0	0	0	0	0	0	0	0	0	0	0	0	0	0	0	0	0	0	0	0	0	0	0	0	0	0	0	0	0	0
ABL2/ARG	0	0	0	0	0	0	0	0	0	0	0	0	0	0	0	0	0	0	0	0	0	0	0	0	0	0	0	0	0	0	0	0	0	0	0	0	0	0	0	0	0	0	0	0	0	0	0	0	0
ACK1	0	0	0	0	0	0	0	0	0	0	0	0	0	0	0	0	0	0	0	0	0	0	0	0	0	0	0	0	0	0	0	0	0	0	0	0	0	0	0	0	0	0	0	0	0	0	0	0	0
AKT2	0	0	0	0	0	0	0	0	0	0	0	0	0	0	0	0	0	0	0	0	0	0	0	0	0	0	0	0	0	0	0	0	0	0	0	0	0	0	0	0	0	0	0	0	0	0	0	0	0
AKT3	0	0	0	0	0	0	0	0	0	0	0	0	0	0	0	0	0	0	0	0	0	0	0	0	0	0	0	0	0	0	0	0	0	0	0	0	0	0	0	0	0	0	0	0	0	0	0	0	0
ALK	0	0	0	0	0	0	0	0	0	0	0	0	0	0	0	0	0	0	0	0	0	0	0	0	0	0	0	0	0	0	0	0	0	0	0	0	0	0	0	0	0	0	0	0	0	0	0	0	0
ALK1/ACVRL1	0	0	0	0	0	0	0	0	0	0	0	0	0	0	0	0	0	0	0	0	0	0	0	0	0	0	0	0	0	0	0	0	0	0	0	0	0	0	0	0	0	0	0	0	0	0	0	0	0
ALK2/ACVR1	0	0	0	0	0	0	0	0	0	0	0	0	0	0	0	0	0	0	0	0	0	0	0	0	0	0	0	0	0	0	0	0	0	0	0	0	0	0	0	0	0	0	0	0	0	0	0	0	0
ARAF	0	0	0	0	0	0	0	0	0	0	0	0	0	0	0	0	0	0	0	0	0	0	0	0	0	0	0	0	0	0	0	0	0	0	0	0	0	0	0	0	0	0	0	0	0	0	0	0	0
ARK5/NUAK1	0	0	0	0	0	0	0	0	0	0	0	0	0	0	0	0	0	0	0	0	0	0	0	0	0	0	0	0	0	0	0	0	0	0	0	0	0	0	0	0	0	0	0	0	0	0	0	0	0
ASK1/MAP3K5	0	0	0	0	0	0	0	0	0	0	0	0	0	0	0	0	0	0	0	0	0	0	0	0	0	0	0	0	0	0	0	0	0	0	0	0	0	0	0	0	0	0	0	0	0	0	0	0	0
Aurora A	0	0	0	0	0	0	0	0	0	0	0	0	0	0	0	0	0	0	0	0	0	0	0	0	0	0	0	0	0	0	0	0	0	0	0	0	0	0	0	0	0	0	0	0	0	0	0	0	0
Aurora B	0	0	0	0	0	0	0	0	0	0	0	0	0	0	0	0	0	0	0	0	0	0	0	0	0	0	0	0	0	0	0	0	0	0	0	0	0	0	0	0	0	0	0	0	0	0	0	0	0
Aurora C	0	0	0	0	0	0	0	0	0	0	0	0	0	0	0	0	0	0	0	0	0	0	0	0	0	0	0	0	0	0	0	0	0	0	0	0	0	0	0	0	0	0	0	0	0	0	0	0	0
AXL	0	0	0	0	0	0	0	0	0	0	0	0	0	0	0	0	0	0	0	0	0	0	0	0	0	0	0	0	0	0	0	0	0	0	0	0	0	0	0	0	0	0	0	0	0	0	0	0	0
BLK	0	0	0	0	0	0	0	0	0	0	0	0	0	0	0	0	0	0	0	0	0	0	0	0	0	0	0	0	0	0	0	0	0	0	0	0	0	0	0	0	0	0	0	0	0	0	0	0	0
BMX/ETK	0	0	0	0	0	0	0	0	0	0	0	0	0	0	0	0	0	0	0	0	0	0	0	0	0	0	0	0	0	0	0	0	0	0	0	0	0	0	0	0	0	0	0	0	0	0	0	0	0
BRAF	0	0	0	0	0	0	0	0	0	0	0	0	0	0	0	0	0	0	0	0	0	0	0	0	0	0	0	0	0	0	0	0	0	0	0	0	0	0	0	0	0	0	0	0	0	0	0	0	0
BRK	0	0	0	0	0	0	0	0	0	0	0	0	0	0	0	0	0	0	0	0	0	0	0	0	0	0	0	0	0	0	0	0	0	0	0	0	0	0	0	0	0	0	0	0	0	0	0	0	0
BRSK1	0	0	0	0	0	0	0	0	0	0	0	0	0	0	0	0	0	0	0	0	0	0	0	0	0	0	0	0	0	0	0	0	0	0	0	0	0	0	0	0	0	0	0	0	0	0	0	0	0
BRSK2	0	0	0	0	0	0	0	0	0	0	0	0	0	0	0	0	0	0	0	0	0	0	0	0	0	0	0	0	0	0	0	0	0	0	0	0	0	0	0	0	0	0	0	0	0	0	0	0	0
BTK	0	0	0	0	0	0	0	0	0	0	0	0	0	0	0	0	0	0	0	0	0	0	0	0	0	0	0	0	0	0	0	0	0	0	0	0	0	0	0	0	0	0	0	0	0	0	0	0	0
c-Kit	0	0	0	0	0	0	0	0	0	0	0	0	0	0	0	0	0	0	0	0	0	0	0	0	0	0	0	0	0	0	0	0	0	0	0	0	0	0	0	0	0	0	0	0	0	0	0	0	0
c-MER	0	0	0	0	0	0	0	0	0	0	0	0	0	0	0	0	0	0	0	0	0	0	0	0	0	0	0	0	0	0	0	0	0	0	0	0	0	0	0	0	0	0	0	0	0	0	0	0	0
c-MET	0	0	0	0	0	0	0	0	0	0	0	0	0	0	0	0	0	0	0	0	0	0	0	0	0	0	0	0	0	0	0	0	0	0	0	0	0	0	0	0	0	0	0	0	0	0	0	0	0
c-SRC	0	0	0	0	0	0	0	0	0	0	0	0	0	0	0	0	0	0	0	0	0	0	0	0	0	0	0	0	0	0	0	0	0	0	0	0	0	0	0	0	0	0	0	0	0	0	0	0	0
CAMK1a	0	0	0	0	0	0	0	0	0	0	0	0	0	0	0	0	0	0	0	0	0	0	0	0	0	0	0	0	0	0	0	0	0	0	0	0	0	0	0	0	0	0	0	0	0	0	0	0	0
CAMK1d	0	0	0	0	0	0	0	0	0	0	0	0	0	0	0	0	0	0	0	0	0	0	0	0	0	0	0	0	0	0	0	0	0	0	0	0	0	0	0	0	0	0	0	0	0	0	0	0	0
CAMK2a	0	0	0	0	0	0	0	0	0	0	0	0	0	0	0	0	0	0	0	0	0	0	0	0	0	0	0	0	0	0	0	0	0	0	0	0	0	0	0	0	0	0	0	0	0	0	0	0	0
CAMK2b	0	0	0	0	0	0	0	0	0	0	0	0	0	0	0	0	0	0	0	0	0	0	0	0	0	0	0	0	0	0	0	0	0	0	0	0	0	0	0	0	0	0	0	0	0	0	0	0	0
CAMK2d	0	0	0	0	0	0	0	0	0	0	0	0	0	0	0	0	0	0	0	0	0	0	0	0	0	0	0	0	0	0	0	0	0	0	0	0	0	0	0	0	0	0	0	0	0	0	0	0	0
CAMK2g	0	0	0	0	0	0	0	0	0	0	0	0	0	0	0	0	0	0	0	0	0	0	0	0	0	0	0	0	0	0	0	0	0	0	0	0	0	0	0	0	0	0	0	0	0	0	0	0	0
CAMK4	0	0	0	0	0	0	0	0	0	0	0	0	0	0	0	0	0	0	0	0	0	0	0	0	0	0	0	0	0	0	0	0	0	0	0	0	0	0	0	0	0	0	0	0	0	0	0	0	0
CAMKK1	0	0	0	0	0	0	0	0	0	0	0	0	0	0	0	0	0	0	0	0	0	0	0	0	0	0	0	0	0	0	0	0	0	0	0	0	0	0	0	0	0	0	0	0	0	0	0	0	0
CAMKK2	0	0	0	0	0	0	0	0	0	0	0	0	0	0	0	0	0	0	0	0	0	0	0	0	0	0	0	0	0	0	0	0	0	0	0	0	0	0	0	0	0	0	0	0	0	0	0	0	0
CDK1/cyclin A	0	0	0	0	0	0	0	0	0	0	0	0	0	0	0	0	0	0	0	0	0	0	0	0	0	0	0	0	0	0	0	0	0	0	0	0	0	0	0	0	0	0	0	0	0	0	0	0	0
CDK1/cyclin B	0	0	0	0	0	0	0	0	0	0	0	0	0	0	0	0	0	0	0	0	0	0	0	0	0	0	0	0	0	0	0	0	0	0	0	0	0	0	0	0	0	0	0	0	0	0	0	0	0
CDK2/cyclin A	0	0	0	0	0	0	0	0	0	0	0	0	0	0	0	0	0	0	0	0	0	0	0	0	0	0	0	0	0	0	0	0	0	0	0	0	0	0	0	0	0	0	0	0	0	0	0	0	0
CDK2/cyclin E	0	0	0	0	0	0	0	0	0	0	0	0	0	0	0	0	0	0	0	0	0	0	0	0	0	0	0	0	0	0	0	0	0	0	0	0	0	0	0	0	0	0	0	0	0	0	0	0	0
CDK3/cyclin E	0	0	0	0	0	0	0	0	0	0	0	0	0	0	0	0	0	0	0	0	0	0	0	0	0	0	0	0	0	0	0	0	0	0	0	0	0	0	0	0	0	0	0	0	0	0	0	0	0
CDK4/cyclin D1	0	0	0	0	0	0	0	0	0	0	0	0	0	0	0	0	0	0	0	0	0	0	0	0	0	0	0	0	0	0	0	0	0	0	0	0	0	0	0	0	0	0	0	0	0	0	0	0	0
CDK4/cyclin D3	0	0	0	0	0	0	0	0	0	0	0	0	0	0	0	0	0	0	0	0	0	0	0	0	0	0	0	0	0	0	0	0	0	0	0	0	0	0	0	0	0	0	0	0	0	0	0	0	0
CDK5/p25	0	0	0	0	0	0	0	0	0	0	0	0	0	0	0	0	0	0	0	0	0	0	0	0	0	0	0	0	0	0	0	0	0	0	0	0	0	0	0	0	0	0	0	0	0	0	0	0	0
CDK5/p35	0	0	0	0	0	0	0	0	0	0	0	0	0	0	0	0	0	0	0	0	0	0	0	0	0	0	0	0	0	0	0	0	0	0	0	0	0	0	0	0	0	0	0	0	0	0	0	0	0
CDK6/cyclin D1	0	0	0	0	0	0	0	0	0	0	0	0	0	0	0	0	0	0	0	0	0	0	0	0	0	0	0	0	0	0	0	0	0	0	0	0	0	0	0	0	0	0	0	0	0	0	0	0	0
CDK6/cyclin D3	0	0	0	0	0	0	0	0	0	0	0	0	0	0	0	0	0	0	0	0	0	0	0	0	0	0	0	0	0	0	0	0	0	0	0	0	0	0	0	0	0	0	0	0	0	0	0	0	0
CDK7/cyclin H	0	0	0	0	0	0	0	0	0	0	0	0	0	0	0	0	0	0	0	0	0	0	0	0	0	0	0	0	0	0	0	0	0	0	0	0	0	0	0	0	0	0	0	0	0	0	0	0	0
CDK9 cyclin K	0	0	0	0	0	0	0	0	0	0	0	0	0	0	0	0	0	0	0	0	0	0	0	0	0	0	0	0	0	0	0	0	0	0	0	0	0	0	0	0	0	0	0	0	0	0	0	0	0
CDK9/cyclin T1	0	0	0	0	0	0	0	0	0	0	0	0	0	0	0	0	0	0	0	0	0	0	0	0	0	0	0	0	0	0	0	0	0	0	0	0	0	0	0	0	0	0	0	0	0	0	0	0	0
CHK1	0	0	0	0	0	0	0	0	0	0	0	0	0	0	0	0	0	0	0	0	0	0	0	0	0	0	0	0	0	0	0	0	0	0	0	0	0	0	0	0	0	0	0	0	0	0	0	0	0
CHK2	0	0	0	0	0	0	0	0	0	0	0	0	0	0	0	0	0	0	0	0	0	0	0	0	0	0	0	0	0	0	0	0	0	0	0	0	0	0	0	0	0	0	0	0	0	0	0	0	0
CK1a1	0	0	0	0	0	0	0	0	0	0	0	0	0	0	0	0	0	0	0	0	0	0	0	0	0	0	0	0	0	0	0	0	0	0	0	0	0	0	0	0	0	0	0	0	0	0	0	0	0
CK1d	0	0	0	0	0	0	0	0	0	0	0	0	0	0	0	0	0	0	0	0	0	0	0	0	0	0	0	0	0	0	0	0	0	0	0	0	0	0	0	0	0	0	0	0	0	0	0	0	0
CK1epsilon	0	0	0	0	0	0	0	0	0	0	0	0	0	0	0	0	0	0	0	0	0	0	0	0	0	0	0	0	0	0	0	0	0	0	0	0	0	0	0	0	0	0	0	0	0	0	0	0	0
CK1g1	0	0	0	0	0	0	0	0	0	0	0	0	0	0	0	0	0	0	0	0	0	0	0	0	0	0	0	0	0	0	0	0	0	0	0	0	0	0	0	0	0	0	0	0	0	0	0	0	0
CK1g2	0	0	0	0	0	0	0	0	0	0	0	0	0	0	0	0	0	0	0	0	0	0	0	0	0	0	0	0	0	0	0	0	0	0	0	0	0	0	0	0	0	0	0	0	0	0	0	0	0
CK1g3	0	0	0	0	0	0	0	0	0	0	0	0	0	0	0	0	0	0	0	0	0	0	0	0	0	0	0	0	0	0	0	0	0	0	0	0	0	0	0	0	0	0	0	0	0	0	0	0	0
CK2a	0	0	0	0	0	0	0	0	0	0	0	0	0	0	0	0	0	0	0	0	0	0	0	0	0	0	0	0	0	0	0	0	0	0	0	0	0	0	0	0	0	0	0	0	0	0	0	0	0
CK2a2	0	0	0	0	0	0	0	0	0	0	0	0	0	0	0	0	0	0	0	0	0	0	0	0	0	0	0	0	0	0	0	0	0	0	0	0	0	0	0	0	0	0	0	0	0	0	0	0	0
CLK1	0	0	0	0	0	0	0	0	0	0	0	0	0	0	0	0	0	0	0	0	0	0	0	0	0	0	0	0	0	0	0	0	0	0	0	0	0	0	0	0	0	0	0	0	0	0	0	0	0
CLK2	0	0	0	0	0	0	0	0	0	0	0	0	0	0	0	0	0	0	0	0	0	0	0	0	0	0	0	0	0	0	0	0	0	0	0	0	0	0	0	0	0	0	0	0	0	0	0	0	0
CLK3	0	0	0	0	0	0	0	0	0	0	0	0	0	0	0	0	0	0	0	0	0	0	0	0	0	0	0	0	0	0	0	0	0	0	0	0	0	0	0	0	0	0	0	0	0	0	0	0	0
CLK4	0	0	0	0	0	0	0	0	0	0	0	0	0	0	0	0	0	0	0	0	0	0	0	0	0	0	0	0	0	0	0	0	0	0	0	0	0	0	0	0	0	0	0	0	0	0	0	0	0
COT1/MAP3K8	0	0	0	0	0	0	0	0	0	0	0	0	0	0	0	0	0	0	0	0	0	0	0	0	0	0	0	0	0	0	0	0	0	0	0	0	0	0	0	0	0	0	0	0	0	0	0	0	0
CSK	0	0	0	0	0	0	0	0	0	0	0	0	0	0	0	0	0	0	0	0	0	0	0	0	0	0	0	0	0	0	0	0	0	0	0	0	0	0	0	0	0	0	0	0	0	0	0	0	0
CTK MATK	0	0	0	0	0	0	0	0	0	0	0	0	0	0	0	0	0	0	0	0	0	0	0	0	0	0	0	0	0	0	0	0	0	0	0	0	0	0	0	0	0	0	0	0	0	0	0	0	0
DAPK1	0	0	0	0	0	0	0	0	0	0	0	0	0	0	0	0	0	0	0	0	0	0	0	0	0	0	0	0	0	0	0	0	0	0	0	0	0	0	0	0	0	0	0	0	0	0	0	0	0
DAPK2	0	0	0	0	0	0	0	0	0	0	0	0	0	0	0	0	0	0	0	0	0	0	0	0	0	0	0	0	0	0	0	0	0	0	0	0	0	0	0	0	0	0	0	0	0	0	0	0	0
DCAMKL2	0	0	0	0	0	0	0	0	0	0	0	0	0	0	0	0	0	0	0	0	0	0	0	0	0	0	0	0	0	0	0	0	0	0	0	0	0	0	0	0	0	0	0	0	0	0	0	0	0
DDR2	0	0	0	0	0	0	0	0	0	0	0	0	0	0	0	0	0	0	0	0	0	0	0	0	0	0	0	0	0	0	0	0	0	0	0	0	0	0	0	0	0	0	0	0	0	0	0	0	0
DRAK1/STK17A	0	0	0	0	0	0	0	0	0	0	0	0	0	0	0	0	0	0	0	0	0	0	0	0	0	0	0	0	0	0	0	0	0	0	0	0	0	0	0	0	0	0	0	0	0	0	0	0	0
DYRK1/DYRK1A	0	0	0	0	0	0	0	0	0	0	0	0	0	0	0	0	0	0	0	0	0	0	0	0	0	0	0	0	0	0	0	0	0	0	0	0	0	0	0	0	0	0	0	0	0	0	0	0	0
DYRK1B	0	0	0	0	0	0	0	0	0	0	0	0	0	0	0	0	0	0	0	0	0	0	0	0	0	0	0	0	0	0	0	0	0	0	0	0	0	0	0	0	0	0	0	0	0	0	0	0	0
DYRK2	0	0	0	0	0	0	0	0	0	0	0	0	0	0	0	0	0	0	0	0	0	0	0	0	0	0	0	0	0	0	0	0	0	0	0	0	0	0	0	0	0	0	0	0	0	0	0	0	0
DYRK3	0	0	0	0	0	0	0	0	0	0	0	0	0	0	0	0	0	0	0	0	0	0	0	0	0	0	0	0	0	0	0	0	0	0	0	0	0	0	0	0	0	0	0	0	0	0	0	0	0
DYRK4	0	0	0	0	0	0	0	0	0	0	0	0	0	0	0	0	0	0	0	0	0	0	0	0	0	0	0	0	0	0	0	0	0	0	0	0	0	0	0	0	0	0	0	0	0	0	0	0	0
EGFR	0	0	0	0	0	0	0	0	0	0	0	0	0	0	0	0	0	0	0	0	0	0	0	0	0	0	0	0	0	0	0	0	0	0	0	0	0	0	0	0	0	0	0	0	0	0	0	0	0
EPHA1	0	0	0	0	0	0	0	0	0	0	0	0	0	0	0	0	0	0	0	0	0	0	0	0	0	0	0	0	0	0	0	0	0	0	0	0	0	0	0	0	0	0	0	0	0	0	0	0	0
EPHA2	0	0	0	0	0	0	0	0	0	0	0	0	0	0	0	0	0	0	0	0	0	0	0	0	0	0	0	0	0	0	0	0	0	0	0	0	0	0	0	0	0	0	0	0	0	0	0	0	0
EPHA3	0	0	0	0	0	0	0	0	0	0	0	0	0	0	0	0	0	0	0	0	0	0	0	0	0	0	0	0	0	0	0	0	0	0	0	0	0	0	0	0	0	0	0	0	0	0	0	0	0
EPHA4	0	0	0	0	0	0	0	0	0	0	0	0	0	0	0	0	0	0	0	0	0	0	0	0	0	0	0	0	0	0	0	0	0	0	0	0	0	0	0	0	0	0	0	0	0	0	0	0	0
EPHA5	0	0	0	0	0	0	0	0	0	0	0	0	0	0	0	0	0	0	0	0	0	0	0	0	0	0	0	0	0	0	0	0	0	0	0	0	0	0	0	0	0	0	0	0	0	0	0	0	0
EPHA6	0	0	0	0	0	0	0	0	0	0	0	0	0	0	0	0	0	0	0	0	0	0	0	0	0	0	0	0	0	0	0	0	0	0	0	0	0	0	0	0	0	0	0	0	0	0	0	0	0
EPHA7	0	0	0	0	0	0	0	0	0	0	0	0	0	0	0	0	0	0	0	0	0	0	0	0	0	0	0	0	0	0	0	0	0	0	0	0	0	0	0	0	0	0	0	0	0	0	0	0	0
EPHA8	0	0	0	0	0	0	0	0	0	0	0	0	0	0	0	0	0	0	0	0	0	0	0	0	0	0	0	0	0	0	0	0	0	0	0	0	0	0	0	0	0	0	0	0	0	0	0	0	0
EPHB1	0	0	0	0	0	0	0	0	0	0	0	0	0	0	0	0	0	0	0	0	0	0	0	0	0	0	0	0	0	0	0	0	0	0	0	0	0	0	0	0	0	0	0	0	0	0	0	0	0
EPHB2	0	0	0	0	0	0	0	0	0	0	0	0	0	0	0	0	0	0	0	0	0	0	0	0	0	0	0	0	0	0	0	0	0	0	0	0	0	0	0	0	0	0	0	0	0	0	0	0	0
EPHB3	0	0	0	0	0	0	0	0	0	0	0	0	0	0	0	0	0	0	0	0	0	0	0	0	0	0	0	0	0	0	0	0	0	0	0	0	0	0	0	0	0	0	0	0	0	0	0	0	0
EPHB4	0	0	0	0	0	0	0	0	0	0	0	0	0	0	0	0	0	0	0	0	0	0	0	0	0	0	0	0	0	0	0	0	0	0	0	0	0	0	0	0	0	0	0	0	0	0	0	0	0
ERBB2/HER2	0	0	0	0	0	0	0	0	0	0	0	0	0	0	0	0	0	0	0	0	0	0	0	0	0	0	0	0	0	0	0	0	0	0	0	0	0	0	0	0	0	0	0	0	0	0	0	0	0
ERBB4/HER4	0	0	0	0	0	0	0	0	0	0	0	0	0	0	0	0	0	0	0	0	0	0	0	0	0	0	0	0	0	0	0	0	0	0	0	0	0	0	0	0	0	0	0	0	0	0	0	0	0
ERK1	0	0	0	0	0	0	0	0	0	0	0	0	0	0	0	0	0	0	0	0	0	0	0	0	0	0	0	0	0	0	0	0	0	0	0	0	0	0	0	0	0	0	0	0	0	0	0	0	0
ERK2 MAPK1	0	0	0	0	0	0	0	0	0	0	0	0	0	0	0	0	0	0	0	0	0	0	0	0	0	0	0	0	0	0	0	0	0	0	0	0	0	0	0	0	0	0	0	0	0	0	0	0	0
FAK/PTK2	0	0	0	0	0	0	0	0	0	0	0	0	0	0	0	0	0	0	0	0	0	0	0	0	0	0	0	0	0	0	0	0	0	0	0	0	0	0	0	0	0	0	0	0	0	0	0	0	0
FER	0	0	0	0	0	0	0	0	0	0	0	0	0	0	0	0	0	0	0	0	0	0	0	0	0	0	0	0	0	0	0	0	0	0	0	0	0	0	0	0	0	0	0	0	0	0	0	0	0
FES/FPS	0	0	0	0	0	0	0	0	0	0	0	0	0	0	0	0	0	0	0	0	0	0	0	0	0	0	0	0	0	0	0	0	0	0	0	0	0	0	0	0	0	0	0	0	0	0	0	0	0
FGFR1	0	0	0	0	0	0	0	0	0	0	0	0	0	0	0	0	0	0	0	0	0	0	0	0	0	0	0	0	0	0	0	0	0	0	0	0	0	0	0	0	0	0	0	0	0	0	0	0	0
FGFR2	0	0	0	0	0	0	0	0	0	0	0	0	0	0	0	0	0	0	0	0	0	0	0	0	0	0	0	0	0	0	0	0	0	0	0	0	0	0	0	0	0	0	0	0	0	0	0	0	0
FGFR3	0	0	0	0	0	0	0	0	0	0	0	0	0	0	0	0	0	0	0	0	0	0	0	0	0	0	0	0	0	0	0	0	0	0	0	0	0	0	0	0	0	0	0	0	0	0	0	0	0
FGFR4	0	0	0	0	0	0	0	0	0	0	0	0	0	0	0	0	0	0	0	0	0	0	0	0	0	0	0	0	0	0	0	0	0	0	0	0	0	0	0	0	0	0	0	0	0	0	0	0	0
FGR	0	0	0	0	0	0	0	0	0	0	0	0	0	0	0	0	0	0	0	0	0	0	0	0	0	0	0	0	0	0	0	0	0	0	0	0	0	0	0	0	0	0	0	0	0	0	0	0	0
FLT1/VEGFR1	0	0	0	0	0	0	0	0	0	0	0	0	0	0	0	0	0	0	0	0	0	0	0	0	0	0	0	0	0	0	0	0	0	0	0	0	0	0	0	0	0	0	0	0	0	0	0	0	0
FLT3	0	0	0	0	0	0	0	0	0	0	0	0	0	0	0	0	0	0	0	0	0	0	0	0	0	0	0	0	0	0	0	0	0	0	0	0	0	0	0	0	0	0	0	0	0	0	0	0	0
FLT4/VEGFR3	0	0	0	0	0	0	0	0	0	0	0	0	0	0	0	0	0	0	0	0	0	0	0	0	0	0	0	0	0	0	0	0	0	0	0	0	0	0	0	0	0	0	0	0	0	0	0	0	0
FMS	0	0	0	0	0	0	0	0	0	0	0	0	0	0	0	0	0	0	0	0	0	0	0	0	0	0	0	0	0	0	0	0	0	0	0	0	0	0	0	0	0	0	0	0	0	0	0	0	0
FRK/PTK5	0	0	0	0	0	0	0	0	0	0	0	0	0	0	0	0	0	0	0	0	0	0	0	0	0	0	0	0	0	0	0	0	0	0	0	0	0	0	0	0	0	0	0	0	0	0	0	0	0
FYN	0	0	0	0	0	0	0	0	0	0	0	0	0	0	0	0	0	0	0	0	0	0	0	0	0	0	0	0	0	0	0	0	0	0	0	0	0	0	0	0	0	0	0	0	0	0	0	0	0
GCK MAP4K2	0	0	0	0	0	0	0	0	0	0	0	0	0	0	0	0	0	0	0	0	0	0	0	0	0	0	0	0	0	0	0	0	0	0	0	0	0	0	0	0	0	0	0	0	0	0	0	0	0
GRK4	0	0	0	0	0	0	0	0	0	0	0	0	0	0	0	0	0	0	0	0	0	0	0	0	0	0	0	0	0	0	0	0	0	0	0	0	0	0	0	0	0	0	0	0	0	0	0	0	0
GRK6	0	0	0	0	0	0	0	0	0	0	0	0	0	0	0	0	0	0	0	0	0	0	0	0	0	0	0	0	0	0	0	0	0	0	0	0	0	0	0	0	0	0	0	0	0	0	0	0	0
GRK7	0	0	0	0	0	0	0	0	0	0	0	0	0	0	0	0	0	0	0	0	0	0	0	0	0	0	0	0	0	0	0	0	0	0	0	0	0	0	0	0	0	0	0	0	0	0	0	0	0
GSK3a	0	0	0	0	0	0	0	0	0	0	0	0	0	0	0	0	0	0	0	0	0	0	0	0	0	0	0	0	0	0	0	0	0	0	0	0	0	0	0	0	0	0	0	0	0	0	0	0	0
GSK3b	0	0	0	0	0	0	0	0	0	0	0	0	0	0	0	0	0	0	0	0	0	0	0	0	0	0	0	0	0	0	0	0	0	0	0	0	0	0	0	0	0	0	0	0	0	0	0	0	0
Haspin	0	0	0	0	0	0	0	0	0	0	0	0	0	0	0	0	0	0	0	0	0	0	0	0	0	0	0	0	0	0	0	0	0	0	0	0	0	0	0	0	0	0	0	0	0	0	0	0	0
HCK	0	0	0	0	0	0	0	0	0	0	0	0	0	0	0	0	0	0	0	0	0	0	0	0	0	0	0	0	0	0	0	0	0	0	0	0	0	0	0	0	0	0	0	0	0	0	0	0	0
HGK MAP4K4	0	0	0	0	0	0	0	0	0	0	0	0	0	0	0	0	0	0	0	0	0	0	0	0	0	0	0	0	0	0	0	0	0	0	0	0	0	0	0	0	0	0	0	0	0	0	0	0	0
HIPK2	0	0	0	0	0	0	0	0	0	0	0	0	0	0	0	0	0	0	0	0	0	0	0	0	0	0	0	0	0	0	0	0	0	0	0	0	0	0	0	0	0	0	0	0	0	0	0	0	0
HIPK3	0	0	0	0	0	0	0	0	0	0	0	0	0	0	0	0	0	0	0	0	0	0	0	0	0	0	0	0	0	0	0	0	0	0	0	0	0	0	0	0	0	0	0	0	0	0	0	0	0
HIPK4	0	0	0	0	0	0	0	0	0	0	0	0	0	0	0	0	0	0	0	0	0	0	0	0	0	0	0	0	0	0	0	0	0	0	0	0	0	0	0	0	0	0	0	0	0	0	0	0	0
IGF1R	0	0	0	0	0	0	0	0	0	0	0	0	0	0	0	0	0	0	0	0	0	0	0	0	0	0	0	0	0	0	0	0	0	0	0	0	0	0	0	0	0	0	0	0	0	0	0	0	0
IKKa/CHUK	0	0	0	0	0	0	0	0	0	0	0	0	0	0	0	0	0	0	0	0	0	0	0	0	0	0	0	0	0	0	0	0	0	0	0	0	0	0	0	0	0	0	0	0	0	0	0	0	0
IKKb/IKBKB	0	0	0	0	0	0	0	0	0	0	0	0	0	0	0	0	0	0	0	0	0	0	0	0	0	0	0	0	0	0	0	0	0	0	0	0	0	0	0	0	0	0	0	0	0	0	0	0	0
IKKe/IKBKE	0	0	0	0	0	0	0	0	0	0	0	0	0	0	0	0	0	0	0	0	0	0	0	0	0	0	0	0	0	0	0	0	0	0	0	0	0	0	0	0	0	0	0	0	0	0	0	0	0
IR	0	0	0	0	0	0	0	0	0	0	0	0	0	0	0	0	0	0	0	0	0	0	0	0	0	0	0	0	0	0	0	0	0	0	0	0	0	0	0	0	0	0	0	0	0	0	0	0	0
IRAK1	0	0	0	0	0	0	0	0	0	0	0	0	0	0	0	0	0	0	0	0	0	0	0	0	0	0	0	0	0	0	0	0	0	0	0	0	0	0	0	0	0	0	0	0	0	0	0	0	0
IRAK4	0	0	0	0	0	0	0	0	0	0	0	0	0	0	0	0	0	0	0	0	0	0	0	0	0	0	0	0	0	0	0	0	0	0	0	0	0	0	0	0	0	0	0	0	0	0	0	0	0
IRR/INSRR	0	0	0	0	0	0	0	0	0	0	0	0	0	0	0	0	0	0	0	0	0	0	0	0	0	0	0	0	0	0	0	0	0	0	0	0	0	0	0	0	0	0	0	0	0	0	0	0	0
ITK	0	0	0	0	0	0	0	0	0	0	0	0	0	0	0	0	0	0	0	0	0	0	0	0	0	0	0	0	0	0	0	0	0	0	0	0	0	0	0	0	0	0	0	0	0	0	0	0	0
JAK1	0	0	0	0	0	0	0	0	0	0	0	0	0	0	0	0	0	0	0	0	0	0	0	0	0	0	0	0	0	0	0	0	0	0	0	0	0	0	0	0	0	0	0	0	0	0	0	0	0
JAK2	0	0	0	0	0	0	0	0	0	0	0	0	0	0	0	0	0	0	0	0	0	0	0	0	0	0	0	0	0	0	0	0	0	0	0	0	0	0	0	0	0	0	0	0	0	0	0	0	0
JAK3	0	0	0	0	0	0	0	0	0	0	0	0	0	0	0	0	0	0	0	0	0	0	0	0	0	0	0	0	0	0	0	0	0	0	0	0	0	0	0	0	0	0	0	0	0	0	0	0	0
JNK1	0	0	0	0	0	0	0	0	0	0	0	0	0	0	0	0	0	0	0	0	0	0	0	0	0	0	0	0	0	0	0	0	0	0	0	0	0	0	0	0	0	0	0	0	0	0	0	0	0
JNK2	0	0	0	0	0	0	0	0	0	0	0	0	0	0	0	0	0	0	0	0	0	0	0	0	0	0	0	0	0	0	0	0	0	0	0	0	0	0	0	0	0	0	0	0	0	0	0	0	0
JNK3	0	0	0	0	0	0	0	0	0	0	0	0	0	0	0	0	0	0	0	0	0	0	0	0	0	0	0	0	0	0	0	0	0	0	0	0	0	0	0	0	0	0	0	0	0	0	0	0	0
KDR/VEGFR2	0	0	0	0	0	0	0	0	0	0	0	0	0	0	0	0	0	0	0	0	0	0	0	0	0	0	0	0	0	0	0	0	0	0	0	0	0	0	0	0	0	0	0	0	0	0	0	0	0
KHS MAP4K5	0	0	0	0	0	0	0	0	0	0	0	0	0	0	0	0	0	0	0	0	0	0	0	0	0	0	0	0	0	0	0	0	0	0	0	0	0	0	0	0	0	0	0	0	0	0	0	0	0
LCK	0	0	0	0	0	0	0	0	0	0	0	0	0	0	0	0	0	0	0	0	0	0	0	0	0	0	0	0	0	0	0	0	0	0	0	0	0	0	0	0	0	0	0	0	0	0	0	0	0
LIMK1	0	0	0	0	0	0	0	0	0	0	0	0	0	0	0	0	0	0	0	0	0	0	0	0	0	0	0	0	0	0	0	0	0	0	0	0	0	0	0	0	0	0	0	0	0	0	0	0	0
LKB1	0	0	0	0	0	0	0	0	0	0	0	0	0	0	0	0	0	0	0	0	0	0	0	0	0	0	0	0	0	0	0	0	0	0	0	0	0	0	0	0	0	0	0	0	0	0	0	0	0
LOK/STK10	0	0	0	0	0	0	0	0	0	0	0	0	0	0	0	0	0	0	0	0	0	0	0	0	0	0	0	0	0	0	0	0	0	0	0	0	0	0	0	0	0	0	0	0	0	0	0	0	0
LRRK2	0	0	0	0	0	0	0	0	0	0	0	0	0	0	0	0	0	0	0	0	0	0	0	0	0	0	0	0	0	0	0	0	0	0	0	0	0	0	0	0	0	0	0	0	0	0	0	0	0
LYN	0	0	0	0	0	0	0	0	0	0	0	0	0	0	0	0	0	0	0	0	0	0	0	0	0	0	0	0	0	0	0	0	0	0	0	0	0	0	0	0	0	0	0	0	0	0	0	0	0
LYN B	0	0	0	0	0	0	0	0	0	0	0	0	0	0	0	0	0	0	0	0	0	0	0	0	0	0	0	0	0	0	0	0	0	0	0	0	0	0	0	0	0	0	0	0	0	0	0	0	0
MAPKAPK3	0	0	0	0	0	0	0	0	0	0	0	0	0	0	0	0	0	0	0	0	0	0	0	0	0	0	0	0	0	0	0	0	0	0	0	0	0	0	0	0	0	0	0	0	0	0	0	0	0
MAPKAPK5/PRAK	0	0	0	0	0	0	0	0	0	0	0	0	0	0	0	0	0	0	0	0	0	0	0	0	0	0	0	0	0	0	0	0	0	0	0	0	0	0	0	0	0	0	0	0	0	0	0	0	0
MARK1	0	0	0	0	0	0	0	0	0	0	0	0	0	0	0	0	0	0	0	0	0	0	0	0	0	0	0	0	0	0	0	0	0	0	0	0	0	0	0	0	0	0	0	0	0	0	0	0	0
MARK2/PAR-1Ba	0	0	0	0	0	0	0	0	0	0	0	0	0	0	0	0	0	0	0	0	0	0	0	0	0	0	0	0	0	0	0	0	0	0	0	0	0	0	0	0	0	0	0	0	0	0	0	0	0
MARK3	0	0	0	0	0	0	0	0	0	0	0	0	0	0	0	0	0	0	0	0	0	0	0	0	0	0	0	0	0	0	0	0	0	0	0	0	0	0	0	0	0	0	0	0	0	0	0	0	0
MARK4	0	0	0	0	0	0	0	0	0	0	0	0	0	0	0	0	0	0	0	0	0	0	0	0	0	0	0	0	0	0	0	0	0	0	0	0	0	0	0	0	0	0	0	0	0	0	0	0	0
MEK1	0	0	0	0	0	0	0	0	0	0	0	0	0	0	0	0	0	0	0	0	0	0	0	0	0	0	0	0	0	0	0	0	0	0	0	0	0	0	0	0	0	0	0	0	0	0	0	0	0
MEK2	0	0	0	0	0	0	0	0	0	0	0	0	0	0	0	0	0	0	0	0	0	0	0	0	0	0	0	0	0	0	0	0	0	0	0	0	0	0	0	0	0	0	0	0	0	0	0	0	0
MEKK2	0	0	0	0	0	0	0	0	0	0	0	0	0	0	0	0	0	0	0	0	0	0	0	0	0	0	0	0	0	0	0	0	0	0	0	0	0	0	0	0	0	0	0	0	0	0	0	0	0
MEKK3	0	0	0	0	0	0	0	0	0	0	0	0	0	0	0	0	0	0	0	0	0	0	0	0	0	0	0	0	0	0	0	0	0	0	0	0	0	0	0	0	0	0	0	0	0	0	0	0	0
MELK	0	0	0	0	0	0	0	0	0	0	0	0	0	0	0	0	0	0	0	0	0	0	0	0	0	0	0	0	0	0	0	0	0	0	0	0	0	0	0	0	0	0	0	0	0	0	0	0	0
MINK/MINK1	0	0	0	0	0	0	0	0	0	0	0	0	0	0	0	0	0	0	0	0	0	0	0	0	0	0	0	0	0	0	0	0	0	0	0	0	0	0	0	0	0	0	0	0	0	0	0	0	0
MKK6	0	0	0	0	0	0	0	0	0	0	0	0	0	0	0	0	0	0	0	0	0	0	0	0	0	0	0	0	0	0	0	0	0	0	0	0	0	0	0	0	0	0	0	0	0	0	0	0	0
MLCK/MYLK	0	0	0	0	0	0	0	0	0	0	0	0	0	0	0	0	0	0	0	0	0	0	0	0	0	0	0	0	0	0	0	0	0	0	0	0	0	0	0	0	0	0	0	0	0	0	0	0	0
MLCK2/MYLK2	0	0	0	0	0	0	0	0	0	0	0	0	0	0	0	0	0	0	0	0	0	0	0	0	0	0	0	0	0	0	0	0	0	0	0	0	0	0	0	0	0	0	0	0	0	0	0	0	0
MLK1/MAP3K9	0	0	0	0	0	0	0	0	0	0	0	0	0	0	0	0	0	0	0	0	0	0	0	0	0	0	0	0	0	0	0	0	0	0	0	0	0	0	0	0	0	0	0	0	0	0	0	0	0
MLK2/MAP3K10	0	0	0	0	0	0	0	0	0	0	0	0	0	0	0	0	0	0	0	0	0	0	0	0	0	0	0	0	0	0	0	0	0	0	0	0	0	0	0	0	0	0	0	0	0	0	0	0	0
MLK3/MAP3K11	0	0	0	0	0	0	0	0	0	0	0	0	0	0	0	0	0	0	0	0	0	0	0	0	0	0	0	0	0	0	0	0	0	0	0	0	0	0	0	0	0	0	0	0	0	0	0	0	0
MNK1	0	0	0	0	0	0	0	0	0	0	0	0	0	0	0	0	0	0	0	0	0	0	0	0	0	0	0	0	0	0	0	0	0	0	0	0	0	0	0	0	0	0	0	0	0	0	0	0	0
MNK2	0	0	0	0	0	0	0	0	0	0	0	0	0	0	0	0	0	0	0	0	0	0	0	0	0	0	0	0	0	0	0	0	0	0	0	0	0	0	0	0	0	0	0	0	0	0	0	0	0
MRCKa/CDC42BPA	0	0	0	0	0	0	0	0	0	0	0	0	0	0	0	0	0	0	0	0	0	0	0	0	0	0	0	0	0	0	0	0	0	0	0	0	0	0	0	0	0	0	0	0	0	0	0	0	0
MRCKb/CDC42BPB	0	0	0	0	0	0	0	0	0	0	0	0	0	0	0	0	0	0	0	0	0	0	0	0	0	0	0	0	0	0	0	0	0	0	0	0	0	0	0	0	0	0	0	0	0	0	0	0	0
MSK1/RPS6KA5	0	0	0	0	0	0	0	0	0	0	0	0	0	0	0	0	0	0	0	0	0	0	0	0	0	0	0	0	0	0	0	0	0	0	0	0	0	0	0	0	0	0	0	0	0	0	0	0	0
MSK2/RPS6KA4	0	0	0	0	0	0	0	0	0	0	0	0	0	0	0	0	0	0	0	0	0	0	0	0	0	0	0	0	0	0	0	0	0	0	0	0	0	0	0	0	0	0	0	0	0	0	0	0	0
MSSK1/STK23	0	0	0	0	0	0	0	0	0	0	0	0	0	0	0	0	0	0	0	0	0	0	0	0	0	0	0	0	0	0	0	0	0	0	0	0	0	0	0	0	0	0	0	0	0	0	0	0	0
MST1/STK4	0	0	0	0	0	0	0	0	0	0	0	0	0	0	0	0	0	0	0	0	0	0	0	0	0	0	0	0	0	0	0	0	0	0	0	0	0	0	0	0	0	0	0	0	0	0	0	0	0
MST2/STK3	0	0	0	0	0	0	0	0	0	0	0	0	0	0	0	0	0	0	0	0	0	0	0	0	0	0	0	0	0	0	0	0	0	0	0	0	0	0	0	0	0	0	0	0	0	0	0	0	0
MST3/STK24	0	0	0	0	0	0	0	0	0	0	0	0	0	0	0	0	0	0	0	0	0	0	0	0	0	0	0	0	0	0	0	0	0	0	0	0	0	0	0	0	0	0	0	0	0	0	0	0	0
MST4	0	0	0	0	0	0	0	0	0	0	0	0	0	0	0	0	0	0	0	0	0	0	0	0	0	0	0	0	0	0	0	0	0	0	0	0	0	0	0	0	0	0	0	0	0	0	0	0	0
MUSK	0	0	0	0	0	0	0	0	0	0	0	0	0	0	0	0	0	0	0	0	0	0	0	0	0	0	0	0	0	0	0	0	0	0	0	0	0	0	0	0	0	0	0	0	0	0	0	0	0
MYO3b	0	0	0	0	0	0	0	0	0	0	0	0	0	0	0	0	0	0	0	0	0	0	0	0	0	0	0	0	0	0	0	0	0	0	0	0	0	0	0	0	0	0	0	0	0	0	0	0	0
NEK1	0	0	0	0	0	0	0	0	0	0	0	0	0	0	0	0	0	0	0	0	0	0	0	0	0	0	0	0	0	0	0	0	0	0	0	0	0	0	0	0	0	0	0	0	0	0	0	0	0
NEK11	0	0	0	0	0	0	0	0	0	0	0	0	0	0	0	0	0	0	0	0	0	0	0	0	0	0	0	0	0	0	0	0	0	0	0	0	0	0	0	0	0	0	0	0	0	0	0	0	0
NEK2	0	0	0	0	0	0	0	0	0	0	0	0	0	0	0	0	0	0	0	0	0	0	0	0	0	0	0	0	0	0	0	0	0	0	0	0	0	0	0	0	0	0	0	0	0	0	0	0	0
NEK3	0	0	0	0	0	0	0	0	0	0	0	0	0	0	0	0	0	0	0	0	0	0	0	0	0	0	0	0	0	0	0	0	0	0	0	0	0	0	0	0	0	0	0	0	0	0	0	0	0
NEK4	0	0	0	0	0	0	0	0	0	0	0	0	0	0	0	0	0	0	0	0	0	0	0	0	0	0	0	0	0	0	0	0	0	0	0	0	0	0	0	0	0	0	0	0	0	0	0	0	0
NEK9	0	0	0	0	0	0	0	0	0	0	0	0	0	0	0	0	0	0	0	0	0	0	0	0	0	0	0	0	0	0	0	0	0	0	0	0	0	0	0	0	0	0	0	0	0	0	0	0	0
NIK/MAP3K14	0	0	0	0	0	0	0	0	0	0	0	0	0	0	0	0	0	0	0	0	0	0	0	0	0	0	0	0	0	0	0	0	0	0	0	0	0	0	0	0	0	0	0	0	0	0	0	0	0
NLK	0	0	0	0	0	0	0	0	0	0	0	0	0	0	0	0	0	0	0	0	0	0	0	0	0	0	0	0	0	0	0	0	0	0	0	0	0	0	0	0	0	0	0	0	0	0	0	0	0
OSR1/OXSR1	0	0	0	0	0	0	0	0	0	0	0	0	0	0	0	0	0	0	0	0	0	0	0	0	0	0	0	0	0	0	0	0	0	0	0	0	0	0	0	0	0	0	0	0	0	0	0	0	0
P38a/MAPK14	0	0	0	0	0	0	0	0	0	0	0	0	0	0	0	0	0	0	0	0	0	0	0	0	0	0	0	0	0	0	0	0	0	0	0	0	0	0	0	0	0	0	0	0	0	0	0	0	0
P38b/MAPK11	0	0	0	0	0	0	0	0	0	0	0	0	0	0	0	0	0	0	0	0	0	0	0	0	0	0	0	0	0	0	0	0	0	0	0	0	0	0	0	0	0	0	0	0	0	0	0	0	0
P38g	0	0	0	0	0	0	0	0	0	0	0	0	0	0	0	0	0	0	0	0	0	0	0	0	0	0	0	0	0	0	0	0	0	0	0	0	0	0	0	0	0	0	0	0	0	0	0	0	0
p70S6K/RPS6KB1	0	0	0	0	0	0	0	0	0	0	0	0	0	0	0	0	0	0	0	0	0	0	0	0	0	0	0	0	0	0	0	0	0	0	0	0	0	0	0	0	0	0	0	0	0	0	0	0	0
p70S6Kb/RPS6KB2	0	0	0	0	0	0	0	0	0	0	0	0	0	0	0	0	0	0	0	0	0	0	0	0	0	0	0	0	0	0	0	0	0	0	0	0	0	0	0	0	0	0	0	0	0	0	0	0	0
PAK1	0	0	0	0	0	0	0	0	0	0	0	0	0	0	0	0	0	0	0	0	0	0	0	0	0	0	0	0	0	0	0	0	0	0	0	0	0	0	0	0	0	0	0	0	0	0	0	0	0
PAK2	0	0	0	0	0	0	0	0	0	0	0	0	0	0	0	0	0	0	0	0	0	0	0	0	0	0	0	0	0	0	0	0	0	0	0	0	0	0	0	0	0	0	0	0	0	0	0	0	0
PAK4	0	0	0	0	0	0	0	0	0	0	0	0	0	0	0	0	0	0	0	0	0	0	0	0	0	0	0	0	0	0	0	0	0	0	0	0	0	0	0	0	0	0	0	0	0	0	0	0	0
PAK5	0	0	0	0	0	0	0	0	0	0	0	0	0	0	0	0	0	0	0	0	0	0	0	0	0	0	0	0	0	0	0	0	0	0	0	0	0	0	0	0	0	0	0	0	0	0	0	0	0
PAK6	0	0	0	0	0	0	0	0	0	0	0	0	0	0	0	0	0	0	0	0	0	0	0	0	0	0	0	0	0	0	0	0	0	0	0	0	0	0	0	0	0	0	0	0	0	0	0	0	0
PASK	0	0	0	0	0	0	0	0	0	0	0	0	0	0	0	0	0	0	0	0	0	0	0	0	0	0	0	0	0	0	0	0	0	0	0	0	0	0	0	0	0	0	0	0	0	0	0	0	0
PBK/TOPK	0	0	0	0	0	0	0	0	0	0	0	0	0	0	0	0	0	0	0	0	0	0	0	0	0	0	0	0	0	0	0	0	0	0	0	0	0	0	0	0	0	0	0	0	0	0	0	0	0
PDGFRa	0	0	0	0	0	0	0	0	0	0	0	0	0	0	0	0	0	0	0	0	0	0	0	0	0	0	0	0	0	0	0	0	0	0	0	0	0	0	0	0	0	0	0	0	0	0	0	0	0
PDGFRb	0	0	0	0	0	0	0	0	0	0	0	0	0	0	0	0	0	0	0	0	0	0	0	0	0	0	0	0	0	0	0	0	0	0	0	0	0	0	0	0	0	0	0	0	0	0	0	0	0
PDK1/PDPK1	0	0	0	0	0	0	0	0	0	0	0	0	0	0	0	0	0	0	0	0	0	0	0	0	0	0	0	0	0	0	0	0	0	0	0	0	0	0	0	0	0	0	0	0	0	0	0	0	0
PHKg1	0	0	0	0	0	0	0	0	0	0	0	0	0	0	0	0	0	0	0	0	0	0	0	0	0	0	0	0	0	0	0	0	0	0	0	0	0	0	0	0	0	0	0	0	0	0	0	0	0
PHKg2	0	0	0	0	0	0	0	0	0	0	0	0	0	0	0	0	0	0	0	0	0	0	0	0	0	0	0	0	0	0	0	0	0	0	0	0	0	0	0	0	0	0	0	0	0	0	0	0	0
PIM1	0	0	0	0	0	0	0	0	0	0	0	0	0	0	0	0	0	0	0	0	0	0	0	0	0	0	0	0	0	0	0	0	0	0	0	0	0	0	0	0	0	0	0	0	0	0	0	0	0
PIM2	0	0	0	0	0	0	0	0	0	0	0	0	0	0	0	0	0	0	0	0	0	0	0	0	0	0	0	0	0	0	0	0	0	0	0	0	0	0	0	0	0	0	0	0	0	0	0	0	0
PIM3	0	0	0	0	0	0	0	0	0	0	0	0	0	0	0	0	0	0	0	0	0	0	0	0	0	0	0	0	0	0	0	0	0	0	0	0	0	0	0	0	0	0	0	0	0	0	0	0	0
PKA	0	0	0	0	0	0	0	0	0	0	0	0	0	0	0	0	0	0	0	0	0	0	0	0	0	0	0	0	0	0	0	0	0	0	0	0	0	0	0	0	0	0	0	0	0	0	0	0	0
PKCa	0	0	0	0	0	0	0	0	0	0	0	0	0	0	0	0	0	0	0	0	0	0	0	0	0	0	0	0	0	0	0	0	0	0	0	0	0	0	0	0	0	0	0	0	0	0	0	0	0
PKCb1	0	0	0	0	0	0	0	0	0	0	0	0	0	0	0	0	0	0	0	0	0	0	0	0	0	0	0	0	0	0	0	0	0	0	0	0	0	0	0	0	0	0	0	0	0	0	0	0	0
PKCb2	0	0	0	0	0	0	0	0	0	0	0	0	0	0	0	0	0	0	0	0	0	0	0	0	0	0	0	0	0	0	0	0	0	0	0	0	0	0	0	0	0	0	0	0	0	0	0	0	0
PKCd	0	0	0	0	0	0	0	0	0	0	0	0	0	0	0	0	0	0	0	0	0	0	0	0	0	0	0	0	0	0	0	0	0	0	0	0	0	0	0	0	0	0	0	0	0	0	0	0	0
PKCepsilon	0	0	0	0	0	0	0	0	0	0	0	0	0	0	0	0	0	0	0	0	0	0	0	0	0	0	0	0	0	0	0	0	0	0	0	0	0	0	0	0	0	0	0	0	0	0	0	0	0
PKCeta	0	0	0	0	0	0	0	0	0	0	0	0	0	0	0	0	0	0	0	0	0	0	0	0	0	0	0	0	0	0	0	0	0	0	0	0	0	0	0	0	0	0	0	0	0	0	0	0	0
PKCg	0	0	0	0	0	0	0	0	0	0	0	0	0	0	0	0	0	0	0	0	0	0	0	0	0	0	0	0	0	0	0	0	0	0	0	0	0	0	0	0	0	0	0	0	0	0	0	0	0
PKCiota	0	0	0	0	0	0	0	0	0	0	0	0	0	0	0	0	0	0	0	0	0	0	0	0	0	0	0	0	0	0	0	0	0	0	0	0	0	0	0	0	0	0	0	0	0	0	0	0	0
PKCmu/PRKD1	0	0	0	0	0	0	0	0	0	0	0	0	0	0	0	0	0	0	0	0	0	0	0	0	0	0	0	0	0	0	0	0	0	0	0	0	0	0	0	0	0	0	0	0	0	0	0	0	0
PKCnu/PRKD3	0	0	0	0	0	0	0	0	0	0	0	0	0	0	0	0	0	0	0	0	0	0	0	0	0	0	0	0	0	0	0	0	0	0	0	0	0	0	0	0	0	0	0	0	0	0	0	0	0
PKCtheta	0	0	0	0	0	0	0	0	0	0	0	0	0	0	0	0	0	0	0	0	0	0	0	0	0	0	0	0	0	0	0	0	0	0	0	0	0	0	0	0	0	0	0	0	0	0	0	0	0
PKCzeta	0	0	0	0	0	0	0	0	0	0	0	0	0	0	0	0	0	0	0	0	0	0	0	0	0	0	0	0	0	0	0	0	0	0	0	0	0	0	0	0	0	0	0	0	0	0	0	0	0
PKD2/PRKD2	0	0	0	0	0	0	0	0	0	0	0	0	0	0	0	0	0	0	0	0	0	0	0	0	0	0	0	0	0	0	0	0	0	0	0	0	0	0	0	0	0	0	0	0	0	0	0	0	0
PKG1a	0	0	0	0	0	0	0	0	0	0	0	0	0	0	0	0	0	0	0	0	0	0	0	0	0	0	0	0	0	0	0	0	0	0	0	0	0	0	0	0	0	0	0	0	0	0	0	0	0
PKG1b	0	0	0	0	0	0	0	0	0	0	0	0	0	0	0	0	0	0	0	0	0	0	0	0	0	0	0	0	0	0	0	0	0	0	0	0	0	0	0	0	0	0	0	0	0	0	0	0	0
PKG2/PRKG2	0	0	0	0	0	0	0	0	0	0	0	0	0	0	0	0	0	0	0	0	0	0	0	0	0	0	0	0	0	0	0	0	0	0	0	0	0	0	0	0	0	0	0	0	0	0	0	0	0
PKN1/PRK1	0	0	0	0	0	0	0	0	0	0	0	0	0	0	0	0	0	0	0	0	0	0	0	0	0	0	0	0	0	0	0	0	0	0	0	0	0	0	0	0	0	0	0	0	0	0	0	0	0
PKN2/PRK2	0	0	0	0	0	0	0	0	0	0	0	0	0	0	0	0	0	0	0	0	0	0	0	0	0	0	0	0	0	0	0	0	0	0	0	0	0	0	0	0	0	0	0	0	0	0	0	0	0
PLK1	0	0	0	0	0	0	0	0	0	0	0	0	0	0	0	0	0	0	0	0	0	0	0	0	0	0	0	0	0	0	0	0	0	0	0	0	0	0	0	0	0	0	0	0	0	0	0	0	0
PLK3	0	0	0	0	0	0	0	0	0	0	0	0	0	0	0	0	0	0	0	0	0	0	0	0	0	0	0	0	0	0	0	0	0	0	0	0	0	0	0	0	0	0	0	0	0	0	0	0	0
PRKX	0	0	0	0	0	0	0	0	0	0	0	0	0	0	0	0	0	0	0	0	0	0	0	0	0	0	0	0	0	0	0	0	0	0	0	0	0	0	0	0	0	0	0	0	0	0	0	0	0
PYK2	0	0	0	0	0	0	0	0	0	0	0	0	0	0	0	0	0	0	0	0	0	0	0	0	0	0	0	0	0	0	0	0	0	0	0	0	0	0	0	0	0	0	0	0	0	0	0	0	0
RAF1	0	0	0	0	0	0	0	0	0	0	0	0	0	0	0	0	0	0	0	0	0	0	0	0	0	0	0	0	0	0	0	0	0	0	0	0	0	0	0	0	0	0	0	0	0	0	0	0	0
RET	0	0	0	0	0	0	0	0	0	0	0	0	0	0	0	0	0	0	0	0	0	0	0	0	0	0	0	0	0	0	0	0	0	0	0	0	0	0	0	0	0	0	0	0	0	0	0	0	0
RIPK2	0	0	0	0	0	0	0	0	0	0	0	0	0	0	0	0	0	0	0	0	0	0	0	0	0	0	0	0	0	0	0	0	0	0	0	0	0	0	0	0	0	0	0	0	0	0	0	0	0
RIPK5	0	0	0	0	0	0	0	0	0	0	0	0	0	0	0	0	0	0	0	0	0	0	0	0	0	0	0	0	0	0	0	0	0	0	0	0	0	0	0	0	0	0	0	0	0	0	0	0	0
ROCK1	0	0	0	0	0	0	0	0	0	0	0	0	0	0	0	0	0	0	0	0	0	0	0	0	0	0	0	0	0	0	0	0	0	0	0	0	0	0	0	0	0	0	0	0	0	0	0	0	0
ROCK2	0	0	0	0	0	0	0	0	0	0	0	0	0	0	0	0	0	0	0	0	0	0	0	0	0	0	0	0	0	0	0	0	0	0	0	0	0	0	0	0	0	0	0	0	0	0	0	0	0
RON/MST1R	0	0	0	0	0	0	0	0	0	0	0	0	0	0	0	0	0	0	0	0	0	0	0	0	0	0	0	0	0	0	0	0	0	0	0	0	0	0	0	0	0	0	0	0	0	0	0	0	0
ROS/ROS1	0	0	0	0	0	0	0	0	0	0	0	0	0	0	0	0	0	0	0	0	0	0	0	0	0	0	0	0	0	0	0	0	0	0	0	0	0	0	0	0	0	0	0	0	0	0	0	0	0
RSK1	0	0	0	0	0	0	0	0	0	0	0	0	0	0	0	0	0	0	0	0	0	0	0	0	0	0	0	0	0	0	0	0	0	0	0	0	0	0	0	0	0	0	0	0	0	0	0	0	0
RSK2	0	0	0	0	0	0	0	0	0	0	0	0	0	0	0	0	0	0	0	0	0	0	0	0	0	0	0	0	0	0	0	0	0	0	0	0	0	0	0	0	0	0	0	0	0	0	0	0	0
RSK3	0	0	0	0	0	0	0	0	0	0	0	0	0	0	0	0	0	0	0	0	0	0	0	0	0	0	0	0	0	0	0	0	0	0	0	0	0	0	0	0	0	0	0	0	0	0	0	0	0
RSK4	0	0	0	0	0	0	0	0	0	0	0	0	0	0	0	0	0	0	0	0	0	0	0	0	0	0	0	0	0	0	0	0	0	0	0	0	0	0	0	0	0	0	0	0	0	0	0	0	0
SGK1	0	0	0	0	0	0	0	0	0	0	0	0	0	0	0	0	0	0	0	0	0	0	0	0	0	0	0	0	0	0	0	0	0	0	0	0	0	0	0	0	0	0	0	0	0	0	0	0	0
SGK2	0	0	0	0	0	0	0	0	0	0	0	0	0	0	0	0	0	0	0	0	0	0	0	0	0	0	0	0	0	0	0	0	0	0	0	0	0	0	0	0	0	0	0	0	0	0	0	0	0
SIK2	0	0	0	0	0	0	0	0	0	0	0	0	0	0	0	0	0	0	0	0	0	0	0	0	0	0	0	0	0	0	0	0	0	0	0	0	0	0	0	0	0	0	0	0	0	0	0	0	0
SLK/STK2	0	0	0	0	0	0	0	0	0	0	0	0	0	0	0	0	0	0	0	0	0	0	0	0	0	0	0	0	0	0	0	0	0	0	0	0	0	0	0	0	0	0	0	0	0	0	0	0	0
SNARK/NUAK2	0	0	0	0	0	0	0	0	0	0	0	0	0	0	0	0	0	0	0	0	0	0	0	0	0	0	0	0	0	0	0	0	0	0	0	0	0	0	0	0	0	0	0	0	0	0	0	0	0
SRMS	0	0	0	0	0	0	0	0	0	0	0	0	0	0	0	0	0	0	0	0	0	0	0	0	0	0	0	0	0	0	0	0	0	0	0	0	0	0	0	0	0	0	0	0	0	0	0	0	0
SRPK1	0	0	0	0	0	0	0	0	0	0	0	0	0	0	0	0	0	0	0	0	0	0	0	0	0	0	0	0	0	0	0	0	0	0	0	0	0	0	0	0	0	0	0	0	0	0	0	0	0
SRPK2	0	0	0	0	0	0	0	0	0	0	0	0	0	0	0	0	0	0	0	0	0	0	0	0	0	0	0	0	0	0	0	0	0	0	0	0	0	0	0	0	0	0	0	0	0	0	0	0	0
STK16	0	0	0	0	0	0	0	0	0	0	0	0	0	0	0	0	0	0	0	0	0	0	0	0	0	0	0	0	0	0	0	0	0	0	0	0	0	0	0	0	0	0	0	0	0	0	0	0	0
STK22D/TSSK1	0	0	0	0	0	0	0	0	0	0	0	0	0	0	0	0	0	0	0	0	0	0	0	0	0	0	0	0	0	0	0	0	0	0	0	0	0	0	0	0	0	0	0	0	0	0	0	0	0
STK25/YSK1	0	0	0	0	0	0	0	0	0	0	0	0	0	0	0	0	0	0	0	0	0	0	0	0	0	0	0	0	0	0	0	0	0	0	0	0	0	0	0	0	0	0	0	0	0	0	0	0	0
STK33	0	0	0	0	0	0	0	0	0	0	0	0	0	0	0	0	0	0	0	0	0	0	0	0	0	0	0	0	0	0	0	0	0	0	0	0	0	0	0	0	0	0	0	0	0	0	0	0	0
STK39/STLK3	0	0	0	0	0	0	0	0	0	0	0	0	0	0	0	0	0	0	0	0	0	0	0	0	0	0	0	0	0	0	0	0	0	0	0	0	0	0	0	0	0	0	0	0	0	0	0	0	0
SYK	0	0	0	0	0	0	0	0	0	0	0	0	0	0	0	0	0	0	0	0	0	0	0	0	0	0	0	0	0	0	0	0	0	0	0	0	0	0	0	0	0	0	0	0	0	0	0	0	0
TAK1	0	0	0	0	0	0	0	0	0	0	0	0	0	0	0	0	0	0	0	0	0	0	0	0	0	0	0	0	0	0	0	0	0	0	0	0	0	0	0	0	0	0	0	0	0	0	0	0	0
TAOK1	0	0	0	0	0	0	0	0	0	0	0	0	0	0	0	0	0	0	0	0	0	0	0	0	0	0	0	0	0	0	0	0	0	0	0	0	0	0	0	0	0	0	0	0	0	0	0	0	0
TAOK2/TAO1	0	0	0	0	0	0	0	0	0	0	0	0	0	0	0	0	0	0	0	0	0	0	0	0	0	0	0	0	0	0	0	0	0	0	0	0	0	0	0	0	0	0	0	0	0	0	0	0	0
TAOK3/JIK	0	0	0	0	0	0	0	0	0	0	0	0	0	0	0	0	0	0	0	0	0	0	0	0	0	0	0	0	0	0	0	0	0	0	0	0	0	0	0	0	0	0	0	0	0	0	0	0	0
TBK1	0	0	0	0	0	0	0	0	0	0	0	0	0	0	0	0	0	0	0	0	0	0	0	0	0	0	0	0	0	0	0	0	0	0	0	0	0	0	0	0	0	0	0	0	0	0	0	0	0
TGFBR2	0	0	0	0	0	0	0	0	0	0	0	0	0	0	0	0	0	0	0	0	0	0	0	0	0	0	0	0	0	0	0	0	0	0	0	0	0	0	0	0	0	0	0	0	0	0	0	0	0
TIE2/TEK	0	0	0	0	0	0	0	0	0	0	0	0	0	0	0	0	0	0	0	0	0	0	0	0	0	0	0	0	0	0	0	0	0	0	0	0	0	0	0	0	0	0	0	0	0	0	0	0	0
TLK2	0	0	0	0	0	0	0	0	0	0	0	0	0	0	0	0	0	0	0	0	0	0	0	0	0	0	0	0	0	0	0	0	0	0	0	0	0	0	0	0	0	0	0	0	0	0	0	0	0
TRKA	0	0	0	0	0	0	0	0	0	0	0	0	0	0	0	0	0	0	0	0	0	0	0	0	0	0	0	0	0	0	0	0	0	0	0	0	0	0	0	0	0	0	0	0	0	0	0	0	0
TRKB	0	0	0	0	0	0	0	0	0	0	0	0	0	0	0	0	0	0	0	0	0	0	0	0	0	0	0	0	0	0	0	0	0	0	0	0	0	0	0	0	0	0	0	0	0	0	0	0	0
TRKC	0	0	0	0	0	0	0	0	0	0	0	0	0	0	0	0	0	0	0	0	0	0	0	0	0	0	0	0	0	0	0	0	0	0	0	0	0	0	0	0	0	0	0	0	0	0	0	0	0
TSSK2	0	0	0	0	0	0	0	0	0	0	0	0	0	0	0	0	0	0	0	0	0	0	0	0	0	0	0	0	0	0	0	0	0	0	0	0	0	0	0	0	0	0	0	0	0	0	0	0	0
TTK	0	0	0	0	0	0	0	0	0	0	0	0	0	0	0	0	0	0	0	0	0	0	0	0	0	0	0	0	0	0	0	0	0	0	0	0	0	0	0	0	0	0	0	0	0	0	0	0	0
TXK	0	0	0	0	0	0	0	0	0	0	0	0	0	0	0	0	0	0	0	0	0	0	0	0	0	0	0	0	0	0	0	0	0	0	0	0	0	0	0	0	0	0	0	0	0	0	0	0	0
TYK1/LTK	0	0	0	0	0	0	0	0	0	0	0	0	0	0	0	0	0	0	0	0	0	0	0	0	0	0	0	0	0	0	0	0	0	0	0	0	0	0	0	0	0	0	0	0	0	0	0	0	0
TYK2	0	0	0	0	0	0	0	0	0	0	0	0	0	0	0	0	0	0	0	0	0	0	0	0	0	0	0	0	0	0	0	0	0	0	0	0	0	0	0	0	0	0	0	0	0	0	0	0	0
TYRO3 SKY	0	0	0	0	0	0	0	0	0	0	0	0	0	0	0	0	0	0	0	0	0	0	0	0	0	0	0	0	0	0	0	0	0	0	0	0	0	0	0	0	0	0	0	0	0	0	0	0	0
ULK1	0	0	0	0	0	0	0	0	0	0	0	0	0	0	0	0	0	0	0	0	0	0	0	0	0	0	0	0	0	0	0	0	0	0	0	0	0	0	0	0	0	0	0	0	0	0	0	0	0
ULK2	0	0	0	0	0	0	0	0	0	0	0	0	0	0	0	0	0	0	0	0	0	0	0	0	0	0	0	0	0	0	0	0	0	0	0	0	0	0	0	0	0	0	0	0	0	0	0	0	0
ULK3	0	0	0	0	0	0	0	0	0	0	0	0	0	0	0	0	0	0	0	0	0	0	0	0	0	0	0	0	0	0	0	0	0	0	0	0	0	0	0	0	0	0	0	0	0	0	0	0	0
VRK1	0	0	0	0	0	0	0	0	0	0	0	0	0	0	0	0	0	0	0	0	0	0	0	0	0	0	0	0	0	0	0	0	0	0	0	0	0	0	0	0	0	0	0	0	0	0	0	0	0
WEE1	0	0	0	0	0	0	0	0	0	0	0	0	0	0	0	0	0	0	0	0	0	0	0	0	0	0	0	0	0	0	0	0	0	0	0	0	0	0	0	0	0	0	0	0	0	0	0	0	0
WNK3	0	0	0	0	0	0	0	0	0	0	0	0	0	0	0	0	0	0	0	0	0	0	0	0	0	0	0	0	0	0	0	0	0	0	0	0	0	0	0	0	0	0	0	0	0	0	0	0	0
YES/YES1	0	0	0	0	0	0	0	0	0	0	0	0	0	0	0	0	0	0	0	0	0	0	0	0	0	0	0	0	0	0	0	0	0	0	0	0	0	0	0	0	0	0	0	0	0	0	0	0	0
ZAK/MLTK	0	0	0	0	0	0	0	0	0	0	0	0	0	0	0	0	0	0	0	0	0	0	0	0	0	0	0	0	0	0	0	0	0	0	0	0	0	0	0	0	0	0	0	0	0	0	0	0	0
ZAP70	0	0	0	0	0	0	0	0	0	0	0	0	0	0	0	0	0	0	0	0	0	0	0	0	0	0	0	0	0	0	0	0	0	0	0	0	0	0	0	0	0	0	0	0	0	0	0	0	0
ZIPK/DAPK3	0	0	0	0	0	0	0	0	0	0	0	0	0	0	0	0	0	0	0	0	0	0	0	0	0	0	0	0	0	0	0	0	0	0	0	0	0	0	0	0	0	0	0	0	0	0	0	0	0
ABL1	0.476819	0	40.1715	19.6356	0.145064	1.79773	0	42.346	52.1996	20.9511	16.6231	54.4921	92.1298	5.10719	49.8806	1.29388	11.0802	0	10.8796	6.20282	67.4172	4.84551	6.016	95.0438	8.43125	3.34517	18.5036	16.7279	8.30504	9.18731	7.121	4.35212	7.26577	3.88125	26.7071	35.6698	4.38147	32.9061	0	1.07639	0	0	0	1.98898	0	2.2242	16.7139	0	0
ABL2/ARG	7.99641	0	42.8829	0	0	3.2264	0	45.4034	50.1893	35.1213	29.5048	78.6839	86.4076	16.2483	46.0887	0	0	3.74961	17.693	6.42405	63.0419	8.59788	34.3417	89.4822	4.54242	0.898515	11.3385	6.23243	7.5214	1.72303	3.85737	3.67704	3.32629	1.07892	39.2735	47.9133	0	32.2163	0	0	0	0	0	0	0	10.6291	42.4674	4.25471	0
ACK1	4.33178	2.04125	6.87711	0.016684	7.49283	7.71257	5.34899	25.1462	24.5568	50.1203	48.7642	52.1836	17.8275	33.524	31.9718	5.12867	1.52447	5.31608	5.1404	0.200573	12.6746	1.59647	7.58301	93.5929	0	0	0	2.6354	3.73306	5.7444	0	1.14018	0	0	29.1907	41.2204	0	78.5789	0	0	0	0	0	46.8816	1.31907	4.86841	17.3141	0.123809	6.61622
AKT2	3.96347	8.43396	2.28927	8.4998	0	3.20848	0	0	0	4.70278	6.20763	0	12.3675	0	0	5.14299	0	11.2759	0	0	0	3.23404	0	0	9.94343	4.05201	2.48319	13.0881	5.42841	8.66425	4.79143	7.60172	6.43972	4.13831	7.56091	12.373	10.1133	7.95772	1.0515	3.76602	2.06664	0	1.92956	0	0	0	2.47359	0.324399	2.96098
AKT3	0	0	0	0	0	0	0	5.85314	4.48482	4.18804	0	0	0	0	4.95891	6.30924	6.46947	68.5315	10.0402	10.6655	10.5198	6.40386	4.20666	3.58888	4.71157	0	7.28119	8.92013	8.04507	7.18803	3.91533	0	0	0	0.115183	0	0	0	1.7168	0	0	0.576718	0	0	0.640242	2.16673	2.52188	5.66398	0
ALK	3.83739	0	2.06041	0.20429	0	0	0	5.82916	21.1643	14.9955	3.33207	20.353	15.5165	0.236882	9.85341	0	0	13.0438	4.30669	5.65293	7.57371	2.12742	7.65304	83.3117	3.32428	0	1.3837	6.04348	0	0	0	0	0	0	8.21349	14.2092	1.02489	25.0898	0	0	0	0	0.276513	0	0	0	0	6.35069	33.781
ALK1/ACVRL1	0.078699	0	0	0	0	0	0	23.8334	46.4391	23.8045	23.0206	0	78.4221	15.3941	11.4897	0	0.805094	0	3.48618	0	0	0.16507	0.085189	84.9419	0	0	0	0	1.02006	0	0	0	0.772049	0	0	0	0	0	0	0	0	0	0	0	0	0	0	0	0
ALK2/ACVR1	2.48684	1.24422	0	0.717851	0	0	0	20.3064	41.2233	16.2146	13.0573	0.575817	84.6222	0	0	0	0.550433	3.66941	2.91424	0.711287	0	0	7.28745	39.6411	5.67555	14.2728	7.93805	0	0.79324	0.890396	11.9085	5.26206	6.78322	7.49041	19.715	2.8633	14.0819	1.16578	0	0	0	0	0	0	0	0	0	2.01963	0
ARAF	0	0	0.826851	0	0.067354	0.79374	0	3.81084	5.54326	7.44816	5.9316	17.6135	44.3702	9.80027	6.92552	4.16987	9.84329	0	0	0	0	0	0	0	0	0	0	0.164289	0	0	0	0	0	0	0	0	7.31386	4.61381	7.98269	6.42128	6.68092	5.51521	5.71156	36.0425	4.93292	25.9148	1.5881	7.32433	5.13379
ARK5/NUAK1	6.86044	4.69389	4.62991	4.65615	2.2435	0	9.29189	88.0261	85.8819	80.8995	75.0266	38.4547	73.4473	32.7906	96.7106	0	3.25339	74.0759	21.4518	2.91381	9.5249	13.9588	47.5506	97.8741	13.6582	6.61274	12.3829	85.7354	0.721756	6.99813	6.5512	3.08334	3.39624	2.37932	32.6934	6.00328	5.15332	96.3314	9.90693	7.21676	5.08651	0	19.5538	5.23446	0	1.93013	7.46924	3.60747	18.16
ASK1/MAP3K5	0	2.92346	0	1.14189	0	6.22095	0	0	0	0.743049	5.02141	4.41766	1.5922	0	0	0	9.73458	9.76045	0	0	0	0	0	98.8829	0	0	5.95431	5.07099	0	0	0	0	0	0	0	0	0	3.05864	1.75849	0.619401	2.2411	1.9136	0.588264	2.22645	0	1.14948	0.684423	7.53901	5.18984
Aurora A	8.26872	19.1645	10.2087	15.1603	3.79322	0.966608	6.72372	4.04764	21.2882	75.5029	74.5498	19.5496	25.1724	33.0285	86.9933	0	0	0	0	0	12.171	0	0	98.564	0	0	22.8032	39.3163	0	0	0	0	0	0	0	0	0	96.9681	2.01889	0	0	0	0	8.71139	0	3.45807	0	0	2.1092
Aurora B	4.1623	4.69959	2.93787	15.0802	8.8519	1.28031	5.92163	14.086	20.0431	33.0553	35.5027	12.2051	45.0256	27.2222	88.2987	7.68823	3.12346	13.3992	10.7359	4.54857	21.8245	2.14233	1.15214	87.0853	0	0	11.4837	55.7451	10.432	10.2084	12.1249	0	0.753076	8.46998	0	8.07074	0	69.872	2.44561	8.55038	4.48176	0	38.5889	49.706	1.06938	0	3.24079	0.929072	3.84447
Aurora C	15.0986	6.19389	12.3872	6.65542	0	4.00493	0.697507	5.00895	16.4376	55.0722	44.1688	8.09796	29.5784	19.1571	71.6595	2.91846	0	15.2617	0	0	3.52403	10.5462	5.50298	83.787	9.1708	12.1942	9.72406	48.1019	11.7638	9.253	5.22838	12.416	6.51589	11.6736	7.94217	16.2996	10.1313	79.2674	0	0	0	0.626919	8.93469	15.157	0	4.0867	3.58686	9.45743	2.76093
AXL	0	0	0	0	0	0	4.80741	0	4.46211	0	0	6.91661	8.91341	0	5.7958	0	0	0	0	0	0	2.18597	1.32337	65.8193	8.74975	4.86381	9.09935	17.0781	0	3.01557	0	2.01014	1.99572	12.7591	8.7316	10.0509	2.20702	19.1502	1.88833	3.69599	4.916	8.28918	6.19839	5.20688	1.29967	0	0.876705	0	15.5976
BLK	3.83739	0	2.06041	0.20429	0	0	0	5.82916	21.1643	14.9955	3.33207	20.353	15.5165	0.236882	9.85341	0	0	13.0438	6.28673	7.18944	18.9968	4.59194	12.9393	61.3791	3.4119	2.41	4.86009	16.0857	3.4644	4.59871	4.58513	1.16459	1.34394	0	8.84716	25.1058	0.972402	39.1491	0	0	0	0	0.810249	11.8396	0	78.6834	1.91586	0	0
BMX/ETK	0	0	0	0	0	0	0	0	0.549227	13.164	17.7931	18.112	4.59436	16.4249	6.31149	0	0	0	0	0.935013	3.43795	0.194726	9.31665	22.4861	0.517881	0	3.01539	7.99184	0	0	0	0	0	0	7.48492	4.5455	2.01918	57.0979	7.32669	9.38257	9.62421	14.5389	7.78206	10.329	6.31496	97.4638	15.5584	9.86978	10.184
BRAF	0	0	0.063422	1.76336	0	0	1.20464	0.518573	0.711169	0.692351	0.626759	2.54766	6.71813	0	45.03	0.89385	0.553376	0	0	3.57041	5.78127	5.46837	6.98834	12.7915	0	3.16484	1.79238	1.06529	11.5016	3.31678	4.67644	3.82347	6.82187	3.50086	2.99012	2.92696	1.6341	3.18343	4.30502	6.14955	2.45997	1.87927	0	24.3759	3.16154	17.9378	4.34522	1.6524	2.81207
BRK	9.35296	12.1767	8.64811	11.4283	2.17306	8.85682	5.02052	7.30003	5.44503	70.292	69.5791	14.399	62.7537	27.6865	16.1121	6.85766	5.53126	4.72851	15.366	17.2828	45.9582	23.0517	17.939	65.165	15.8609	8.71755	4.99625	7.3063	15.9877	10.8319	14.7437	12.9251	5.59812	8.92522	9.81977	72.3348	9.49589	69.3465	0	0	1.75252	0	1.20375	62.1329	1.58721	43.2105	9.18538	0	2.24074
BRSK1	1.84688	1.6922	5.96905	1.346	2.5584	1.73637	1.72659	60.2888	53.2015	10.9465	10.9492	6.87229	25.5362	2.93178	50.8129	2.80192	1.58302	23.0902	15.5927	5.97884	18.3713	8.07898	7.63795	97.387	8.45455	6.07163	19.5106	78.5231	6.30428	11.4375	10.5892	8.65781	9.24277	13.0659	6.85098	13.9303	6.9158	15.9609	0	2.40617	0	1.67409	0.423448	0	0	0	1.41455	2.75092	0
BRSK2	0	0	5.45713	2.04461	0.11004	0	0	65.5146	58.0013	12.78	9.23581	11.7511	32.0887	10.6661	51.045	0.627446	7.04708	44.3906	14.0044	2.46075	11.4201	3.80281	6.00367	90.9706	3.54593	1.23959	8.90837	64.4066	7.48293	6.85567	10.539	1.71582	2.99086	5.84944	4.97636	5.97593	3.55992	17.4985	7.38273	0	4.48218	0.200484	6.95736	1.30865	4.17703	6.73902	3.91995	0	2.12049
BTK	0	0	0	0	0	1.5976	0.829018	1.83748	5.41573	38.3051	35.2626	66.9749	57.1713	16.294	12.9467	5.55145	0.932198	6.22285	1.79323	5.41856	13.2191	5.36665	17.4879	15.8817	6.14895	8.37485	2.17845	25.1909	0	0.776849	0	0	1.42947	0.730457	13.6738	27.3488	1.19724	62.9259	0	0	0	0	0	9.40211	0	97.1167	6.4229	0	0
c-Kit	3.178	2.84342	2.12526	59.5545	0	8.31142	0	16.2895	23.4304	19.1737	17.1362	13.8493	78.6041	13.9474	18.282	0	0	30.4784	31.4842	14.5484	21.449	9.84228	0	21.5571	0	0	10.7788	0	21.432	25.3176	32.2438	28.9973	31.1839	38.6332	23.7184	25.5808	23.6584	59.2568	0	0	3.77309	0	54.3961	36.9647	0.074098	1.51962	2.88919	3.59763	53.7527
c-MER	3.03192	3.77017	2.71808	9.56037	6.05452	3.84003	4.53135	16.8934	22.4612	5.94133	7.36764	20.2966	17.8079	9.87983	29.8498	3.56141	1.88651	7.85013	13.8648	10.1265	22.5409	11.7927	23.8228	85.2129	7.12106	7.31876	7.57521	30.9083	13.2506	19.5106	11.4403	3.94001	9.21862	6.1095	10.3233	12.9044	9.23015	28.3737	3.64077	0	5.48933	3.02232	7.31287	80.498	2.68093	15.4658	23.6195	7.74612	14.5596
c-MET	0	0	0	0	0	0	0	0	0	17.3239	13.1973	0	8.93408	12.2732	24.7304	5.29425	0	0	0	0	0	0	0	59.5705	9.89258	11.7282	15.4732	23.4267	0.770879	0.295159	0	8.97799	5.26994	18.6641	16.1261	21.4063	26.8321	14.672	0	0	0	0	0	1.07436	0	3.73495	5.03605	3.72463	17.2214
c-SRC	0	3.8687	12.5539	10.0898	7.68023	0	0	60.3357	69.2285	34.8105	41.161	96.2522	94.181	35.516	23.6859	0	3.01449	7.41408	6.30623	0	18.8093	21.5173	45.3057	58.4469	0	8.89386	11.2267	11.0555	9.37401	20.4231	5.58821	13.3309	8.46379	4.71796	31.1351	25.1892	9.57228	27.2367	0.653439	0	2.24969	0	0	0	0	2.28147	0	0.988411	0
CAMK1a	5.76393	6.93011	2.47276	1.91562	3.22657	4.91397	0	5.21706	3.97758	7.53043	9.05628	4.68774	9.19153	4.51885	9.57033	1.15744	2.4938	17.3243	0	0	0	0	0	0	5.61957	3.0533	0	0.961836	24.8269	12.4149	11.4638	14.8546	18.609	27.4968	28.7571	20.1368	9.84215	14.4369	0	0	2.53854	1.40647	0	1.61519	0	2.06788	0	0	9.088
CAMK1d	0	0.975643	0	0	0	0	0	0	8.16353	3.14014	2.05922	0	4.61393	0	2.3272	0	0	32.0394	0	0	0	0	3.3105	6.57902	1.74693	1.00745	1.88791	7.75801	0	0	0	0	0	0	1.94178	0	0	0	8.94007	3.1123	0.886498	3.1852	1.24183	0	0.046176	0	4.0585	3.57345	6.19491
CAMK2a	0	4.01487	0	0	1.3056	0	0	11.6273	30.863	2.18432	0.034442	16.0733	30.912	1.99541	0	0	0	64.7864	14.6838	3.46898	0	0	3.46995	4.1334	0.486436	0	35.5592	21.6673	0	0	0	0	0.493437	0	0.862943	0	0	0	0.568598	0	0	0	0	0	0	0	0	0	0
CAMK2b	0	0	0.736647	0	0.144583	0	0	1.8642	0.742657	3.02364	2.35121	1.81934	32.8308	0	0.271087	0	0	25.5316	3.12827	0.693596	0	0	0	85.7175	10.0441	0	43.9179	19.702	0	0	0	0	1.0717	0	4.13109	1.20785	0	2.41415	1.88429	0	0	0	0	0	0	0.448921	0	0	0.083265
CAMK2d	0	0	4.02537	0	0	2.28142	0	20.7235	42.1583	12.7376	6.73447	12.6865	45.5461	6.46434	5.35202	0	9.15065	61.3201	35.0071	9.79772	7.77315	13.2731	10.976	90.4998	10.6212	4.76969	22.2503	36.9468	10.2003	6.77538	7.77172	14.255	9.60777	11.7509	15.7975	12.9843	9.7428	5.45895	0.072951	0	4.93396	2.14728	3.56971	4.16056	0	0	3.52413	9.91501	0
CAMK2g	0	0	0	0	0	0	0	5.47986	33.9687	0	0	0	25.1568	0	0	0	0	26.7382	0	0	0	0	0	84.4103	0	2.58351	0	0.517123	4.24691	9.57731	9.55243	1.11733	4.11611	2.90312	0	3.48255	3.49228	4.75745	4.47693	9.78667	5.95624	2.14331	0.407488	5.84598	3.85785	2.347	3.29765	17.8504	4.1875
CAMK4	6.04284	1.49191	5.80873	5.30284	0.948273	0	1.13351	10.8381	1.58601	6.14031	2.42138	2.57231	8.00217	2.13956	3.19061	3.64691	9.53619	10.4625	0	1.91773	1.44252	0	0	84.4009	0	0	0	3.76122	0	1.48702	0.145445	0	0.091127	0	0	1.27783	4.69955	2.31698	6.02341	7.03267	5.28629	5.28756	2.22003	0	1.47825	2.60794	5.75723	4.78787	4.29381
CAMKK1	0	0	0	0	0	0	0	8.32967	13.3318	10.29	0	13.1639	40.7589	2.05936	13.565	0	0	9.20506	0	0	0	0	0	1.21364	0	0	0	0.913171	0	0	0	0	0	0	11.8303	11.7709	13.2193	3.18795	0	0	0	0	1.39029	0	0	0	0	0	0
CAMKK2	0	0	7.4663	0	0	0	0	20.5284	13.1625	8.27603	20.8503	66.7503	69.5511	0.494697	38.4743	0	0.893739	40.22	7.19403	10.7533	0.384604	2.17888	13.8575	64.013	1.17138	0	20.4059	51.8847	0	7.49323	4.50869	9.07058	1.83985	17.3426	31.7895	0	5.63641	2.53911	0	0	0	0	0.029276	0.34673	1.52734	0	0	0	3.07565
CDK1/cyclin A	0	0	12.2194	0	0	0	0.687841	45.5045	75.2168	39.7199	34.558	74.1471	7.7831	4.11194	89.6608	3.3476	0	0	3.72892	4.23527	4.21287	0	39.2543	94.6017	4.69575	2.86312	11.4362	8.11101	3.83737	24.0582	2.45397	92.2892	10.3402	8.3917	21.5434	5.32735	14.1609	4.7756	0	0.18685	0	3.19397	3.10509	2.81519	2.14097	3.50764	0	0	0
CDK1/cyclin B	11.5243	7.93888	27.4405	3.25494	8.28746	14.9726	3.17583	76.8074	90.1133	54.8383	52.25	82.9603	20.6887	10.6739	94.346	7.69526	7.52864	7.98932	3.51861	6.81426	2.05494	5.6964	83.6234	100.154	20.4488	16.1162	37.3189	52.1926	2.23661	30.2948	6.80975	101.204	15.5693	18.3028	53.4455	19.1968	46.3721	37.5851	14.4951	13.1588	7.71115	16.9563	5.94928	10.0825	3.57102	0.531893	9.78575	12.0624	5.68714
CDK2/cyclin A	0	0	9.30137	0	0	1.96869	1.28435	91.6316	97.0696	77.5905	63.6655	95.9282	12.2723	1.75613	97.7922	2.0054	3.5415	14.8002	18.0854	34.8799	9.85634	8.50897	76.3885	101.78	13.8334	4.95187	14.4391	47.504	11.4197	11.8739	10.2522	98.0408	14.861	19.9468	57.9923	8.05813	67.7941	44.2015	0	0.748054	0.697372	0.133783	0	0	0.528137	2.24582	7.11975	0	0
CDK2/cyclin E	15.3707	10.769	22.3533	8.5943	12.3713	4.44234	10.5898	80.3752	86.6398	70.0577	57.8772	92.029	22.5092	14.9398	92.8517	10.7661	13.3616	19.59	28.6028	60.4736	21.7726	20.1367	83.2045	98.4364	14.503	6.54008	10.5922	25.1293	22.0752	27.1069	12.2647	91.4013	11.0698	10.4227	62.8497	5.59797	56.3865	23.4507	0	5.19703	0.379306	2.70329	2.88632	3.25511	3.28534	1.86119	0	0	5.39516
CDK3/cyclin E	0	0	1.09704	6.39959	5.44875	2.54149	9.72457	43.2327	60.3064	23.1751	16.211	68.0914	10.0912	1.86606	67.5625	0.338132	1.22261	6.77867	8.46957	15.8148	7.54752	5.90689	50.2996	91.0844	6.85949	0.626554	1.65057	11.9127	12.2516	11.5159	8.48309	93.8604	8.30714	9.53433	23.0832	4.78831	24.3366	9.64042	0	0	0	0	1.31407	3.68392	5.22278	3.15106	3.23091	15.0497	0
CDK4/cyclin D1	0	0	0	0	0	0	0	61.3262	88.2425	33.552	39.6487	28.0426	64.7464	0	80.0022	0	0.175466	39.3199	2.61164	12.636	16.0071	1.5633	10.1307	100.912	7.57931	16.0126	10.7305	15.094	6.49525	8.04119	7.93879	13.235	12.4963	7.59493	23.0476	5.75232	10.42	17.9998	4.41588	5.56929	3.86056	0.389398	2.2738	0.793756	0	1.39543	10.7824	3.37988	4.08407
CDK4/cyclin D3	0.773104	6.30862	3.5115	0	0	0.290579	0	42.3532	74.1288	29.0113	30.3377	23.4934	39.3396	0	65.3407	0	1.55841	33.0321	10.1866	1.56579	4.06097	2.5987	28.4944	12.2508	5.1833	5.86561	2.06417	78.9399	4.54321	6.29191	2.56658	54.3669	1.2449	4.49534	6.70045	2.21146	9.03214	40.795	3.22556	3.62787	3.83107	1.04499	1.10807	0	0	0	0	0	1.15801
CDK5/p25	3.22603	3.15625	1.84671	0.696249	0	3.06513	9.04716	89.534	94.2137	67.2745	58.7472	96.6901	31.768	0.971198	97.4599	13.2398	19.9484	19.8492	12.5634	34.1625	11.9787	13.9618	94.8375	96.3306	14.607	9.03877	15.9019	56.563	14.64	38.0539	12.0571	97.4631	13.8489	13.1693	73.7558	10.5338	53.5178	22.807	1.05889	0.259379	1.17155	6.51243	0	2.15227	0.546026	0.788601	0	3.45755	5.7997
CDK5/p35	0.472639	0	0	0	0	8.12484	9.66198	92.0156	97.3993	64.3399	51.7178	99.8666	32.3047	0	99.7884	3.03342	4.02416	10.0055	20.509	51.6796	15.4082	13.3074	86.784	99.8438	11.2753	2.02571	7.60662	55.8575	13.6487	13.7357	8.88014	90.3635	4.30328	12.1095	77.2914	0.817907	59.3189	22.9191	3.28742	2.88186	2.96839	0	0	0	0.464611	2.11144	0	10.7883	9.21845
CDK6/cyclin D1	1.86456	0	0.916814	0.652099	1.44103	0	2.02367	83.2437	93.214	38.4487	45.224	43.5773	78.8437	6.60915	82.9201	8.60992	0.859458	41.7387	11.2833	1.16547	0	0	39.128	88.6967	0	0	0	87.8324	0	0	0	80.1854	0	0	4.51278	0	0	47.099	0	0.674193	2.16344	1.28713	0	3.27533	0.895141	1.02177	0	0	4.87218
CDK6/cyclin D3	0	0.731202	10.6709	12.1942	0.959491	0.947943	0	56.627	74.0053	15.3602	20.3214	48.9228	85.1775	1.49562	63.7495	0	3.76598	26.6873	0	0.297687	0	0	23.0867	97.1086	0	0	0	59.8248	0	0.367525	0	53.4383	5.40355	0	10.3054	0	0.757279	52.7825	4.8833	2.56412	2.27049	1.77049	3.61823	2.17721	0	0	9.56202	5.30516	5.1118
CDK7/cyclin H	3.47417	0.974487	1.51001	0	0.976574	0.902481	0.966048	0.13977	6.26207	11.8169	7.43962	45.2999	16.3013	7.36345	18.8906	1.75479	0	7.8675	5.55401	12.0383	0.459982	0.33087	41.6162	92.3075	1.97862	2.4174	11.3824	6.94202	8.29447	4.64774	5.23453	39.7315	8.14767	9.67081	21.4966	6.99897	11.8926	12.3954	1.82164	0	0	0.354564	0.604101	1.19829	2.35597	0	0.966377	0	0.119752
CDK9 cyclin K	0	0	0	0	0	0	0	75.8086	76.2819	57.2211	43.108	34.3248	63.3232	0	72.5851	0	0	39.7017	20.0134	29.3811	0	1.67981	53.06	56.4357	11.6766	2.87023	34.6936	17.3418	7.78111	15.586	13.8031	78.3861	4.4449	4.06238	13.1101	0	39.3796	27.3535	0.143435	0	2.24057	0	0	0	0	1.64265	1.48028	4.31445	14.2592
CDK9/cyclin T1	0	4.96471	4.60956	11.7015	2.67572	6.79691	0	77.3616	71.4196	54.0602	44.8348	32.403	35.0336	13.2116	72.4124	1.81191	17.8208	34.7208	10.126	22.9394	11.4851	1.63584	46.3066	92.5402	18.439	3.23559	41.0742	12.4789	1.15151	2.38699	0	77.2952	3.64536	2.16796	12.6284	1.52463	38.4309	11.2343	0.919103	0	2.09317	0	5.52135	5.49758	2.76406	9.42438	2.74367	0	0
CHK1	0	0	0	0.170443	0	0	0	62.5401	54.8541	7.10334	6.90526	3.80563	13.5957	3.38662	23.6857	2.4699	5.78804	60.9065	6.93924	10.5618	0	6.28245	14.1973	84.4129	0	0	0	20.2697	7.30077	8.85648	12.0673	3.80798	5.55995	13.578	12.8969	0	0	33.9492	0	0	0	0	1.83471	0	0	0	0	0	0
CHK2	0	2.36111	0	5.3731	0	0	0	92.1009	87.4051	38.9466	27.1787	3.71789	7.31298	0	36.3777	0	0	31.5184	0	0	0	0.648521	20.1241	0	5.55033	5.02287	22.4556	62.5036	0	0	0	1.23849	3.5484	98.5595	21.4542	7.96885	18.2889	28.6514	0	0	0	0	8.36899	85.8407	0.50224	1.16389	2.96916	0	7.0047
CK1a1	5.09563	5.87369	15.4606	3.27761	8.8534	3.95245	3.87413	0	4.89305	7.06761	7.10666	24.4872	44.8758	4.18657	4.89763	4.36107	0	3.53773	1.64829	4.91368	0	0	1.25747	98.0419	0	62.9325	20.6626	4.59654	0	0	46.9607	1.038	0	0	37.6504	1.43706	16.1806	0	0	0	0	0	0	0	0	0	0	0	0
CK1d	0	0	14.4567	4.09613	0	0	0	0	2.62809	6.28313	5.25522	34.2694	77.3564	0	5.46287	0	0.857219	2.44183	4.26425	20.0793	6.05959	9.49829	2.21917	9.83726	5.79337	59.1247	40.9113	3.12682	0	0	45.7968	2.93861	7.07325	6.02053	51.4897	0	25.0637	0	2.09915	0	0	0	30.9657	3.38808	1.12375	0.7413	36.7609	0.15214	0
CK1epsilon	0	0	7.88258	5.48556	0	0	0	4.08717	8.60282	0	0	17.2775	48.3663	0	3.10906	0	0	3.69969	7.59506	18.0663	9.70161	12.2258	7.86206	16.3031	9.8349	53.0916	16.3529	17.7805	9.73051	6.60527	39.9096	16.3561	9.34515	3.85459	34.6213	6.17794	33.9881	4.38928	7.47192	3.77055	2.28515	0	42.7889	1.61114	1.92181	6.44861	19.1318	8.97428	6.03342
CK1g1	0.684628	16.6613	0	7.75337	0	0.661454	0	0	18.4024	6.94628	6.67931	73.5707	11.2728	0	28.7071	0	2.19053	0.876595	0	3.31853	0	0.749251	43.1576	8.24349	0.974597	0	2.77269	3.7955	0	0	12.1781	0	0	1.12302	83.9689	0	6.52051	31.4988	0	8.15663	0	7.4656	7.02256	9.41944	5.22757	4.52599	0	3.58762	9.93487
CK1g2	6.69639	1.70424	0	0	0	0	0	8.32798	15.2397	21.475	7.45294	64.8143	25.5775	0	49.1239	1.4165	10.5105	9.66579	7.97113	12.2365	10.7828	3.6536	30.4813	83.2878	6.22157	9.77962	9.9397	10.4731	0	0.132436	40.4432	4.27764	3.22262	3.86682	79.3923	0	23.6703	40.2214	0	0	3.86553	1.40546	3.31334	1.61139	0.943252	5.13881	6.29011	0	1.26069
CK1g3	12.06	12.2933	14.1548	3.88193	4.90713	3.48678	21.7015	9.99964	10.3163	17.702	10.7871	86.6008	13.736	6.48544	37.3925	11.7223	6.64827	3.13393	10.0574	15.7388	11.9002	7.21662	54.0842	85.1904	4.42715	8.20039	7.87086	5.36256	13.7924	9.88945	41.2332	4.30041	7.45815	6.90476	93.1056	1.33224	18.1586	38.337	1.85158	0	1.15387	2.93309	0	7.0622	0	0	0	13.8217	8.34146
CK2a	2.60321	4.64748	0.656141	0	2.8662	5.71842	3.83788	13.1617	8.77608	4.07747	2.22166	0.7283	12.5355	5.91586	0	5.74231	5.42788	0.474283	0	0	1.03629	10.6011	15.7981	79.1867	12.419	0	86.8932	6.87269	0	1.84234	1.87544	11.1505	16.7128	16.0833	16.2439	4.06719	11.2508	12.5558	29.1294	0	8.90778	2.05678	10.3382	4.24489	7.40193	9.12231	5.18444	8.99411	1.17901
CK2a2	3.96992	3.04775	5.45857	1.04274	0	0	5.35971	35.5666	7.07016	5.32793	5.89477	0	65.367	4.57433	2.46995	2.08374	7.34994	7.9877	7.96009	9.20537	8.33358	5.73711	0	23.445	6.04413	4.13085	83.0403	6.81345	12.9104	12.2062	10.3047	7.78854	10.3169	5.04279	8.22851	6.17807	6.8221	9.07357	21.4251	1.22516	3.20504	2.30128	1.38819	4.74382	5.13242	3.45542	6.58798	0	0
CLK1	0	0	0	0	0	0	0	0	0.445451	2.13876	0	48.0886	79.9672	0	14.8653	0	0	39.7084	0	0.26958	0	0	10.7383	18.0756	0.796749	0	1.45586	3.00794	1.6491	0	58.2091	5.26959	0	3.75866	22.0685	2.84405	4.47006	25.8638	1.69588	0	0	0	0	0	0	17.4563	0	0	3.14873
CLK2	15.2633	6.53747	0	4.74593	3.24241	0	0	2.26716	0	23.5657	14.6813	82.3462	78.6596	12.449	28.4565	0	6.91085	71.9767	53.3341	41.2418	6.08963	7.34483	73.432	97.7434	3.91806	0	15.0379	15.2539	18.7955	16.3633	74.0959	55.9538	9.41387	12.425	74.9851	7.44509	30.4569	59.3611	0	0	0	12.2288	0.340791	0	2.68289	0	5.09711	11.687	13.5019
CLK3	0	0	0	0	0	0	0	0	0	0	0	14.5416	7.81781	0	34.2383	0	0	5.66633	0	0	0	0	0.220301	96.193	5.67219	0	3.90108	6.62521	3.74375	1.39633	5.03328	8.71635	4.77748	9.39517	22.245	14.6606	21.4002	15.8805	18.9213	0	9.7913	0	10.567	1.82438	0	52.8665	5.12307	2.30494	37.0133
CLK4	0	0	11.3955	20.7743	19.5961	7.1962	3.03739	13.6152	22.9138	35.6585	26.8452	83.5113	94.2703	15.728	58.4335	10.2619	2.21483	55.1728	23.8722	14.1963	11.4924	0	50.073	95.3571	13.1262	0	54.6166	50.4924	0	0.867426	81.4672	18.8457	10.1496	9.81794	63.9384	16.9384	30.0015	55.7837	0	0	0	0	5.87243	0.534061	2.65404	9.57995	0	0	13.2272
COT1/MAP3K8	0	0	0	1.00548	0	4.80792	5.33235	0.969176	12.511	0	1.77629	0	0	0	5.56479	3.78282	3.16978	6.0724	9.22681	3.41115	9.92224	5.69459	6.43167	0	18.7267	0	16.9575	11.0348	0	9.76107	0	3.61991	8.66428	0	7.83509	0	11.5358	0	1.68943	0.595922	0.39064	0	0.423899	9.93966	1.57358	5.76425	4.97671	1.15282	0
CSK	4.33297	0.736583	0	0	0	0	0.879824	3.3992	3.69142	21.8429	12.9827	20.7234	40.8918	2.62542	11.1011	2.78036	0	3.04526	0	0	11.9093	0	14.5503	23.2244	0	0	0	0	0	0	0	0	0	0	1.80945	5.97398	0	16.8994	0	0.929016	0	0	3.07224	27.4592	0	0	1.97825	1.46725	1.17169
CTK MATK	0	3.51652	0	0	0	0	0.052162	1.1389	0	0	0	0	0	0	0	0	0	0	8.94938	14.3353	14.0713	10.5115	11.6534	0	8.08697	8.61688	12.8368	2.66819	10.5338	11.7239	10.7814	8.86908	10.5313	31.5027	6.67238	9.51179	9.40851	4.4185	9.34065	7.93372	7.4849	7.05037	4.72232	2.48525	3.93899	4.18355	4.39702	5.73526	7.29036
DAPK1	17.3239	24.864	14.0921	0.495863	7.24814	17.1272	23.4213	0	3.48056	14.7429	9.35738	4.6683	10.3786	16.471	6.20594	0	18.9276	12.0938	20.5608	7.36657	12.7832	11.8883	20.9413	18.7084	8.54227	2.40087	26.301	26.4771	0	0	0	0.530438	13.283	14.0373	21.1515	22.6113	14.1559	18.4497	9.13313	7.19067	7.54559	6.24583	7.81467	1.51374	5.30637	5.34523	4.14921	2.17164	21.764
DAPK2	1.15517	0	0	5.91355	1.79328	0.997832	0.985003	2.81311	3.50832	0	0	0	9.80147	0	0	0	0.893438	0	11.4207	5.98174	7.45489	3.17698	0.993417	16.9557	8.97394	8.12261	0	1.6169	5.98438	8.11673	9.65356	11.683	6.09012	13.4901	7.20129	0	12.8927	8.29427	0	0	0	0	0	0.087063	1.03756	0	0	19.8609	0
DCAMKL2	0	0	0	0	0	0	0	0	0	0.305392	0	0	5.94726	2.55905	14.7253	3.90099	0	4.96908	10.6879	6.51689	7.05811	6.52945	6.85152	59.5576	5.41161	4.48672	5.17454	12.813	5.3741	4.73329	2.07016	4.10624	3.97464	1.75912	2.2497	0.48708	4.20947	2.72672	0	0	0	0	0	0	0	0	0	0	1.37748
DDR2	0.8437	3.64127	0	0	5.97235	0.788132	0.63756	0	0	4.00218	5.7233	0	9.76459	18.349	0	3.61463	0	0	0	0.015951	0	7.26221	2.81323	0	5.44449	4.97191	5.72005	8.2335	2.91856	4.38634	3.41992	3.74555	3.89262	8.3088	6.74539	0	9.26605	0	0	0	0	2.41046	0	0	0	0	0	0	0
DRAK1/STK17A	1.83951	0.21867	7.68053	19.5071	0	1.81872	3.92333	53.5941	53.2423	15.0627	4.46082	3.69649	51.2264	2.43323	16.0638	2.16548	1.34535	13.073	7.76385	10.3123	17.4626	4.83063	1.6094	88.8583	4.83881	1.83855	15.4317	70.482	9.71351	6.31676	0.672346	1.72853	0	3.41358	3.21803	1.08718	0	40.2288	5.4119	4.11801	2.13721	0	6.15206	0.404988	0.834926	7.12446	0.085238	0	1.51724
DYRK1/DYRK1A	4.99893	0.241391	4.63892	0.119491	0.237433	0	0	13.849	14.1364	7.11011	0	42.9024	79.3289	0	0	0	0	45.3073	19.2022	1.94846	0	0	0	84.745	4.9287	0	25.2416	15.9533	0	0	71.1005	0	0	0.904132	11.3743	1.25178	6.9882	8.11731	20.9553	1.97751	0	0.053495	0	0	0	3.58771	0	4.17492	2.55307
DYRK1B	0	0	0	0	0.662309	2.0717	0	12.471	23.1734	26.7029	5.47367	61.7323	73.8382	3.66641	12.4246	0	2.11249	23.9787	13.1751	17.1175	1.91934	0.688786	5.62208	85.921	3.96552	0	20.8682	17.1959	0	5.4321	67.0563	0.064813	0	1.44819	21.1764	0	20.404	9.80415	9.48525	0.05888	0	2.87849	0	0	0	0	0	0	0
DYRK2	0	0	0	0	0	0	0	27.9676	53.1594	6.93295	7.13672	6.78403	52.9539	0	0	0	21.2585	0	2.28901	0	4.51668	0	0	39.6099	8.43123	0	20.5704	29.492	3.24129	0	80.4747	0	5.53937	4.76456	6.14328	11.248	7.20612	1.84522	11.1208	0	3.20355	4.55414	0	0	0.14995	8.7198	0	6.91746	7.9652
DYRK3	15.6732	0	0	0	0	0	1.0248	0.663357	2.4351	9.05763	3.86299	0	23.1976	0	0	0	0.109309	2.08676	0	0.245557	0	0	16.2959	1.479	0	0.637171	0	5.4685	1.83526	3.78128	49.5725	0.972277	0	6.38064	2.76517	1.5405	1.68469	2.40876	3.97415	6.12777	1.11654	0	0.471047	0	0	0	0.173232	0	2.03781
DYRK4	0	0	1.84659	0	0	0	0	0	0	0.291647	2.34165	8.37953	7.02037	0	0	4.93089	3.70972	4.97433	5.70271	6.16027	2.48679	2.63834	4.90326	3.49741	10.8025	14.3992	3.64569	14.0135	0	2.06456	17.7392	3.30812	4.87017	0	8.81417	3.06606	0	6.40954	8.12802	4.41229	5.06018	2.47392	5.16556	2.4143	1.97107	1.98184	4.66659	7.3069	1.50088
EGFR	0	0	0	0	0	0.151842	0.753484	13.0886	5.55847	0	0	6.09772	0	12.3905	3.03743	2.51363	3.43291	5.95279	2.91788	5.43478	96.4365	2.45426	1.85657	4.84826	3.55507	0	1.64552	0	8.96854	2.09032	0.872023	4.84705	0.375472	18.3142	8.46806	97.9848	2.41495	11.5459	3.84842	2.59246	5.12278	0	7.93345	78.6753	94.1834	98.8428	16.1096	0	0.133076
EPHA1	15.3293	11.8769	14.8776	12.9061	10.1591	15.6455	9.53828	5.15968	8.25819	31.211	32.1194	23.1096	68.6298	18.229	26.2729	6.81635	9.90167	10.0649	7.85651	8.22239	15.5608	1.51064	20.3922	62.5973	0	0	5.41019	1.89552	11.005	13.9394	4.16746	5.04362	1.72384	3.01702	5.94486	15.2559	4.31938	9.7942	5.81402	6.04369	10.922	0	6.31686	0	7.0635	11.7346	7.41391	11.1339	11.8889
[truncated: 201 more rows]
[truncated: 162 more columns]

## Sheet: Calculation Kinase Score
				helper values:	0	0	0	0	0	0	0	0	0	0	0	0	0	0	0	0	0	0	0	0	0	0	0	0	0	0	0	0	0	0	0	0	0	0	0	0	0	0	0	0	0	0	0	0	0
					"Kinase rank II"
[truncated: 1,125 more rows]
[truncated: 1,166 more columns]
