# Supplementary material for: A novel signalling screen demonstrates that CALR mutations activate essential MAPK signalling and facilitate megakaryocyte differentiation
Source: Leukemia. 2016 Dec 2;31(4):934–44. doi: 10.1038/leu.2016.280 (PMC5383931; doi:10.1038/leu.2016.280)
Supplement: Supplementary Data Set 4 [file leu2016280x5.xlsx]

## Sheet: % living cells
relative % living cells after 72 h of kinase inhibitor treatment
		1	2	3	4	5	6	7	8	9	10	11	12	13	14	15	16	17	18	19	20	21	22	23	24	25	26	27	28	29	30	31	32	33	34	35	36	37	38	39	40	41	42	43	44	45	46	47	48
	Inhibitor:	ATM Kinase Inhibitor	ATM/ATR Kinase Inhibitor	AG 1024	AGL 2043	Akt Inhibitor V, Triciribine	Akt Inhibitor VIII, Isozyme-Selective, Akti-1/2	Akt Inhibitor X	Alsterpaullone	Alsterpaullone 2-Cyanoethyl	Aloisine A, RP107	Aloisine, RP106	Aminopurvalanol A	AMPK Inhibitor, Compound C	Aurora Kinase Inhibitor III	Aurora Kinase/Cdk Inhibitor	BAY 11-7082	Bcr-abl Inhibitor	Bisindolylmaleimide I	Bisindolylmaleimide IV	Bohemine	BPIQ-I	Cdk1 Inhibitor	Cdk1 Inhibitor, CGP74514A	Cdk1/2 Inhibitor III	Cdk1/5 Inhibitor	Casein Kinase I Inhibitor, D4476	Casein Kinase II Inhibitor III, TBCA	Cdk4 Inhibitor	Cdk4 Inhibitor II NSC 625987	Cdk4 Inhibitor III	Cdc2-Like Kinase Inhibitor, TG003	Cdk/Crk Inhibitor	Chelerythrine Chloride	Chk2 Inhibitor II	Compound 52	Compound 56	Cdk2 Inhibitor III	Cdk2 Inhibitor IV, NU6140	DNA-PK Inhibitor II	DNA-PK Inhibitor III	DNA-PK Inhibitor V	Diacylglycerol Kinase Inhibitor II	DMBI	EGFR/ErbB-2 Inhibitor	EGFR Inhibitor	EGFR/ErbB-2/ErbB-4 Inhibitor	ERK Inhibitor II, FR180204	ERK Inhibitor III
	32D + IL3	79.917	54.0228	98.4587	95.6053	0.591983	79.9666	12.3509	0.627173	0.743985	41.454	61.9171	7.77343	72.198	0.959185	4.38508	6.597	85.5696	57.4872	83.951	91.6006	54.8748	1.59207	0.967226	1.67012	88.5788	98.2461	100	3.1305	95.8074	2.87597	79.0881	1.63767	1.85394	100	75.5112	74.8628	6.09586	4.46947	87.4926	93.3353	100	100	87.1844	72.422	3.05884	51.7747	100	75.2042
	32D-J2V617F	58.0413	38.9162	100	100	0.459408	63.4415	2.67431	0.485139	0.540065	32.4345	54.4458	4.32929	95.1685	0.898062	1.93664	37.0438	100	41.5039	57.6335	97.9728	48.7598	1.27728	0.833692	1.48451	100	70.913	100	1.29413	63.5507	2.4046	99.8869	1.49037	1.54634	100	100	93.6672	5.20505	3.55637	86.9121	81.9056	100	100	99.6481	67.2184	2.43117	71.9854	100	100
	A204	79.1119	77.5191	100	53.6933	74.9491	49.9773	70.3436	13.5284	26.5192	83.0368	100	80.3442	100	61.3931	60.8865	91.0996	100	40.475	66.269	100	100	54.2466	15.6242	35.212	100	78.5863	100	10.9608	100	2.50081	96.958	44.3305	100	100	100	93.4194	49.4857	59.648	100	99.9624	100	100	98.0375	77.9602	45.7177	54.1592	100	100
	A375	96.0989	99.9078	100	88.5852	75.8094	84.3356	97.363	4.76573	4.70143	99.9665	100	53.645	100	41.0106	70.5094	45.1339	100	49.9882	100	100	100	19.3666	6.49643	2.9731	100	87.7406	100	14.7631	100	3.27666	100	5.06744	42.5955	100	97.2328	90.6204	100	45.0455	100	100	100	100	100	100	18.6366	21.8299	100	100
	Ba/F3-J2V617F	58.429	22.4459	100	83.2489	22.5873	57.8857	85.2515	0.346656	0.311322	63.6653	82.6403	27.7073	93.3027	0.501388	0.738181	6.95883	56.4241	52.5163	78.3688	69.8914	81.405	1.2129	0.747761	0.824449	97.0777	91.8349	100	0.566747	89.5247	1.62355	85.6988	0.960903	27.8943	100	100	59.4112	100	1.406	81.3177	76.0879	100	100	87.2348	59.8812	1.09185	46.8488	100	100
	Ba/F3-BCR-ABL1	38.3296	31.4305	97.4996	100	10.3397	100	73.7228	0.487114	0.34512	91.473	100	13.033	100	2.85933	7.23944	38.0954	7.07525	64.052	98.4279	98.5451	98.3851	2.20372	0.683134	0.77619	95.4485	100	64.4272	4.59482	100	1.56459	100	0.906274	4.00073	100	100	90.6516	71.3375	7.79488	100	100	100	100	100	100	1.58487	100	78.7889	100
	Ba/F3+IL3	24.7889	32.4265	57.0891	55.9377	13.3879	44.8532	39.6257	0.762042	0.554091	50.9708	74.7716	12.1262	100	4.56667	11.4607	1.85384	100	42.1407	63.6953	85.8184	69.1559	4.91685	3.7945	1.68858	100	100	100	1.9044	72.5776	1.17395	81.0963	2.37887	8.19258	100	100	100	46.0171	11.944	86.0053	90.9621	100	100	98.6694	81.0931	4.70965	26.2158	100	100
	BT474	97.3288	69.3563	93.5972	88.5078	73.4238	62.2818	100	47.2774	71.6384	100	100	100	100	50.3679	82.8345	64.3287	100	78.7396	100	100	85.861	58.4024	39.9464	56.7094	100	100	100	41.3621	100	4.04053	100	60.4256	100	100	100	49.2858	56.7023	94.9834	100	100	100	97.9985	100	66.6349	47.3459	26.1493	80.5566	100
	CCRF-CEM	96.069	65.3978	100	99.7765	50.6427	43.3536	80.2623	7.45245	8.03359	96.6581	100	45.9703	100	5.55689	5.78351	77.9495	100	57.9806	93.5127	100	95.7985	2.22479	3.15633	6.62195	100	100	100	12.6624	100	3.63172	100	8.84889	2.04567	99.1065	100	100	77.0216	46.0698	100	100	100	100	100	100	2.95431	25.5222	100	100
	CHL-1	81.4561	83.9179	100	70.4475	91.3527	74.102	100	0.978167	0.852175	100	100	54.6971	100	9.04905	22.9457	4.63886	100	78.1668	100	100	39.8218	4.66453	1.522	1.87458	100	100	100	17.4734	100	1.55175	100	2.16754	9.52657	100	99.3995	33.3424	70.6493	39.1737	100	100	100	100	100	80.4175	6.07266	31.6846	100	35.9118
	CMK	81.4008	5.82352	83.8938	62.2901	88.6411	100	100	4.26275	1.5819	79.5749	67.6615	51.2954	72.5593	4.29928	17.7797	100	66.5985	75.1901	60.8915	100	95.777	2.61615	23.0831	3.76374	100	100	100	2.36797	100	0.990932	61.5186	1.97891	100	100	100	78.3995	100	4.52665	100	73.0824	74.857	100	100	80.7611	2.66531	25.9452	100	71.0043
	DOHH2	86.889	6.89618	100	100	59.9563	12.7466	50.2428	0.93096	0.875934	71.5723	83.7071	30.5707	83.9336	9.99184	6.81354	53.2842	80.047	31.8455	58.6955	100	88.2224	4.93295	1.68844	1.51988	81.2142	100	100	2.55234	100	1.99432	98.6242	1.90147	1.54099	77.7565	100	54.1463	46.9589	11.0995	100	100	100	100	100	93.5732	4.06036	4.10885	100	94.0503
	EBC-1	81.622	81.4748	99.4686	91.9373	95.36	48.3546	80.5345	46.9882	82.557	100	100	81.0975	100	58.3223	100	100	100	73.8146	100	87.8533	73.7491	51.972	43.233	45.678	100	100	100	31.0346	100	5.0403	84.4583	45.2713	100	96.618	100	86.2225	70.9464	83.2516	100	92.2989	100	100	100	93.7358	88.3132	44.8649	100	100
	EOL-1	100	19.7247	100	1.0525	3.0751	86.1856	100	0.874931	0.681395	100	100	35.7198	0.83765	1.53914	3.11452	88.3892	100	1.94938	18.9659	100	36.49	1.98991	1.00682	1.62058	100	97.0102	100	2.11318	100	1.49678	90.2067	1.99187	57.753	100	100	14.5326	100	2.50798	100	100	100	100	6.87626	2.71701	3.17527	2.22333	100	100
	Granta-519	61.1375	28.322	70.4344	74.8376	65.1846	50.0206	71.0742	16.5267	28.9568	64.3523	75.0754	58.4553	100	39.7607	33.345	2.09292	100	68.4842	83.3222	93.2233	95.7938	23.2603	20.478	43.6694	100	100	100	20.3776	91.7392	1.07805	89.4286	41.8104	1.99821	100	95.2803	75.4039	83.5934	39.7409	84.006	98.0557	96.9813	100	100	100	25.0819	16.3251	100	100
	HCC1954	93.8745	95.3404	100	100	57.3703	81.464	81.7127	14.9081	15.1154	84.2267	100	71.8093	100	63.1352	23.9523	100	100	72.5916	100	100	68.4594	28.567	12.6957	7.39871	100	98.5121	100	50.6007	100	11.5431	100	11.5294	100	100	93.1433	43.7278	34.3953	100	92.6432	100	100	100	100	70.4299	22.8625	35.5903	90.4279	100
	HEL	100	24.1223	100	93.7265	49.3844	100	92.8879	2.76158	1.79375	80.5734	100	37.7425	100	9.32901	21.1347	60.1471	100	65.2883	85.4493	100	75.4188	7.05156	8.94103	1.3022	100	100	100	7.24175	100	1.58209	90.5018	1.31794	84.0001	91.103	80.433	51.2163	95.7206	27.5929	95.2042	99.8856	95.8005	100	82.8755	92.8219	2.88157	20.4992	100	86.52
	HL-60	100	62.4211	100	100	55.7846	100	100	1.20102	1.73647	98.6185	100	84.2926	100	4.01352	24.8825	53.3322	100	100	100	100	100	2.47563	2.40316	2.77114	100	100	100	46.4559	100	3.76441	89.0271	3.6781	3.78074	100	100	100	100	52.5055	100	100	100	100	100	100	6.02708	38.8851	100	100
	HpB-ALL	97.7985	32.7534	100	100	58.5905	75.0798	100	17.6034	23.4961	100	100	57.3009	100	28.2085	44.3362	100	100	72.4932	98.796	100	94.8712	19.4469	27.4165	27.786	100	100	100	15.6863	100	1.6438	100	23.6084	32.0281	84.6724	95.8077	99.498	88.3291	50.9039	100	100	100	100	100	100	13.8665	28.3077	100	100
	HSC2	89.2004	81.5125	94.8661	76.142	40.6201	52.8262	71.8726	4.43159	5.41117	86.6753	98.9116	51.5026	99.9116	37.3189	25.5139	28.595	100	49.4784	78.9147	95.5182	52.3155	45.183	2.97469	2.84567	100	56.6077	100	14.7321	100	1.31696	100	3.87309	37.6507	85.2711	100	53.6086	16.7315	77.9876	100	97.9643	100	100	100	60.5917	34.2613	50.2638	100	100
	Jurkat	100	80.4173	100	100	100	50.04	95.7507	1.81892	0.807621	100	100	49.2804	100	1.5033	37.8449	100	100	90.4373	100	100	99.3032	2.07171	9.53548	0.907984	100	100	100	15.9814	100	1.70152	100	1.07691	1.73941	96.6466	100	94.5143	100	42.1444	100	100	100	100	100	100	1.32725	9.00786	100	100
	K562	100	72.1767	100	100	97.5391	80.9911	100	22.2703	10.0663	100	75.4194	67.9296	65.7412	23.1263	66.9611	100	7.61132	82.1095	100	100	42.5836	34.6233	44.0772	11.4009	100	100	100	20.4791	100	2.877	52.4835	11.805	100	89.0811	100	92.3388	100	81.3883	100	100	100	100	100	100	17.4729	34.6785	97.0544	100
	Karpas-299	65.5203	55.5277	68.8527	76.5321	58.1959	73.6085	79.4896	0.718503	0.585869	70.088	97.7646	36.76	92.4838	13.1154	15.1987	99.6241	100	42.038	65.0694	100	86.5998	8.32052	1.86251	1.50545	100	100	100	11.4813	100	3.11463	100	1.88341	50.076	100	71.4462	50.7584	92.0609	35.0685	75.1958	100	100	100	70.0833	100	3.15591	29.0432	100	100
	Kato III	71.4077	52.638	100	44.9899	90.8004	51.1441	83.6009	27.7262	20.9023	43.5332	75.1842	48.357	90.2711	50.9963	36.1408	100	100	34.3962	34.4362	91.8049	77.9435	46.6046	29.883	26.0622	100	100	100	22.7836	100	1.45669	100	28.8764	99.82	100	100	98.733	79.9318	24.5432	90.0074	100	100	100	100	100	51.8373	91.5218	100	100
	KCL-22	78.9184	51.3151	99.1136	100	29.8032	50.094	85.9415	2.12412	1.46453	65.6979	99.8615	35.128	48.6807	13.2112	10.0549	96.1036	12.7103	63.4601	79.6678	100	57.8089	3.67983	2.81633	2.40666	100	100	100	16.6033	100	6.13001	100	2.71978	19.6042	84.2059	71.5654	60.9479	55.1463	67.7036	77.9936	100	100	100	100	82.0459	5.01553	21.0333	100	100
	Ku812	43.2764	20.7748	44.6537	47.4196	52.2242	53.1941	66.2077	2.35894	1.7888	46.2126	50.8891	15.4557	7.21351	3.6386	33.1858	22.9453	1.57578	41.5036	74.3541	100	19.198	3.83208	5.07994	2.15947	100	99.8208	100	25.3173	100	2.71654	76.8516	2.65605	65.813	60.3401	57.49	31.9197	39.8309	12.2268	100	100	75.3192	88.1799	81.5593	71.2281	4.91993	22.7001	70.5588	100
	LAMA84	100	36.5102	100	100	81.6455	100	100	3.41932	5.32509	100	97.6299	21.5431	9.38838	6.44237	41.702	100	1.15777	75.47	100	100	24.9997	5.96944	22.8598	6.22256	100	100	100	15.929	100	3.26175	100	4.62708	65.1141	80.7429	84.1596	56.2568	67.1766	15.5078	100	100	74.8308	100	100	100	2.94314	58.9327	100	100
	Mac2A	74.6148	23.7043	100	54.8371	12.219	64.6534	4.26967	1.66466	2.36984	74.5096	97.6536	22.7946	66.4298	9.46913	6.00833	100	73.9324	27.8448	36.6525	100	49.3661	4.19332	1.0158	2.15565	100	97.7847	100	4.09366	100	1.10646	78.5211	2.15778	24.1871	70.3523	53.253	27.771	27.1042	10.2399	90.9132	100	100	100	91.9329	82.1661	3.49641	5.71015	100	100
	MCF7	78.9074	91.822	99.0147	100	31.061	52.5686	92.7279	10.8358	22.2309	100	100	88.6773	100	55.9196	67.8161	99.127	100	100	100	100	100	64.9539	15.0985	26.7693	100	100	100	44.2551	100	13.8567	100	30.8353	100	99.3631	100	100	100	100	100	100	100	100	100	100	37.8817	93.1288	100	100
	MFM-223	92.5645	60.0213	100	85.2809	11.5238	52.9091	75.0425	14.1444	7.97754	100	100	91.9245	100	67.4988	50.6666	82.1196	100	80.645	88.5243	100	100	52.9069	7.94859	6.05787	100	100	100	36.8608	100	1.8681	100	7.05281	100	100	100	100	63.4889	100	100	100	100	100	100	100	37.9613	100	100	100
	MKN45	100	100	100	100	100	100	100	25.3233	29.1988	100	100	100	100	80.2485	50.0711	100	100	100	100	100	100	82.277	18.9373	39.3687	100	100	100	74.3261	100	3.41447	100	36.9431	100	100	100	100	61.6776	100	100	100	100	100	100	100	58.6713	100	100	100
	MOLM13	100	74.5487	100	5.03925	0.925698	49.1139	83.2373	0.497065	0.481596	58.0799	80.5479	6.6339	0.820819	4.17928	0.967395	47.062	100	3.48636	21.9518	100	55.9699	1.82579	0.748719	1.48656	95.7468	100	100	3.78116	80.7357	2.74754	93.7694	1.31185	2.34752	100	31.2386	33.5058	56.2582	5.23632	74.971	66.0572	87.8138	83.5457	5.92452	11.8666	2.57566	2.71262	76.1546	83.6757
	MOLT13	100	35.0069	100	100	100	93.3821	100	2.01506	1.62906	96.3033	100	79.5045	100	5.86332	11.7133	100	100	27.4598	82.5483	100	100	3.18126	9.41512	2.15501	100	100	100	11.3541	100	3.15	100	2.53716	5.14144	79.2434	100	81.503	92.1793	5.94294	100	100	100	100	100	94.314	4.0268	12.5733	100	100
	MV4;11	58.937	28.2825	100	2.96477	20.1448	31.948	52.2708	1.57818	1.11467	33.8327	35.1232	4.55248	59.8067	2.70163	9.7745	1.19326	100	5.21474	12.7523	51.4955	24.52	1.35778	1.22701	2.27938	38.6892	46.2076	53.3612	1.68331	64.613	2.03151	45.9141	1.8868	16.4308	38.95	12.4434	20.502	42.2776	4.63174	49.1844	100	79.6079	100	7.39476	9.32402	2.82088	2.10478	84.5419	100
	NCI-H1703	86.2155	37.2155	98.8399	45.711	23.247	46.4487	96.2837	7.86835	4.88367	94.3342	100	40.9119	100	8.39206	18.5702	14.4456	93.0206	94.9124	89.5758	100	93.3024	7.30675	21.1862	2.52586	100	100	100	11.8876	100	1.29958	100	3.67877	24.4394	100	100	76.9531	81.7003	38.7031	94.8747	98.8167	100	100	63.0186	54.9099	5.58375	31.1921	100	100
	NCI-H358	100	96.3217	100	100	79.739	84.145	100	20.1764	17.481	100	100	62.4013	100	53.8422	27.555	100	100	92.5898	100	100	85.5798	42.4539	20.0719	13.0828	100	100	100	27.8669	100	1.98227	100	10.7946	80.1421	100	100	63.7411	45.7279	60.8204	100	100	100	100	100	82.3836	35.7032	30.5243	100	100
	PEER	72.201	15.2349	83.0491	73.904	46.2898	59.2101	61.7258	3.49534	2.38812	69.015	84.0523	19.9101	41.2409	6.28534	14.0564	63.8449	62.5023	53.6516	91.0318	100	60.9039	3.45552	4.11467	3.18344	100	100	100	9.22481	100	2.52183	100	3.11618	1.54731	70.4118	76.5494	52.8048	43.5758	5.46778	91.524	100	100	73.8979	100	98.8462	2.60662	24.7504	100	100
	Rec1	63.6172	4.09354	100	68.2096	16.905	83.7939	84.339	1.14543	1.60733	21.9638	23.9463	6.90985	83.99	2.35031	18.9324	60.4694	97.6695	4.47405	71.2223	100	59.9021	2.79722	1.78937	1.95946	100	100	100	1.431	100	1.93469	81.1154	1.753	1.43578	57.2849	47.3884	78.7661	95.4235	11.5222	100	100	100	99.8513	93.2653	83.9965	2.0249	4.44354	100	100
	REH	88.5526	28.3524	86.8934	68.3113	25.7072	41.1088	83.4931	2.08365	1.24057	93.3001	100	69.6293	100	14.9777	46.886	13.7438	100	50.6669	95.0194	100	100	10.1448	36.5987	3.41968	100	100	100	4.49032	95.9675	1.74146	91.6351	3.16993	44.1619	97.798	100	99.7722	100	36.8613	94.5499	96.3754	100	100	100	100	7.80293	11.8457	100	100
	SET-2	96.5617	85.1375	91.5216	87.2152	70.82	100	95.6992	17.7063	19.9422	94.868	97.9996	89.9056	97.8664	22.5802	47.3793	100	95.7226	74.5257	94.9821	100	93.5424	38.2182	28.3681	21.1033	100	100	100	40.309	100	4.92155	100	11.8217	100	100	100	93.7893	100	23.3852	94.0791	100	100	100	100	100	16.9605	58.7057	100	100
	SK-MEL-28	92.0543	100	100	100	90.6617	94.2209	100	21.1248	19.3673	100	100	96.8763	100	69.8396	78.8517	15.1299	100	97.2855	100	100	100	64.4552	12.2119	4.94383	100	100	100	71.9047	100	9.92535	100	11.0664	98.8549	100	100	100	67.8795	100	100	100	100	100	100	100	86.0367	100	100	100
	SU-DHL1	93.5185	43.0701	98.1916	88.3289	77.2925	100	88.1034	2.53093	2.43814	100	100	50.6703	100	9.66531	31.2016	50.4122	100	67.4979	77.9795	100	95.6133	9.48939	8.31173	3.48583	100	100	100	21.0533	100	4.22276	100	3.75925	2.99386	98.3238	100	95.2584	100	53.1609	100	100	100	100	100	100	11.9838	6.15565	100	100
	TT	100	100	100	100	81.8107	74.9437	100	82.1162	84.5852	100	100	68.5872	100	98.6908	18.7635	93.639	100	78.5585	66.3711	100	100	89.4054	59.7832	83.3967	100	100	100	25.2602	90.3347	1.54319	89.1953	92.6962	100	100	96.1946	89.9278	41.4596	68.6885	76.98	100	100	100	100	100	17.4361	56.5104	93.5016	97.52
	UKE-1	80.3888	54.1561	100	97.1842	2.18404	70.3933	94.9091	1.35357	0.879994	79.229	87.4784	54.21	98.6826	2.17776	4.32331	61.7933	93.3395	51.6069	84.6916	100	100	2.48711	1.16429	1.9461	100	100	100	29.8169	100	3.51089	98.5726	2.12458	17.3741	100	95.8059	95.7207	20.7863	5.40807	99.1245	100	100	100	100	100	6.02525	12.2951	100	100
[truncated: 154 more columns]
